# Supplementary material for: Deep conservation of cis-regulatory elements and chromatin organization in echinoderms uncover ancestral regulatory features of animal genomes
Source: Nat Ecol Evol. Author manuscript; Available in PMC 2026 Jun 30. (PMC13317027; doi:10.1038/s41559-025-02941-y)
Supplement: SData1 [file NIHMS2127480-supplement-SData1.txt]

>D.melanogasterNP_612109.3SA2/9-944
SQA-SNQMDFE-IREECSIAPND------------------------------------EPVCVDGTVGDAT
NKSLLQMILSRKSHIESVAKYWGEFYLDSPTAALVALLQFVVEVSGSHYQIPDDTSMPFSYSDILSNSSSHF
-SNTHIYPLIRKPA--DVFVNQVGSFLNALLLVANKFRSDSYQLFLVQLTNFVMACSESNIRTFRHTATMIG
LKIMTILSDLK-----SLDD------------------------------------EIAMTVWMQMFNSMFV
ARSRDIVTDIRLLCISELGQWFARYPHCHLQPTSLRIFYEALNDGSGDVIQCSLDNISVLCRKDVLFSEIVA
LTSEFREILVELCLGKEDAIAEKSVQFLTHFHVLSAEILTDDVCRVLEQLIMAANRGLAQAAADLFILR---
------------RNGLDGETCQ-RVKHLLQLFIECG-HEQADYLVDSLIDNC-ELVLDWKSMIAVLLENPKS
RE--LSDIHCSSLIAILLAGVKQATAGEIPPGRYTKDL----KREPRQGAQERA--TKCLAPVLPELLRTYA
NRLQDIERLLELPKYFCFDYYHEQN-RMGQLNELVEHFELIIFDQTSSTVLQITVKTLEFL-NRMIPIP---
--LTKQLLNSAVTNYKMAWHRTQ--DTSPSRSTHNESNRLLATLRLLTVLSGHFNLSKWDLTEPLLFSLKML
LRQRDDLPPEAFSLYLKACFCCLCWDMENLEGT----ALNNVYCDVLHHNLEDYLYVTFSLVGKSNTEPLAY
PCFSYTCDLFVLHGNLCGSSN-PSIRSVAHVPSGNELDILEGFLMEHFLELSPSDLML----------ETNS
DQLQRIRSILTSYLKVVCLGVVPTMRASKFYEYYVKYHAPFGDVMRCSMELALQRNPIHFAMTMLHTCLLLY
AKVFPDAAGQRALRPAEFSELMELANRLAKILISNPME--HRECVIALHRSGILFVFELAQK--QPTEATKK
LPFLRVLKVFVPLLLVQDK---TRILNFFEPYEQLIIPTCNRNDIAHLKEYRNALRPRKTKSYP--------
---QAT------------------------------------------------------------------
------------------------------------------------------------------------
------------------------------------------------------------------------
--------------------
>XP_065348255.1SA2C.dipterum/61-1120
HQF-EQPQAASPTRGRGRPR-------------------GTYNRGGGAGRSTPGRKP---GRRPANESGLDD
ENSLYSIIKSGRLSLQQVVDDWIERYKTERGSALLSLMQFFINASGCKGKITEEMQEEMEHAKVIRKMTEEF
DEESGEYPLTMTGQQWKKFKANFCEFVQLLVKQC-QYSIIYDQYLMDNVISLLTGLSDSQVRAFRHTATLAA
MKLMTALVDVALTVSVNLDNTQRQYEAERQKGRDKR-ASDRLETLMTKRQELEENMDEIKNMLTYMFKSVFV
HRYRDTLPEIRAICMAEIGIWMKKFHNNFLDDSYLKYIGWTLHDKCGEVRLKCLQALQPLYASDELKGKLEL
FTSKFKDRIVAMTLDKEYDVAVQAVRLVISILKHHRDILSDKDCEHVYELVYSSHRAVAQAAGEFLNERLFV
PDEDTQTGQRTRRGKRRLPTTP-LIRDLVQFFIESELHEHGAYLVDSLIESN-EMMKDWECMTDLLLEEPGA
EEEPLDDRQETSLIEIMTCCIRQAATGEPPVGRGPTRK-ILSAKEIKQVNDDRAKLTEHFIPTLPLLLAKYS
ADPDKINNLMSIPQYFDLDVYVSSR-QEKSLDSLLRIIQDLVERHTDTEVLESCAKTLETLCCENLAIYTRC
DVARSTLIDMIVNKFKESLDEYNSLIEGDEEPDEDETFSLVHSLKKVSIFYACHNMGAWRIYELLYECIQKA
KDGNKMYPDEAVKYCMSAAFFSILWGLRQLEDMLERGSTTATEVETLKSRNNQFMDTMKEMLLMSPVQLFKE
EAYITICDFLILFCSQLGSN--PTLVPLVYEPDRSLQQMLNDFIQSYVFIDEE---------IDP-DEHTKI
EELHKRRNFLASFCKLVVYNVMPTQVAADVFKHYVRYYNDYGDIIKSTLGKAREINKVNCARTMAASLTMLF
RDIHR-EGVRINRQGEEFISLKELAKRFALSFGLDAVR--NREAITALHREGILFAVNPLENAMDPTGPPPN
LPFLEILTEFTNKLLKQDK---RVVLNYLDRRITAGMPSSRGEDWQPLLMYRNSLVHGETDLPP------QT
SK-RAY-------------GRKRK---DAVAADDEGDD----------------------------------
DGDENDPDYPQY------------------------------------------------------------
------------------------------------------------------------------------
--------------------
>XP_021930439.1Z.nevadensisSA1/66-1144
GQY-DQPPTPVNTRARVRAAPPPP--PPAA-PAPMTATVVTTRRGGLAVEEPKKRRP---GRRPMSELMAED
ENSLYYIIRQGKVSLQAVVDDWIESYKVNRDAALLSLMQFFINASGCKGKITSYMQASMEHAAIIRRMTEEF
DEESGEYPLIMTGQTWKKFRNNFCDFVQILVKQC-QYSIIYDQYLMDNVISLLTGLSDSQVRAFRHTATLAA
MKLMTALVDVALTVSVNLDNTQRQYEAERQKARDKR-ASDRLESLMSKRQELEENMDEIKNMLTYMFKSVFV
HRYRDTLPEIRAICMAEIGVWMKKFHQNFLDDSYLKYIGWTLHDKVGEVRLKCLQALQPLYASEELKGKLEL
FTSKFKDRIVAMTLDKEYDVAVQAVRLVISILKHHRDILTDKDCEHVYELVYSSHRAVAQAAGEFLNERLFV
PDEEAVAGIRTKRGKKRLPNTP-LIRDLVQFFIESELHEHGAYLVDSLIESN-EMMKDWECMTDLLLEEPGP
SEEALDDRQETSLIEIMVCCIRQAATGEPPVGRGPTRK-ILSAKEIKQVQDDKLRLTEHYIQTLPAMLDKYR
ADPEKLANLLSIPQYFELDIYTTSR-QETNLDLLLKKMASIVEKHHDTDVLETCAKTLELLCTDGNAIFTRC
DVARSTLIDMVVNKYKEAVDDWRSLIEGEETPDEDETFNVVYSLKKVATFYNCHNLGNWGIWDSIFKDISDA
KDGNKTLPEEAVRYCISAGFFAILWDLHHLEEVMESGANGSVQLQQLKSRLHTFMDTMKEMLMSGQNQSYME
EAYLTLCDLLVVFCEQLASN--SQLVDLVYEPDRGLQIQLNDFIQNYVFIMEE---------DDEQDEHSKI
EELHKRRNFLASFCKLIVYNMMPTKVAADVFKHYVKYYNDYGDIIKATLGKAREINKTNCARTMAISLTMLF
RELQR-DGTRINRQSEDFISLKELAKRFALSFGLDAVK--NREAITALHREGILFSVNPLENSEDPTGPPPN
LPFLEILTEFTNKLLKQDK---RVVLTFLDRRIAAGMPSSRGEDWQPLLMYRNSLVHGETDQPP------VT
SK-RAY-------------SRKKK---EYAEEEEQGEE---------------------------------A
EEATSDQEF---------------------------------------------------------------
---------------------------------------------------------------------NTG
Y-------------------
>XP_024081937.1C.lectulariusSA1/67-1129
GVF-EDSPAPI-TRSRLRKNPPPP--------------VVTTTPKKLAGEGRPKRGP---HRKNYNE--NDE
DSTLYQIIKQARMTLQVVVDDWIEAYKVNRDSALLALMQFFINASGCKGKITQAMATNMEHAAIIRKMTEEF
DEESGEYPLIMSGQLWKKFRTNFCDFVAQLVKQC-QYSIIYDQYLMDNIISLLTGLSDSQVRAFRHTATLAA
MKLMTALVDVALVVSINLDNTQRQYESERQKARDKR-ASDRLESLLIKRQELEENMDEIKNMLTYMFKSVFV
HRYRDTLPEIRAICMAEIGVWMKKFHQNFLDDSYLKYIGWTLHDKIGEVRLKCLQALQPLYASEELKGKLEL
FTSKFKDRIVSMTLDKEYDVAVQAVRLVISILKHHRDILTDKDCEHVYELVYSSHRAVAQAAGEFLNERLFV
P-EEVASVQRTKRGKKRLPNTP-LIRDLVQFFIESELHEHGAYLVDSLIESN-AMMKDWECMTDLLIEEPGP
NEEPLDDRQETSLIEIMVCCVKQASTGDAPVGRGPNRK-MPSIKELKQVQDDKQKLTEHFIAVLPQLLDKFS
ADPDKLTNLLSIPQHFDLEIYTSSR-QEASLDLLLKKIQTITEKHHDTDVLETCAKTLEFLCSEGFAIYTRC
DVQRSTLIDSVVNKYKEAMDEWNSLIEGEETPDDDETYNVVNSLKKVSIFYSCHNLGNWSIWSSLFKDVEEA
KDGVTSLPEEAVKYSISACYFAVLWDLHHIEEILEAGGPTDDHIVETKSRLVLFMDIMKMMLVQQHSQIYKE
EAYLVVCDLMVVFCNQLYSNNHPALGGLVYEPDKDFQNMLIDFIQNNVFTYEE---------DEELDEHSKI
AELHKRRNFLASYCKLIVYSILPTSCAADVFKHYVKSYNDYGDIIKTTVGKAREINKVNCARTMMAALTSLF
KELQQGRGIRLSRTIEDFTSLKELAKRFALSFGLDAVR--NREAITVLHREGILFAVMPGDCVEDPTGPPPN
LPFLEILTEFTNKLLKQDK---RMVLSYLDRRITMGMPSSRGEDWQPLVLYRSSLVHGETDQPP------VT
SK-RAY-------------TRRKK---EIGGDDDDG------------------------------------
---TSDTEF---------------------------------------------------------------
---------------------------------------------------------------------MPG
YYA-----------------
>XP_020720968.1BteSA1/14-1094
SQF-EQPMTPATTRARLRGG-PIQ--QPKY-KEIDTDYIPTTSGRGRG---GSGRGR---GKRTHHSHSLED
EASLYYVIRNNRSSLTTIVDDWIEKYKSNRENALLMLMQFFINASGCKGRITSEMQATMEHVAIIRKMTEEF
DEESGEYPLIMTGQQWKKFRANFCEFVQILVRQC-QYSIIYDQFLMDNVISLLTGLSDSQVRAFRHTATLAA
MKLMTALVDVALTVSINLDNTQRQYEAERQKAREKR-AADRLESLMAKRKELEENMDEIKNMLTYMFKSVFV
HRYRDTLPEIRAICMAEIGVWMKKFHQNFLDDSYLKYIGWTLHDKVGEVRLKCLQALQPLYASEELKTKLEL
FTSKFKDRIVAMTLDKEYDVAVQAVKLVISILKHHREILTDKDCEHVYELVYSSHRAVAQAAGEFLNERLFR
PDDEAVAGVKTKRGKKRLPNTP-LIRDLVLFFIESELHEHGAYLVDSLIETN-QMMKDWECMTDLLLEEAGP
EEEALDNQKETSLIELMVCCIKQAATGEAPVGRGPTRK-ILSAKEMKQVHDDKQRLTEHFIQTLPLLLDKYR
ADPEKLANLLAIPQYFDLDIYTKSR-QEQNLDSLLNKIHTIVEKMHDTEVLDTAAKTLEHMCIEGHAIFTRC
DVARSTLIDSIVNKYKEAIDEYRNLIEGNEDPDEDEIFNVVQSLKKVSIFYSCHNMNPWGIWDSLYKDIEDA
KDPSKCLPHEAVKYCISACFFAILWGQNHLMEAADSGNQGEDECRQLKERLHSFMGSMRYFVSGDVNPILRE
EAYNTICDLLVVFCNQLTTHSNPLMHQLVYEPDQAMQNMLNRFIQEYVFFEEE---------DDEHDEHSKI
EELHKRRNFLAGYCKLIVYNMIPTKAAADVFKHYVKYYNDYGDIIKTTLGKARDINKTNCALTMQHSLNILY
NEIVA-EKGKVNRNSEEFTAIKELAKRFALSFGLDAVK--NREAITALHRAGVLFAITPPDGIQDPTGPPPN
LSFLEILSEFTNKLLKQDK---RVVLNFLDRRLQAGMPSSRGEDWQPLLLYRNSLLHGETDQVP------VT
SK-RAY-------------TRRKK---DHLAEEEEADE----------------------------------
PEEGSDHEF---------------------------------------------------------------
-------------------------------------------------------------------SGLPD
RYSS----------------
>XM_961805.3_Tribolium_castaneum/2-1063
GMF-ESPPTPG-TRSKARGQPPSY--SPTG---AGTPAPPKPR--------GRGRPP---GRKNTVEGSTED
ETSLYHYIKNSKVSLTNIVDEWIESYKVNREAALIALMQFFINAAGCKGRITQQMQATMEHAAIIRRMTEEF
DEESGEYPLIMAGQTWKKFRQNFCDFVQTLVKQC-QYSIIYDQFLMDNVISLLTGLSDSQVRAFRHTATLGA
MKLMTALVDVALTVSVNLDNTQRQYEAERQKTREKR-ASDRLEALLGKRQELEENMDEIKNMLTYMFKSVFV
HRYRDTLPEIRAIAMTEIGVWMHKFHANFLDDSYLKYIGWTLHDKVGEVRLRCLQALQPLYASEELKGKLEL
FTNKFKDRIVAMTLDKEYDVAVQAVRLVISILKHHHEILTDKDCEHVYELVYSSHRAVAQAAGEFLNERLFQ
PGD--VDIGKTKRGKRRLPNTP-FIRDLVQFFIESELHEHAAYLVDSLIESN-SMMKDWECMTDLLLEEPGP
QEEPLDNRQETSLIEIMVCCIKQAATGEAPVGRGPTRR-VSSLREMKQAGEDKQKLTEHFIVTLPPLLDKYA
ADPEKLANLLSIPQYFDLDLYTSGR-QEGSLQSLLVKLKHIAQVHHEPEVLETLAKTLEILCTEGHSIYTRC
DVARSTIVDMIVVSYKEAIDDWRTLLLGEETPNADEIFNVVSSLKKVSMFYACHNLNQWNLWSTLFQDV---
KDSESVLPPDALKYSLSACFYCLLWGLRVLEIQHEGGGLTAAAIQEMRQRLDEFIEASQVLIRCSPHNSIKE
EAYVCLCDLLIVFSEQLSSTA-PPLAELTCQPDRNLQSLLNEFVQSYVFVPEQ---------NAEHDEH-RI
EELHKRRNFLAAYCKLIVYNIMPTKAAADIFKHYVKYYNEYGDIIKATLSKAREINKVNCALTMCLSLNMIF
HEVQKLSTGKSTRQNEEFFALKELAKRFALSFGLDAVK--NREAITALHRAGILFAVSGADQPDDPTGPPPN
LPFLEILTEFTNKLLKQDK---RVVLTFLDRRITTGMPSSRGEDWQPLLLYRNSLLHGESDALP------VT
SK-RAY-------------GRKRK---EIESDHEQ-------------------------------------
DEVLSDQEF---------------------------------------------------------------
---------------------------------------------------------------------PGN
LYG-----------------
>XP_055945384.1A.bruennichiSA1/2-1063
------------ARKRGRLSEPQNDIFPAGIRNKRRRVVGGRGRGGAR---GRGGRG---GRRAVQESPTDD
PNSLFEVVKQGRSALQCVVDDWIEAYKQDRDIALLDLMQFFIQCAGCKGRITPQMQATMEHAQIIRKMTEEF
EEESGDYPLIMSGPQWKKFRTNFCEFVQVMVRQC-QYSIIYDQYLMDNVISLLTGLSDSQVRAFRHTATLAA
MKLMTALVDVALNLSINLDNTQRQYEAERQKNRDKR-ATERLEMLLSKRQELEENMEEIKNMLTYMFKSVFV
HRYRDTLPEIRSICMYEIGQWMKKFHQHFLDDSYLKYIGWTLHDKVGDVRLKCLQALLPLYGAEELTSKMEL
FTNKFKDRIVAMTLDKEYDVAVHAVKLVISIHKYHRDILTDKDCEHVYELVYSSHRAVAQAAGEFLNERLFQ
PDEEAVQGLRTKRGKKRSINTP-LIRDLVQFFIESELHEHGAYLVDSLIESN-PMMKDWECMTDLLLEEPGP
QEEPLDDRQETSLIEIMVCCVKQAATGEPPVGRGPNRK-QPSVKELKQVSDDRIKLTEHFIMTLPSLLAKYL
ADAEKIANLMLIPQYFELEIYTTSR-QEKNLDSLLKLIHDIVERHNDTDVLEACAKTYEVLCNEELAIHSRC
AVARGTLVDSLVHKYKQASSDY---MQAGEEVDEDEIFIVTSAMKKVSIFYSCHNLGPWSIWDNIYDFWVKG
AIQDKGLPEEVVKYAMSCCSMGIMWDLAMLDDT----SPLPVAVASLRNRLKDFVDTMRDLLS-HPVDTLEE
AAFVIICDLLIVFCKQLAEN--TGLTPLVYEPDRVLQMQLSSFVQKKVFIEDE---------DDDQDEHTKI
EELHKRRNFLASFCKLIVYNIISVKQGADIFKHYVKFYNDYGDIIKATLGKAREINKVNCAKTMAMALTSLF
TDLRNSPTGQINRQDENFLAIKELAKRFALSFGLDQVK--NRDAVAALHREGILFTVTPIENPADPLGPPPN
LAFLEILTEFTNKLMKLDK---RVVLNYLDRHIQASMPGTRSEDWQPLILYRNSLVHGEAEQPP------PR
APGRQY------------RGRKRQ----RDDDDPRME-----------------------------------
DDGNMDQDS----------DRGSEN-----------------------------------------------
------------------------------------------------------------------------
--------------------
>XP_029647954.1O.sinensisSA1/77-1264
SDF-EEGKIKAK-------------------RKGRNEAPSAKRRRGG----TGGQQS--NKKGAAAMEEEPK
DGSLFDIVRYGRVSLQSLIDDWIEAYKNDRDAALLELIQFFIQCSGCKGKITPYMYSNMEHAEIIRKMTEEF
DEESGDYPLIMTGPQWKKFKTNYCEFVQTLVRQC-QYSIIYDQYMMDNVISLLTGLTDSQVRAFRHTSTLAA
MKLMTALVDVALNLSINLDNTQRQYESERQKNQNKR-ATERLDLLMTKRQELEENQEEIRNMLTYIFKGVFV
HRYRDTQPEIRAICSSEIGVWMRKYPYMFLDDSYLKYVGWTLHDKVGDVRLCCLKALQPLYDTRDLAPKLEL
FTNRFKDRIVEMTLDKEYEVAVQAVKLVISILRYNESVLTDKDCENVYELVYSSHRQVAQAAGEFLNAKLFQ
KDDESLRCLKISKGKRRSPNTP-LIRDLVQFFIESELHEHGAYLVDSLWDIN-DMMKDWECMTDLLLEDTGK
DEESLDDRRETSLIEIMVCCVKQAATGESPVGRGPNRK--LTAKENKLVLEDKTKLTEHFIQTLPLMLLKYL
MDSEKVANLLQIPQYFDLDIYTSSR-QEKNLEALLRYLHEIVEKHTDSEVLEAASKCYECLCSEEYAIGGKC
DVAKKTLVDNLVSKFKESMQDF---FAEGEQPDEDETFALLASLKRIYAFYCCHDLNTWELWDDVFHIV-KT
ANENNAIPEEVICKAISTCSMAIMWWLQKLDEN----NPDKENIRVLKRRLIDLMRYCNELIF-HSQDKVSE
EAYITICDLLIVFSKHLGEN--ALLKALIYEPDKNLQAQLCGFLSEKVFVEDD---------DEEMDENVKI
EELHKKRNFLAAFCKLVVYNITSIRTAADMFKHYMKFYNDYGDIIKATLSKAREINKVATAKTLAFSLTQLF
KEVQAE-QPVIDRSSDSFQAIKELARRFSLSFGLDQVK--NREAVAAMHKEGILFSLTPVSNAADPKGMPPN
LSFLEILCEFTNKLMKQDK---KTVLNYLDKHLPMGVPTDRSDESQPLIAYRNSLVQGEHEIHP------IT
LR-QAT---QKR------YGTKRK--TDTASGDETMDAAALAKEASNAAAASAVIAAAQASTTP---KRRKL
EEDADNTNNTTR-----ETERGSED-DFQDTI-SDVTQLSQMNWLDSSKQSD-------LQQRIETSNYSH-
-------LRPPNM--SSLENVS--EEG------ESHMNEFDNS------------DVVSARGRAHHPVMQGG
LFEEDGPPIEDPSS----GF
>XP_013379263.1L.anatinaSA1/4-1186
SDF-EPSKAAASGRKRGGG------------KEAHSAIGIKRPK-------RGGGAG---GKGRKKEEREDT
EGSLFEIVKTGKVALQSIVDDWIESYKQERDQALLQLIQFFIQCSGCRGKISQQMYETMEHAEIIRKMTEEF
DEESGDYPLIMTGQQWKKFKTNFCEFVQVLVRQC-QYSIIYDQYMMDNLISLLTGLTDSQVRAFRHTSTLAS
MKLMTALVDVALNLSINLDNAQKQYETERQKNKQKQ-SAERLQVLMSKRTELEENQEEIRNMLTYIFKGVFV
HRYRDTQPEIRTICMQEIGVWMRKYPNMFLDDSYLKYVGWTLYDKVGQVRSDCFKTLQPLYETNTFAHKMEL
FTNRFKDRIVEMTLDKEYDVAVGAVRLVISILKAHESVLSDKDCENVYELVYSSHRAVAQAAGEFLNAKLFQ
RDDDATKSLKTKRGKKRSENTP-LIRDLVQFFIESELHEHGAYLVDSLWEVN-QMMKDWECMTDLLLEEPGR
GEEALDDRQESCLIEIMVCCVRQAATGESPVGRGPNKK--LSTKENKQILEDRTKLTEHFIVFLPQLLAKYG
ADAEKLANLLQIPLHFDLEIYTTSR-QEKCLDLLLNHIREIIDRHTDSEVLENCSKILECFCSEEFAIAGKC
DVARSTLLDALVEKFKGAHQDY---FQQGDEPDEDEEYSLAAGLKRIYAFYSCHDMTGWNLWDLLFQIV-KA
GNDNPNIPAEIVCKAISSCSVCLMWSLQKLDEN----NPDKDAMKQLKKRVSDFMKLLHDLMY-HQQEKVNE
ESYITICDLLLILSRQLGTN--PVMKPLVYEPDRNLQAQLSGYLSDKVFVEDE---------DEEADENVKI
EELHTRRNLLASFCKLVVYNVVGIKMAADMFKHYMKFYNDYGDIIKTTLGKAREINKVLTAKTLACSLTQLF
KELQAQ--GPVDRTSDSFHNIKELARRFNLSFGLDQVK--NRDAVAAMHTEGIIFSLTPLENPNDPKGAPPN
LGFLEILCEFTSKLMRQDK---KAVVNFLDKHLKQGMMANRSEDWQPLLMYRNSLIQDAEEKTS------VT
GR-ANT-IGRPK------GGRKRKV-VGMDGGDASTNDAWLSKE---PATPGPLGEPPMHSTAV---KRRRV
EDDMSDFEASSI-----QMSQMSQS-QMSQS------QMSQASWLGSQRQNMEM-----SRQ--NAANYG--
--------RRIQQ--SRIEEET--SIG------SFSSPVQPSP------------QQQQRPTRASRSRIDPN
LMVEESPQFDTGSD----LM
>NP_477268.2D.melanogasterSA1/21-1093
SDA-DSPTKRM-TRLRARGGPPIIFFAPIA-RKRKTPATTERKERVER---PRKEPV---DKGHHEREITTD
ENSLYYIVRHSKNPIASIVDQWIEQYKANRETALVALMQFFINASGCKGKISEDIQYPVDHTSIIRRMTEEF
DEESGEYPLIMSGTQWRKFKNNFCDFVQTLVKQC-QYSIIYDQFLMDNVISLLTGLSDSQVRAFRHTATLAA
MKLMTALVDVALLVSNNFDNAAKQFEAERVKSRDRR-ASDRLDSLMTKRSELEENMDEIKSMLTYMFKSVFV
HRYRDSLPDIRAICMAEIGIWMENYPQNFLDDSYLKYIGWTLHDKIGEVRLRCLQSLLPLYEKDELKGKLEL
FTSKFKDRIVAMTLDKEFEVSVHAVKLVISILKIHPEILADKDCEIVYELVYSSHRGVAQAAAEFLNVRLFH
LTAD-MEETKTKRGKVRMPNTP-LVRDLVQFFIESELHEHGAYLVDSFIDSN-DMVRDWECMTDLLLEEPGP
NEEVLDNKQESTLIEIMVSSVKQSATGEVPVGRASNRKCTLSAKELKAIQDEKAKLTEHFIVTLPSLLEKYQ
ADSEKLANLLAVPQYFDLNLYTTNR-QEGNLQALLDRINQVMSMHTGREVLETCAKTLECLCAEGSATYTRC
NIARSNIIESAVNKYKDAIEEWRNLIQGEETPNEDDIYNITITLKVLSILYSSHNLNPWELFKSLFQDVEEA
QSKERCLPNEALVYCIEACYFSISWGLQYVENECES-VNVTEVVAELRNNLDTFMGACFELTRDGPTVQIQE
AAYQSICDLLIIFSDKLARSEIEHIRGLEYKSRMDEHLILDNFVQHYVFSLKQ---------DVAQDE-TRI
EELHKKRNFLACYCKLVVYNIIPTMRAASIFKYYVKCYNDYGDIIKATLGKAREINKVNFAMTLLLSLITVF
KSLQEQEDGIVSKSSQEFVDLKELAKRFALTFGFDAIK--NRESVAAIHRGGIYFAAN--KEPDDPVRAPTR
LLFLEVLNEFNYKLLKQDK---KVIMSFLDKIIPPAMPSSRAEEWQPLILYRNSLLHGETDQAP------VA
SK-RAY-------------TRKRR---DHDEEEEEEED----------------------------------
EEEHNDPDY------------------------------------------------RG-------------
------------------------------------------------------------------------
--------------------
>B.moriXP_004927094.2SA2/44-1173
----EEPRSPSPTRSRGRRA-----------RLAESPPPPPIRRRGRG---VRGRGR---GRGAAPPLPGDD
ENSLYNILRFNKTAINQVVDKWIEEYKTNREVALVQLMQFFINSSGCRGKVSPDM-AQMDHTLIIKKMTQEF
DEESGEYPLIMTGQTWKKFRSNFCEFIQTLVKMC-QYSIIYDQYLMDNIISLLTGLSDSQVRAFRHTATLAV
MKLMTALVDVALLTSVNCDNCLRQYEAERLKARDKR-ATERLEVLVAKRQELEENMEEIKNMLSYMFKSVFV
HRYRDTLPDIRAITMSEIGIWMEKFPAHFLDDLYLKYIGWTLHDKVGEVRLRCLQALQPLYECEELKGKLEL
FTSKFKDRIVSMTLDKETDVAVHAVKLVIAILKMHPDVLTDKDCENVYELVYSSWRGVAAAAGEFLNVRLFR
ADPAAAPVLRSRRGKLRLPSTP-LVRDLVQFFIESELHEHGAYLVDSLIESN-PMMKDWECMTDLLLEEAGP
GEEALDNRQESSLIELLVCCVRQASTGEPPVGRQPSRKVALSKDQAKVVSDDRAKMTAHFIVTLPALLDKFG
ADPEKLTNLVSIPQYFDLEIYTTQR-QEGNLTLLLNKLRDIVSVQTEAEVLETCGRTLEFLCSEGCSVYTRC
NVARATITDACVNRYKEAIDDYRSLIEGGETPDADEVFNVINSLRKVSIMYMCHNLNDTNIWDSLFEDLPKC
LKQNTQMPSQALVYVVRALFYSVLWSLHALEERAGGGAGGAGGAAALRDRLRAYCALCTDIVVNGTTPELKE
EAYTSICDLLIFFAEHLHTLHEPSMKQLVYQPDNDLCDLLNDFIQEFVFVQHN---------YDGQDER-RI
EELHKRRNFLAAYCKLIVYNVAPIRRAADVFKHYIKCYNDYGDIIKATLSKAREINKLNCALTMELAMQALF
RDLLRR-HATPHRQLPEFLELKELAKRFSVMFGLDAVK--NREALTALHRAGIAFAALD----PAPHAPPPN
LLFLEPLGEFSNKLLRQDK---RQVLKFLESRIPQGL--QWGEEWTALAAYRSALLTDAPDERP------PP
VR-RHY-------------SRRGR---HGQNEDEEGDENAESDGDHPAALPNKRRAPPSPSTPSYTIDTTSP
TPSSGNSRRADT----EPVSGPSEE------------------------------TPRRKRKGTDVANVSKR
F-RTRGGSTTPTS-----------------------------------------------------------
--------------------
>XP_038050328.1P.miniataSA2/2-1191
SDF-EDARGKR-RPKHDGVG-------------------------------KKSKKHKSKHRTESEAENVGE
PVTLFEIVRQGKGALQTVVDEWIECYKSNRDTALLDLINFFIQCSGCKGTVSLEMYSNMEHSDIIRRMTEEF
DEESGDYPLIINGPLYKKFRQNFCDFISVLVRQC-QYSILYDQFMMDNVISLLTGLSDSQVRAFRHTSTLAA
MKLMTSLVNVALNLSVNLDNTQRQHDTERAKQTSKR-ASERIEMLLAKRQEIIENTEEVQQMMNNIFKGIFV
HRYRDTQPEIRSICMGEIGLWMKNYSEMFLSDSYLKYIGWTLHDKVGDVRLKCLSALQTLFSITELVPKLEL
FTNRFKDRIVSMTLDKETEVAVHAIKLTTLVLKYNDEILSAEDCENVYQLVYASSRSVAQAAGEFLNERLFK
RED--PESSKAKRTKRRSANAP-LIKDLVQFFIESELHEHAAYLVDSLWDIN-EMVRDWDCMTELLLEEPGR
GEEALDDRQDTALIEIMVSAVRQASQGHPPVGRGSAKRQMLTSKEKKTVQDDRMKLTEHFIVKLPELLSKYK
VEWDKIANLLEIPQHFEVEIYTTSR-LEKHLDALLREMKEIVEKHTESEVLNACSKTYECLMREQYSTTPKV
DVARNTLLDTVAEKFRRSFETL----QTTSQPNEDEIYEISSSIKRITAFFVCHDLTPWQLFDMLFSLV-KK
STERGDLPESIFTNAIACTHYSLLWTLTRLDEH----NPDKAEMLKLRKRTSEIIRTCSKLLL-DGSDGITE
EGFITICDLLIVFGRQIGSN--AVLAPLIYDPNENLQNMLSDFVQEHVFIEEEEDDD-----DEEGDDSHKI
EILHKRRNLLASFCKLIVFNIIEMRNAAGIFKHYMKYYNDYGDIIKMTLAKARENNKIACAQTLGLSLTQLF
RDVKSEEGYDENRTAVQLTAIKELARRFSLTFGLDQIK--TRDAVAALHKEGIHFSLTPMEDPNNPDGPPPN
IRYLEILAEFTPKLMKMDK---KTVLTYLEKNLKEGMLGREEAEWGPLRIYRNSLLQDTLGPGE------PG
GK-SHK--HMKKHRK---GGMKRK--LAMQAADEGNDSHWMSKH-----------HPMGGHHGMM--KRPRM
EEEI-------------SSTQGSER-DFESV---PVSQSSTASWLQSQPKN--------KKRARNTRSYSGV
ASRTRSGARHPHH--HHVEEEE--EDE------EDEEEEEDEEEDEDQDDDFQEGQAMQVLKYRATSTVLPN
LFEEEPTDIQDESSVGHS--
>XP_030838180.1S.purpuratusSA1/7-1122
SDF-TNAESTH-SDEGGHHG-------------------------------RRGKKAKPKAR-DDESETSAE
PVTMFEIVRHGKSALQTVVDDWIESYKINREEALLDLINFFIHSSGCKGTVTAEMMSTMEHSDIIRRMTEEF
DEETGDYPLIISGQFYKKFKSSFCDFVSVLVRQC-QYSILYDQYMADNIISLLTGLSDSQVRAFRHTSTLAA
MKLMTALVNVALNLSVSLDNTQRQHDAERAKQSSKR-ASEKIELLMAKRQEIMENTEEIQQMMNNIFKGIFV
HRYRDTQPEIRGICMGEIGVWMKNYSEMFLSDSYLKYVGWTLHDKVGDVRNKCLVALYTLYGNIELVPKLEL
FTNRFKDRVVSMTLDKETDVAVNAIKVVTLILKYNEDILSAEDCENVYQLVYSSSRAVAQAAGEFLNERLFK
RED--QETAKVKRTKRRNINAP-LIKDLVQFFIESELHEHAAYLVDSLWDIN-EMIRDWDCMTELLLEDPGR
GEEALDDRQETALIEIMVSAVRQSALGHPPIGRGSAKKTLLTSKEKKVVQEDKMKLTEHFITKLPELLAKFN
TDWDKVANLLEIPQHFEVEIYTTTR-LDKHLDSLLIQMRDIVEKHTESEVLDACAKTYETLLGERYSTTPRV
QVAQSTLLDNLAERLKRSVDVY----LMTQNPTEDDLYNISSSIRRIASFYSCHDLTRWELYDSLFSLV-KR
CSERGAAPDQIFTLAISCCHYAIMWTMTKLDNQ----NPEMSEMKKIRRNVSELIKTCSTLLI-DGSEQIRE
EAFITICDLMVVFSRQLAAQ--PTLAPLVYEANLTLQTLLSDFVQEHVFVEEDDDDD-----EEDGDDSHKI
EVLHKRRNLLAAFCKQIVFSIIEMRNASGIFKHYMKFYNDYGDIIKMTLAKSRENNKISCARTLGLSLTQLF
KDMKGDMGYDEAKTQSQLNAIKELARRFSLTFGLDQIK--TRDAVAALHKEGIQFGLTPLEDPANEYGPPPN
LGYLEILTEFSSKLMRQDK---RTVLQYLDKNLKEGMTEQESEEWAPLRIYRHSLLQGDLIERP------PE
VP-RIQ--KMSKKQV---KGMKRK--MAMQ-GDESSNDQWLSRDAHI------------NVTGAA--KRLRG
DEE--------------TSLQGSDR-DFE-------------------------------------------
---------HPMH--TEVDEED--EEE------EEE-EEEDEE-------DFHEGQAMQVLEDMQMGTF---
--------------------
>H.pulcherrimusTSA/7-1123
SDF-TNAESTH-SDEGGHHG-------------------------------RRGKKAKPKAR-DDESETSAE
PVTMFEIVRHGKSALQTVVDDWIESYKINREEALLDLINFFIHSSGCKGTVTAEMMSTMEHSDIIRRMTEEF
DEETGDYPLIISGQFYKKFKSSFCDFVSVLVRQC-QYSILYDQYMADNIISLLTGLSDSQVRAFRHTSTLAA
MKLMTALVNVALNLSVSLDNTQRQHDAERAKQSSKR-ASEKIELLMAKRQEIMENTEEIQQMMNNIFKGIFV
HRYRDTQPEIRGICMGEIGVWMKNYSEMFLSDSYLKYVGWTLHDKVGDVRNKCLVALYTLYGNIELVPKLEL
FTNRFKDRVVSMTLDKETDVAVNAIKVVTLILKYNEDILSAEDCENVYQLVYSSSRAVAQAAGEFLNERLFK
RED--QETAKVKRTKRRNINAP-LIKDLVQFFIESELHEHAAYLVDSLWDIN-EMIRDWDCMTELLLEDPGR
GEEALDDRQETALIEIMVSAVRQSALGHPPIGRGSAKKTLLTSKEKKVVQEDKMKLTEHFITKLPELLAKFN
TDWDKVANLLEIPQHFEVEIYTTTR-LDKHLDSLLIQMRDIVEKHTESEVLDACAKTYETLLGERYSTTPRV
QVAQSTLLDNLAERLKRSVDVY----LMTQNPTEDDLYNISSSIRRIASFYSCHDLTRWELYDSLFSLV-KR
CSERGAAPDQIFTLAISCCHYAIMWTMTKLDNQ----NPEMSEMKKIRRNVSELIKTCSTLLI-DGSEQIRE
EAFITICDLMVVFSRQLAAQ--PTLAPLVYEANLTLQTLLSDFVQEHVFVEEDDDDD-----EEDGDDSHKI
EVLHKRRNLLAAFCKQIVFSIIEMRNASGIFKHYMKFYNDYGDIIKMTLAKSRENNKISCARTLGLSLTQLF
KDMKGDMGYDEAKTQSQLNAIKELARRFSLTFGLDQIK--TRDAVAALHKEGIQFGLTPLEDPANEYGPPPN
LGYLEILTEFSSKLMRQDK---RTVLQYLDKNLKEGMTEQESEEWAPLRIYRHSLLQGDLIERP------PE
VP-RIQ--KMSKKQV---KGMKRK--MAMQ-GDESSNDQWLSRDAHI------------NVTGAA--KRLRG
DEE--------------TSLQGSDR-DFE-------------------------------------------
---------HPMH--TEVDEED--EEE------EEEDEEEDEE-------DFHEGQAMQVLEDMQMGTF---
--------------------
>XP_066268081.1B.lanceolatumSA1/25-1225
SDF-EEPRK---GRKRPAKG----GGAPSA-KKAKTPGGKKG---------AGGRTP--KPNGTATE---EQ
AVTLFEVVKLGKSAMQSVVDEWIDSYKQDRDMALLDLIQFFIQCSGCKGVVTAEMLHNMEHSDIIRKMTEEF
DEDSGDYPLIMTGPQYKRFKNNFCEFIAVLVRQC-QYSIIYDQYMMDNVISLLTGLSHSQVRAFRHTSTLAA
MKLMTALVNVALTLSVNLDNTQRQYESERQKAQGKR-ASERLEILMQKRADLQENQEEVEHMMNSIFKGVFV
HRYRDSLPEIRAICMEEIGTWMRQYSDTFLADSYLKYVGWTLHDKVGEVRKGCISTLQALYCNKENAQKLEL
FTNRFKDRIVSMTLDKDMDVSVQAIKLVTMIM--NDDILTSEDCENVYQLVYSSHRAVAQAAGEFLNKRLFQ
QDDS-GKQLKTKRGKKRSPNTP-LIRDLVQFFIESELHEHAAYLVDSLWETN-EMLKDWECMTDLLLEEPGR
GEEVLTDQQETALVEIMTCCIRQASEGIPPIGRASAKK-VQTAREKKQIYDDKVKLTEHLIQTLPALLGKYA
VDAEKVINLLCIPQYFDLDIYTTSR-LEKHLDLLLKHMQDIVEKHAEQEVLEECSKSFMVLCSEDYPIHTKA
MVSRSGLFDALVQKFKQSLDTF---FQEGEEADEDDVFNVTSAQKRLMEFYKCHDLSAYDLFEKFIFTI-KT
ANDKTYIPQEILVRSIACAHMDIMWRFSRLDEH----DPDKNDIRTINSCVKTFLEFCSQLVEGYVDPTIQE
EAFMSIVDILVVFARQVAAN--PVMKNLIHHSDPVTEIRLTSLLGDRVFVGPEEEHQ--AT-DDEEDEANKI
EALHKRRNLLAGYCKLVVYNMVSIKTAADIFKHYMRYYNDYGDIIKTTLSKAREMDKVNTARTLNLALTQLF
QEVKAS-QQPLDRASQAFLSIKELARRFSLTFGLDPVK--TRQAVAEIHKEGIVFAITPLDDPNDKEGPPPY
LSFLEILAEFSPKVMKQDR---KTILNYLESKLRPGMINKTDDPWLPLLTYRNSLLEGEHGSKV------VA
RGIRGH---GKKGGKSPSEAAKRK--LTMEANEA-------------GKTPNRPGHPLHTSTAV---KRRRM
DPEEGSEQSSER----DESEQGSER-EFEHT---GKPALSQGSW--AQVRHHDS-----ARKGRANISYSTQ
G-RRGRGKQMPVE--PEPEEAD-------------DSGDDDDI-ADFDTSDMHIGQSSPVDMAQQIVNLPDN
LFTS-SPDIGDFSS----GL
>XP_048460800.1R.typusSA1/9-1244
GEF-DDPEGKG-QKRRARGP----GRPPTA-KKARRIPGEKSRVG------TGGRASLGKANGHHQQNGDIE
PVTLFEVVKMGKSAMQSVVDDWIESYKQDRDIALLDLINFFIQCSGCKGTVRIEMFRNMQNTEIIRKMTEEF
DEDSGDYPLTMPGPQWKKFRSNFCEFIGVLIRQC-QYSIIYDEYMMDTVISLLTGLSDSQVRAFRHTSTLAA
MKLMTALVNVALNLSIHQDNTQRQYEAERNKMIGKR-ANDRLELLLQKRKELQENQDEIENMMNSVFKGIFV
HRYRDAISEIRAICIEEIGVWMKSYSDAFLNDSYLKYVGWTLHDRQGEVRLKCLKALQSLYTNKELFPKLEL
FTNRFKDRIVSMTLDKEYDVAVEAIRLVTLILQGSEEALSNEDCENVYHLVYSAHRPVAVAAGEFLNKKLFS
RHDPQAEEAYAKSRGRHSPNGN-LIKMLVLFFLESELHEHAAYLVDSLWESSQELLKDWECMVELLLEEPIQ
GEEGMTDRQETALIELMVCTIRQAAEAHPPVGRGTGKR-VLTAKERKMQIDDRTKLTEQFIVALPMMLGKYS
ADSEKVANLLQIPQFFDLELYSTGR-MEKHLDALLKQTKFVVEKHIESDVLESCSKTYNILCSDEYTIQNRV
NIARSQMIDELVERFSQSVEDL---LQEGEEADDDDIYNVLSTLKRLTAFHNAHDLTKWELFGNCYRLL-KS
GIELGSMPEQIVVQALQCCHYSILWQLVKIAEG----SPTKDEQLGLRKTLKAFCIVCQHCLT-NVNPSVKE
QAFMLLCDLLMIFSHQLTTGGRDGLKPIVYSPDTGLQSELLSFVMDHVFIDQDEENQ--SMEGDEEDEANKI
EALHKRRNLLAGFCKLIIYDVVDMNAAADIFKHYMKYYNDYGDIIKETLSKTRQIDKIQCAKTLILSLQQLF
NELIQEQGPNLDRSSAHVSGIKELARRFALTFGLDQIK--TREAVATLHKDGIEFAFKY-PNPNGPEYPPPN
LAFLEILGEFSSKLLRQDK---KTVHAYLEKFMSEQMMERREDIWLPLISYRNSLLTGGEDDRMSVISGGSS
SK-ASS-IRSKKGRPSLN---KRR-----TEEE-SVDNSWMNRNDT-VQTPGVLHPPQLTSTVMRENPRQPA
EHN----------MEDQESERGSES-DYVQN------PQMQMPW-LGQHKLEEA-----HRKDRVAMNYM--
--KARGGVRQSVRS-HSLMEDD--AEPIFEDVMMSSRGQLEDM-NEEFE-DTMVIDLPPSRNRRERAELRPD
FFDS-TAIMEDDSGFGMPMF
>XP_023807368.1O.latipesSA1/9-1236
SEM-DEPEMKG-KKKRGRPG-----KQPTTSKKPRKSPTDKAMVV------SRGR---GKANGVAQHNGDGD
PVTLFEVVKLGKSAMQSVVDDWIESYKQDRDLALLDLINFFIQCSGCKGTVRIEMFRNMQNAEIIRKMTEEF
DEDSGDYPLTMPGPMWKKFRYNFCEFISVLIRQC-QYSIIYDEYMMDTVISLLTGLSDSQVRAFRHTSTLAA
MKLMTALVNVALNLSIHQDNTQRQYEAERNKMVGKR-ANEKLELLLQKRKELQENQDEIENMMNSIFKGIFV
HRYRDAIAEIRAICIEEIGVWMKMYSDAFLNDSYLKYVGWTLHDRQGEVRLKCLKALQNLYTNRELFPKLEL
FTNRFKDRIVSMTLDKEYDVAVEAIRLVTLILQGSEDALSNEDCENVYHLVYSAHRPVAVAAGEFLHRKLFS
RHDPQAEEALAKRRGRSSPNGN-LIRMLVLFFLESELHEHAAYLVDSLWESSQELLKDWECMTELLLEEPVQ
GEEMLSDRQESALIELTVCTIRQAAEAHPPVGRGTGKR-VLTAKERKTQIDDKNKLTEHFIMALPMLLSKYQ
ADAEKVANLLQIPQFFDLDVYSAGR-MEKHLDALLKQIRLVVEKHIETDVLEACSKTYSILCSEEYTIMNRV
DIARSQLIDEMTDRFTHSMEEL---LQEGEEADDDDIYNVLSTLKRLTAFHNAHDLTRWDLFGNCYRLL-KA
GIEQGSMPEQIAVQALQCSHYSILWQLVKITEG----LPSKDDLVALRRVVKSFLAVCQQCLS-NVNTPVKE
QAFMLLCDLLMIFSHQLVSGGREGLQPLVFNPDNTLQNELLNFVLDHVFIDQDDESQ--SMEGDEEDEANKI
EALHKRRNLLAAFCKLIIYDIVDMPAAADIFKHYMKYYNDYGDIIKETLSKTRQTDKILCAKTLILSLQQLF
NELLQEQGPNLDRTSSHVSGIKELARRFALTFGLDQIK--TREAVAMLHKDGIEFAFKY-QSPRGPEFPPVN
LAFLEVLSEFSSKLIRQDK---KTVHSYLEKFMSESMSERREDVWLPLISYRNSLLTGGDEDHMSVTSG-SS
SK-TGS-VRSKKGRPPLH---KRR-----IEEESSVEGSWMLRNDT-LQTPGALQTPQLTSTVLREN--RPA
EH-----------MPDPDSEPGSEN-DYVHN------PQMQMSW-LGQQKMEEV-----SRKDRANMNYI--
--KSRSGVRQTVR---GLMEDD--AEPIFEDVMMSSRGQLEDM-NEEFE-DTMVIDLPPSRNRRERAELRPD
FFDS-AAMIEDESGFSMPMF
>XP_006637760.1L.oculatusSA1a/9-1235
AEL----EDKG-KRKRGRPG-----RPPSANKKPRKTPAEKSHVGV-----PRGR----KANGVAQQNGEGD
PVTLFEVVKMGKSAMQSVVDDWIESYKQDRDIALLDLINFFIQCSGCKGTVRIEMFRNMQNAEIIRKMTEEF
DEDSGDYPLTMPGPQWKKFRYNFCEFIGVLIRQC-QYSIIYDEYMMDTVISLLTGLSDSQVRAFRHTSTLAA
MKLMTALVNVALNLSIHQDNTQRQYEAERNKIAGKR-ANEKLELLLEKRKELQENQDEIENMMNSIFKGIFV
HRYRDAIAEIRAICIEEIGVWMKMYSDAFLNDSYLKYVGWTLHDRQGEVRLKCLKALQNLYTNRELFPKLEL
FTNRFKDRIVSMTLDKEYDVAVEAIRLVTLILQGSEDALSNEDCENVYHLVYSAHRPVAVAAGEFLHRKLFS
RHDPQAEEALAKRRGRNSPNGN-LIRMLVLFFLESELHEHAAYLVDSLWESSQELLKDWECMTELLLEEPVQ
GEEVLSDRQESALIELLVCTIRQAAEAHPPVGRGTGKR-VLTAKERKTQIDDKNKLTEHFIMALPMLLSKYQ
ADSEKVANLLQIPQYFDLDVYSAGR-MEKHLDALLKQIKFVVEKHTETEVLEACSKTYSILCSEEYTIMNRV
DIARSQLIDEMVDRFSHSVEDL---LQEGEEADDDDIYNVLSTLKRLTAFHNAHDLTRWDLFGNCYRLL-KT
GIEQGSMPEQIAVQALQCSHYSILWQLVKITEG----SPSKDDLIALRRVVKSFLAVCQQCLS-NVNTPVKE
QAFMLLCDLLMIFSHQLTTGSREGLQPLVFNPDTQLQNELLNFVLDHVFIDQDEENQ--SMEGDEEDEANKI
EALHKRRNLLAAFSKLIIYDIVDMHAAADIFKHYMKYYNDYGDIIKETLSKTRQTDKIQCAKTLILSLQQLF
NELIQDQGPNLDRTSSHVSGIKELARRFALTFGLDQIK--TREAVATLHKDGIEFAFKF-QNPKGPEFPPPN
LAFLEVLSEFSSKLLRQDK---KTVHSYLEKFMTEQMMERREDVWLPLISYRNSLLTGGDEDRLSVTSGSSS
SK-AAS-VRSKKGRPPLH---KKR-----IDEE-NVEGSWLMRNDT-IQTPGALQTPQLTSTVLRENPRQAP
EH-----------IPDQDSEPGSET-DYVHN------QQMQMSW-LGQQKLEEV-----NRKDRGGMNYM--
--KARSGVRQTVR---GLMEDD--AEPIFEDVMMSSRGQLEDM-NEEFE-DTMVIDLPPSRNRRERAELRPD
FFDS-AAIIEDDSGFGMPMF
>XP_011478704.1O.latipesSA2/10-1246
TDFSEDFDGRSTTSAKGKGG-----------KKGKKAIGDKGK---------GGKAA-GRINGHHQENG-ME
NMMLFEVVKLGRSAMQSVVDDWIESYKHDRDAALLDLINFFIQCSGCKGVVSAEMFRNMQNSEIIRRMTEEF
DEDSGDYPLTIAGPQWKKFKSSFCEFISVLVRQC-QYSIIYDEYMMDTVISLLTGLSDSQVRAFRHTSTLAA
MKLMTALVNVALNLSINMDNTQRQYEAERNKIVAKR-ANDRLELLLQKRKELQENQDEIENMMNAIFKGVFV
HRYRDSIAEIRAICIEEIGVWMKLYSDAFLNDSYLKYVGWTMHDKQGEVRLKCLTALQGLYYNRELNARLEL
FTSRFKDRIVSMTLDKEYDVAVQAIKLLTLVLNSTDEVLTPEDCESVYHLVYSAHRPVAVAAGEFLYKKLFS
QREPE-EEGAPKRRGRQSPNAN-LIKTTVFFFLESELHEHAAYLVDSLWECGAELLKDWECMISLLLDDPLP
GEEALTDRQETALIEIMLCTVRQAAECHPPVGRGTGKR-VMTAKEKKTQLDDRTKITELFAVALPPLLAKYA
VDAEKVTNLLLLPQFFDLEIYTTGR-LEKHLEALLRQIKEIVEKHTDTEVLEACSKTYHSLCNEEFTIFNRV
DIARSQLLDELVDKFTRLLEDF---LREGEDADEDDAYQVLSTLKRITAFHNAHDLSGWDLFTSNFKLL-NT
GIENGDMPEQIVIHSLQCTHYVILWQLAKLSEG----SSRKDDLVTLRKQMRAFCMMCQRYLT-NVNTAVKE
QAFTILCDLLLIFSHQMVSGGREHLEPLVYSPEDSLQAELLTFILNHVFIDQDDDTN--STDGQQDDEAVKI
EALHKRRNLLAAYCKLIIYCVVEMKTGADIFKQYMRYYNDYGDIIKETMSKTRQIDKIQCAKTLILSLQQLF
NEMLSDLGHGFDRSSSAFCGIKELARRFSLTFGLDQVK--TRDAIAMLHKDGIEFAFKD-PSPQGEGGPPLN
LAFLDILSEFSSKLMRQDK---RTVHMYLERFMTFQMALQREDCWLPLISYRNSLQAGGDDDTMSVMSG-YS
SR-GSS-VRSKKIKPPVATAPKRK--L--PEEESSSGEVW---QQS-MQTPVMMPSPHLTSTAMRDPKRSR-
DDGYMGVYPLPP-HPQHHQQTP----QHHQT---PMDYNSQVTWMLTQRQQEEA-----RQQQERAMNYA--
--KLRSNLQHAIRRGTGLMEED--EEPIVEDVMMSSEGRMDDL-NEGMDFDTMDIDLPPSKNRRERSELKPD
YFDP-ASIM-DESVLGVSMF
>XP_015206863.1L.oculatusSA2/10-1254
TDF-EDPDGRNPKASKGKTV-----------KKGKKVTGEKGKAG------NGGKGG-GRMNGHHQENG-ME
NMMLFEVVKMGKCAMQSVVDDWIESYKHDRDTALLDLINFFIQCSGCKGVVTAEMFRHMQNSEIIRKMTEEF
DEDSGDYPLTIAGPQWKKFKSSFCEFIGVLVRQC-QYSIIYDEYMMDTVISLLTGLSDSQVRAFRHTSTLAA
MKLMTALVNVALNLSINMDNTQRQYEAERNKMIGKR-ANDRLELLLQKRKELQENQDEIENMMNAIFKGVFV
HRYRDSIAEIRAICIEEIGVWMKMYSDAFLNDSYLKYVGWTMHDKQGEVRLKCLTALQGLYYNRELNAKLEL
FTSRFKDRIVSMTLDKEYDVAVQAIKLLTLVLHSSDEVLTAEDCESVYHLVYSAHRPVAVAAGEFLYKKLFS
HRDTE-DDGMPKRRGRQSPNAN-LVKTTVFFFLESELHEHAAYLVDSMWDCASDVLKDWECMISLLLEEPLP
GEEALTDRQETALIEIMLCTIRQAAECHPPVGRGTGKR-VLTAKEKKTQLDDRTRITELFAVSLPQLLAKYS
VDAEKVTNLLQLPQFFDLEIYTTGR-LEKHLDCLLRQIREIVEKHTDTDVLEACSKTYHALCNEEFTIFNRV
DIARSQLLDELVDKFNRLLEDF---LQEGEEPDEDDAYQVLSTLKRITAFHNAHDLSRWDLFSSTYKLL-NT
GIENGDMPEQIVIHALQCTHYVILWRLAKISEG----SSTKEDMVNLRKQMRAFCLMCQRYLT-NVNTAVKE
QAFTILCDVLMIFSHQIVSGGRDMLEPLVYTPDSSLQSELLNFILDHVFIDQDDDSN--SADGQQDDEAGKI
EALHKRRNLLAAYCKLIIYNVVEINTGADIFKQYMRYYNDYGDIIKETMSKTRQIDKIQCAKTLILSLQQLF
NEMLSELGYNFDRSSSAFCGIKELARRFSLTFGLDQLK--TREAIAMLHKDGIEFAFKE-PSPHGEGNPPVN
LAFLDILSEFSSKLLRQDK---RTVYVYLEKFMTFQMALRREDCWLPLISYRNSLLAGGDDDTMSVISG-IS
SR-GST-MRSKKAKPATG---KRK--LTEAEESSSSDGMWMNREQT-MQTPVMMPSPHLTSTVMRDPKRLRP
EESYMGVYSLPP-DQQQQQQQPPQQ-QHHQT---PMDYNTQVTWMLAQRQQEEV-----RQQQERAMNYA--
--KLRSNLQHAIRRGTGLMEDD--EEPIVEDVMMSSEGRIEDL-NEGMDFDTMDIDLPPSKNRRERSELKPD
FFDP-ASIM-DDSVLGVSMF
>EoperipatussppTSA/1-836
------------------------------------------------------------------------
------------------------------------------------------------------------
------------------------------------------------------------------------
------------------------------------------------------------------------
------------------------------------------------------------------------
------------------------------------DILTDKDCEHIYELVYSSHRQVAQAAGEFLNERLFQ
PDEEAVKGLKTKRGKKRSPNTP-LIRDLVQFFIESELHEHGAYLVDSLIETN-DMMKDWECMTDLLLEEPGR
GEEPLDDRQETSLIEIMVCCVKQAATGEPPVGRGPNRK--LSAKENKQILDDKTKLTEHFIVTLPQLVAKYI
ADPEKIANLLLIPQYFDLEIYTTSR-QEKHLDAMLKLIQEVVDKHTDMEVLEACSKTYEAFCTEEYTIHSRC
DVARSTLIDGIVEKFRESYQDF---MQSGEEPDEDDIFALTASMKRVTSFYSCHDMTNWDLWDSLFSIV-KA
ASEEKNIPMEILRLAMHCCSMGTMWVLAKLDES----NPDKNDMKRTKKMLQDYMQLCRDLML-SANDAVEE
EAFITICDLLIVFSKQLGHV--VTLKPLIYEPDKNLQGQLSGFIQEKVFIEED---------DDEQDEHTKI
EELHKRRNFLASFCKLVVYNVISIRTAADMFKHYVKFYNDYGDIIKTTLGKSREINKVNCARTMALSLTQLF
REIQAEQRGVIDRSSEAFSGLKELAKRFALSFGLDQVK--NREAVAALHREGIIFSVTPIENPEDSGGPPPN
LAFLEIVSEFTNKLMKQDK---KTVLNYLDKHLADGVQSSRGEDWQPLLTYRNSLVHGLFEIVR------QG
KS-ALQSIESYKQDRDVASGCKGKI------------------------------TPQMQATMEHAQIIRRM
TEEFDEESGDYP-----LIMTGPQWKKFKSNFVSVLVKQCQYSIIYDQYLMDNIISDSQVRAFRHTSTLA--
--------AMKLM--TALVDVAQYEAERQKNQSKRASERLDDSYDKVGDVRLKCLQALQPLYSSEELTGRLE
LFTNKAMSLDKEYDVAVQIL
>XP_026695940.1C.intestinalisSA2/2-1101
------------------------------------------------------------------------
-------------AMSSVVDDWIDAYKTDRNGALLDLIQFFIHASGCKGTVTPKMMQEVSEQDVIKQMTEQF
DEDSGDYPLIATGAHHRKFRSSFCDFVQALVRQC-QYEIIYDQFMMDNILTLLTELSNSQVRAFRHTSTLAA
MKLMTGLVNVALQLSVSLDNTQRQYDAEHNKTISKR-ASEKLDILMQKRKELEEQQSEIEGMLNGIFKGIFI
LRYRDFIAEIRALCMDEIGAWMRMFSKVFLTDSYLKYVGWTLHDKQKEVRTKCLNTLIGLYGDNDMTRDLKL
FTSRFKDRIVSMTLDKEYDVAVLAIKLLYLILSNDTPVLTSSDCESVYQLVFSCHRPVAVAAAEFLNKQLFM
DKD--VNPGYTKRGKRRGVNAP-VITDLVLFYMESELHEHATYLVDSLWDVAGSMLKDWECMSDMLLEEPAN
DRDSLDQKQESALVDIMVCSVKQAAEGVPPTGRQGYSK-KSASRDRKIAIEDRLKLTEHFTVALPSLLKKFH
VDREKVVGLLQIPRYFELECYTTSR-REKHLDELLTQLSVVMDKHTEHDVLEEVSRTFSHLCDDEFAIFSKV
SIARRAVIDKWAENLRFSLAVF---KEAGDNVDDEEVYNVVQNLKRLTHLFMFNDITQWDLYPQANMII-QM
QQERSSIPESMLLEAVKFIYYHLVYSLAGLKKS----STSSGAIGLLRKRTAEYLSSCEMLLAKSPYKKIQE
ESYMSICDLLVMFAPQLASSS-PNLKSLVQRASEPLQHSLVDFVREFVFTMPDE--------DENEDDTAKI
DALHQRRSLLAAICKLFVYNMVDLRLAAVVFQQYIRFYSDYGDIIKETISKTRHVNKLGCAQTLALSLKSLF
RETVREQGGVLDQSSQEYGHMKELARRFALTFGLDQVK--TRDAVAELHKEGILFALKRDDAAYNESVAPPN
LSFLGILVEFSAKLMRQDK---RTVVHYLDKHISPHLLSNQDSSWIPLVTYRNSLLQGAGLDDD-LRQAPAK
SR----------------RGRRKK---NIEGEPATP----MHQPQTPMAPQNSIGQPQLTSTVMRGKQQMRM
TDDQMEYRPSMP-MTPQHSMPPPQEYHHQMGYPMSVPQQSPIQQ-IGTPQYMQPSTSSGIYQQGGSESYQGV
V----SPMTQPGM---------QTQSP---------------------------------------------
------------------YY
>XP_048453844.1R.typusSA2/10-872
NDL-E-------NQRRGSGG------SISSWKRRRRSQSEKSRRRAS----VCSRQD--RRNGHRQRSDDIE
AVTLFEVVRMGKSAMQETG---------------LQYKKFMV-------------------YPWILNVTWPL
DLDSGDYPLTMSGPYWKKFKSNFCEFLSLLIQHC-QYTIIHDEYLMDTVISLLTGLSDSQVRAFRHTSTLAA
MKLMTALINVTLSLRVQLQNSQRQCEVEM---FDKR-PSRRLETFLQKKNEIIAKQENIENLMNAIFKGIFL
HRYRDALPEIRAICIEEIGIWMKSCSDRFLTDSYLKYVGWTLHDKQSDVRLKCLIGLLGLYSDKELCSKMDL
FTCRFKDRITSMTLDKESEVAVQAIKVLTLMLQNCEEFLTSQDCEQLYQLVYSAQRPVALAAGEFLHKKPLM
E-----------------------------------------------------------------------
------------------------------------------------------------------------
------------------------------------------------------------------------
-------------------------RMDGGQFGDTESYQMWCALKRITTFHNAHDITRWNLLNSTCKLL-KR
ALENGNVPDQIIVQAILCSYYYVMWQLSKVSES----NTSKSMKVSLRKQMRGFCHICRQFLN-NPSSTVKE
QAFVILCDLLLVFSHEEPPSGSEMVEPFAYIPELSLQTELVTFVLDHVFIAQDNE-------HPDNDEECKV
GRLHKRRNLLAAFCKLIVFSVVEMDIAADIFKQYIKYYIDYGDIIKETLSRTRQIDRIQCAKTLIQSLKQLF
NELLQGQGSSLDRWSQPFTSIKDLARRFSLTFGLDQLK--TREAMAMLHKNGIEFAFKD-DSTNSKGQPPPN
MAFLDILSEFSPKLLKTDK---RTVYNYLERFVTDQMAAESGEEWLPLILYRRSLLDCRDDDTV------ST
SS-SDQ---------------------------------------SA--------QPQFKSSLK---RRLKI
EDSNGHAGLNEEEKISPHSLMGPREDEKQRES-----------------------CTKESMETVGMQSLS--
--------SEYGT--TTLGNTDELEEGVTA---KLAEGDLDDL-NEILDIDND-------------------
--------------------
>NP_058660.2M.musculusSA-3/27-1191
SDF-EDSLRRN-VKKRAAKQPPKA--VPAA-KHRK----------------KQSRIV---SSGNGKNESVPS
TNYLFDAVKAARSCMQSLVDEWLDNYKQDENAGFLELINFFIRACGCKSTVTPEMFKTMSNSEIIQHLTEEF
NEDSGDYPLTAPGPSWKKFQGSFCEFVKTLVYQC-QYSLLYDGFPMDDLISLLIGLSDSQVRAFRHTSTLAA
MKLMTSLVKVALQLSLHKDNNQRQYEAERNKGPEQR-APERLESLLEKRKEFQENQEDIEGMMNAIFRGVFV
HRYRDILPEIRAICIEEIGYWMQSYSTSFLNDSYLKYIGWTLHDKHKEVRLKCVKALAGLYSNQELSLRMEL
FTNRFKDRMVSMVMDRECEVAVEAIRLLTLILKNMEGVLTSADCEKIYSIVYISNRAMASSAGEFVYWKIFH
PEC--GAKAVSDRERRRSPQAKTFIYLLLAFFMESEHHNHAAYLVDSLWDCAGSYLKDWESLTNLLLQK---
-DQNLGDMQERMLIEILVSSARQAAEGHPPVGRITGKK-SLTAKERKLQAYDKMKLAEHLIPLLPQLLAKFS
ADAENVAPLLQLLSYFDLSIYCTQR-LEKHLELLLQQLQEVVVKHVEPEVLEAAAHALYLLCKPEFTFFSRV
DFARSQLVDFLTDRFQQELDDL---MQS-SFLDEDEVYSLTATLKRLSAFYNAHDLTRWEISEPCSRLL-RK
AVDTGEVPHQVILPALTLVYFSILWTVTHISES----TSHK-QLMSLKKRMVAFCELCQSCLS-DVDPEIQE
QAFVLLSDLLLIFSPQMIVGGRDFLRPLVFFPEATLQSELASFLMDHVFLQPGELGN-----GQSQEDHVQI
ELLHQRRRLLAGFCKLLLYGVLELDAASDVFKHYNKFYEDYGDIIKETLTRARQIDRCQCSRILLLSLKQLY
TELIQEQGPQGLTELPAFIEMRDLARRFALSFGPQQLH--NRDLVVMLHKEGIKFSLSELP-PAGSSHEPPN
LAFLELLSEFSPRLFHQDK---RLLLSYLEKCLQR-VSKAPNHPWGPVTTYCHSLHPLEITAEA------SP
RG------------PP--HSKKRCVERPQEEESSSQEES--------LQLNSGPTTPTLTSTAV---KRKQS
LRTVGKKQKGRPGLICSQQLLGTQRLKMSSA------------------------PCFQIRCDPSGSGLG--
--------KQLTR--LSLMEED-----------EEEELRLLDEEWQRGDKMLH----SPSSPSEHGL----D
LLDTTELNMED--------F
>XP_015195780.1L.oculatusSA3/38-1234
SDF-EPPAKRR-SRKRTAHSEPAR--SPVA-RQADRETVHKRAQRNTA---QAHRTP---PRASETRSQQVT
AAHLYEAVRGGRTAMRSLIDDFLEGYKQDKEAELLELINFIVMCSGCKGVVNRKMFANMQNAQIISRLTREF
DEDSGSYPLCSPGVQWKKFRVNLCEFFSMLVHRC-QNSLLYDETLFSSLIALLTGMSDSQVRAFRHTSTLIV
LKLMTALVEVSLGVGYQRETCQRLYEAELGKELQRQ-APAKLEELRDKLAELQEQQEEMNSMINSIFKGVFV
HRYRDILPEIRALCMEEIGLWMKIHSESFLNDGYLKYLGWTLHDKQGAVRLKCLKALQGLYSEKDFIGRLEL
FTNRFKERILSMVLDKEVEAAVEAVHLLVLIQQNTEDVLTQEDCDNVYLLVFSSHRGLASAAGTFLYNRLCS
KVEGD-----SERMEVDNRRMA-IIKLLLSFYIQTELHEHGAYLVDSLWDSASAELKDWQTMTELLLGRPGE
-EEGLGDEEESALIELMVCAVKQAAEGQPPIGRVSGKR-VQTAKEKKTRAQDRIRLTGHFIIVLPQLLAKYS
ADVEKVTCLLQTPLHFNMDIYCTGR-LEKYLELLLDQVSMIAEKHTNDGVLDACARVFSELCSDCYTFAGRS
NVALSQLVEGLVDRFTTTVEDL---LQG--TLDEDEQYGAVANLKRIAALYNAKDLTRWELFDPCYQIL-NH
GVQSGHTVMEVMVPALKSAFLHVMWELVRVVNS----QPSKAQLSQLKQHTKGLIAVFQSCLS-MIKKEIRD
QAFLLLCDFLIILSPKLAKGR-DDLQTVVFLPPDALRLEMASFVMDYVFVEEEV--------DDKEEDLEKM
EDLHRRRNQLAGYCKLIVYNVLDLSAATDVFKHFVKFYKDFGDIIKETLSRAKLINRVQCAKTVCLSLQQLF
TELVQDHGVASMSVSPEFGAMRDLAHRLAMTFGIELHS--VREALVALHKDGIRFAFRD---LGVGDRPPEN
LHFLEILSEFSFKLIKQDR---ALLANFLQRMTSSTSTSSR--FWPPMVMYQRSLQTGEKEAGG------WD
KR-SSVSRTSPRTPAS--RPRRKR--ATAASSPSVKETAWLDQS---SSFHSKLQTPPLTSTVLKK-APQAP
SDRESEVYRTLPDRDRASSERGSEA-DFTNS---PPVRS------VSRKQAAFP-TPTKTRALPRSRDLD--
--------SQLHL--LSLIEED--EDD------NQEELEIDDDEGSGGTSPLH----LPSTRYQHSGGFLED
LFD-----------------
>XP_023814740.1O.latipesSA3/7-1152
SIY-EPQINARKPKKATARGTPSV--SSST-NPSPGEPSPQGQAHYQ----ARSRSI--PERNTNERNQGIS
AKEIYDAICSGKAAIVTVVDEWLDSYKQSREGGLLVLINFIVQSCGCKGVVTREMFDSMQNAEIISTLTKEF
NETSGNYPLSTPGPQMKHFKAGLSEFSRVLMRSC-RNSIIYDEYIFPSLLALLTGLSDSQVRAFRHTSTLLA
LKVMTGLVEVAVTVSVQLQTTQRQIDTEKSKNPQIR-ASDKLEELHATISELKENREEVCSMMNATFRGVFV
HRYRDLLPDIRAICIEELGVWLNKDPEDFLNDGCLKYLGWTLFDKQSAVRLQCVRALQGLYKEKEFIGRLEL
FTSRFKERMLSMVLDKEPDVAVEAVNLLLLIQLMTEEGLSEEECGRIYPLVYAAHRGLASAGGAFLYNKFQS
LIAQE----------NNNNNAA-FFHVLIAFYTQNEFHEHGAYLVDSLWSVAGSELRDWETMSALLLQDAG-
----LMYEEEGVLLELMMCAVRQAAQGTPPVGRSHARK-IASMKEKKVQEQDRSRITTHFIPILPQLLAKYS
ADAKKVSLLLKAPLYFDLEMYSSTQWLKKYLDLLLSQVCGVVEKHTDSTVLQACAQLANTLCSENYTFSSRA
HLAFSQLLDDLVECFNSYFAEI---LQGG--ADKDDTYSAATALKKIAVFSSAKDPTGWKLFDSCLQLL-NS
RLESLDLHTELTVSALKCAGFHLMWAKVNVDKS----KPKAAELKHLKKDMNTFCRICQRCLS-VDKTRIRD
EAFELLCDLLLLYSQASVRSE-PALQPLVHLPSVSLCSELASFLLDHVFTEEEDAEL-----CDEREEEIKM
TLFQKRRRQLAGYCKLVLYGVLDLSAATNVFKHYSK----------------------------------LF
SEMLTD-----DPSQQDPTEIRDLAKKLAMTFGIDLHR--IRKPLVALHLDGIKFAFRV---PEDGSKQLPN
ADFLEILSEFSFKLLQQDR---VVISGFLKSECPAAALC-----WPSVKHYECSLASRSAARLK------EQ
EV-AAG--AVSQHDTP--QPKRRRT-TAGGSTSSTTKGPWLES----SSIHSRMNTPVLTSTVQ---KRAAP
PPPPTQVRAAESDAGSGLAEVESED-EFSSG---MLMRK------VNPTKRGRL-NSAQTAAARDKEDVA--
--------SHLTL--LSLIEDDEREEG-------EDEPEIEDS-----DNESQSSYTLPSTRHT-SVSVLDE
LFD-----------------
>CAI7999743.1G.barrettiSA1/28-1091
ESQ-EMEVASA-PRKRKAPAEARA-------------PAPKKKAQ--------------KSPVQRVASDEEE
DGGMFAAVLCGRSALQAVASEWVDRYQDSSETAMVELVQFFVHCCGCRATITMETFQNEETTSIIRSLTENF
DEESGDYPLIATGASFKKVKSSFSEFMERIVEQC-QHGILFDEYMLDTLIIWLVGFTDSQVRAFRHTCTLAC
MKLVTALVHVANSVTTELDNTQRQIDAEKKRQQAKKGAAGKLDKLMTKRAELQRRSVEMRDTMKGVFSSVFV
HRYRDVRPEIRALCLSELGVWMMEYRAHFLADIFLKYFGWCLYDKVGEVRLASVSVLESLYNSEETAPHLEL
FTQRFKERLLSMRLDKEDSVCVKAIRLACHLL--KLDLLEPEDCVEVCELMFVESRSVSHTAAEFATRYLFS
DDFMTARGAKVPKGHKKPVDAQIKLVELVRFFMEVNIHQHATYFVDSLWDNT-DVLRDWEAMVGLLLDDKAG
IV--LTGAEEAALIEILVCAVRRAVGTGVPPARTKGK--VVTNKERRAIVEERTQLSTALMVTLPDLISKFG
SVPEQASNLAHIPQAFDLELYAEHR-LQKHLEALLKHLHQLVTKHMDSSTLDETAQTFRCLCDPEFSLHSTA
ELAFNQLMDELIQTFKTHLEGCQ--DQPINEEDSEEAIGLAVSLERIAAFAKVRDLSQWSLPELLIGLV-DM
AADG-HVPDRVMCSVVAVLRLDLQWSLATMDET----SPSRDSLRDLQSRFTRTLRCCRDLLM-RGARPVMR
EAYMTLCDILVVFGRQLRAC--GQLGALAYVPDSGLQQLLQDYVVVEVIEGGGEEEEEGSEPSTESEAVAIA
ERLNDRRVQLAGFLKLVLFGSVDMKVAAPVFAQYVKHYHHFGDLLKMALARCREAQPTQWYKTIALSLQQVF
LRLVEEGGGTVDLTDPQWADLRDLARRYSLPFSFDQLKASTRQMLVGIHREGINFALTRPE-DHTPGAPPPY
IQFLSVLGEFSNRLLDVDRTGKKGVLVYLQERLGEGGWEVGRDGWTPLHLFRNMLAGGDGSVDG---RAGRG
RG----------------KGKKRTQK----GGGGGEGEEWMSS------------RPA---------KTQRT
TSPHEH------------------------------------------------------------------
------------------------------------------------------------------------
--------------------
>CAI7999749.1G.barrettiSA2/1-686
------------------------------------------------------------------------
------------------------------------------------------------------------
------------------------------------------------------------------------
------------------------------------------------------------------------
------------------------------------------------------------------------
--------------------------------------------------MFVESRSVSHTAAEFATRYLFS
DDFMTARGAKVPKGHKKPVDAQIKLVELVRFFMEVNIHQHATYFVDSLWDNT-DVLRDWEAMVGLLLDDKAG
IV--LTGAEEAALIEILVCAVRRAVGTGVPPARTKGK--VVTNKERRAIVEERTQLSTALMVTLPDLISKFG
SVPEQASNLAHIPQAFDLELYAEHR-LQKHLEALLKHLHQLVTKHMDSSTLDETAQTFRCLCDPEFSLHSTA
ELAFNQLMDELIQTFKTHLEGCQ--DQPINEEDSEEAIGLAVSLERIAAFAKVRDLSQWSLPELLIGLV-DM
AADG-HVPDRVMCSVVAVLRLDLQWSLATMDET----SPSRDSLRDLQSRFTRTLRCCRDLLM-RGARPVMR
EAYMTLCDILVVFGRQLRAC--GQLGALAYVPDSGLQQLLQDYVVVEVIEGGGEEEEEGSEPSTESEAVAIA
ERLNDRRVQLAGFLKLVLFGSVDMKVAAPVFAQYVKHYHHFGDLLKMALARCREAQPTQWYKTIALSLQQVF
LRLVEEGGGTVDLTDPQWADLRDLARRYSLPFSFDQLKASTRQMLVGIHREGINFALTRPE-DHTPGAPPPY
IQFLSVLGEFSNRLLDVDRTGKKGVLVYLQERLGEGGWEVGRDGWTPLHLFRNMLAGGDGSVDG---RAGRG
RG----------------KGKKRTQK----GGGGGEGEEWMSS------------RPA---------KTQRT
TSPHEH------------------------------------------------------------------
------------------------------------------------------------------------
--------------------
>XP_064389878.1H.paniceaSA1/32-1131
SDT-ESPMDTS-TQSEESPVQPKA----------TTPRGPKRGGRKLQITPAKRKAV--KATTSGKGSPLIN
AEAMFTAISSGKSAVKSVASEWVDRYERDAELAMLELVQFLVRCCGCKARITEEMF-NSDTTKATKELTEKF
SESSYDYPLTMAGPQQKKFKNNFCEFIWRVVEQC-QHSTLYDEYMLATLIAWTVGFTDSQVRAFRHTSSLAG
VKLVSALVTIANSVNSDIDNTQLQVEAERKRQLSKK-TEASLEILLSKQTELKKHKLELEDWMKGLFSSIFV
HRCRDVRPEIRALCINELGVWLKDYSIKFLADSYLKYIGWMLCDKVGEVRLACIKALEALYGDSDTAPHLEL
FTERFKGRLMSMRLDIDDNVATSAIAVLGHMA--DLSILDGEECQEVCELIFIENKGIAHAAGQFAVNYLFS
DDFMRAKLKKVPKGHRKLTDREIMLNELVKFFIEVKIHDHSNYFVDSLWDYT-DVLQDWESMTTLLLDDKCG
IK--LSETEEVVLVEIMSCAIRRATGTNPPAGRAKGR--VISNKEKRAMEDSKQELSTHFMNTLPELIQKFG
STAPNATNFANIPRQFELELYAESR-LQKQLESLLTHMHQLIMMHHDPDILTECALTFKYLMDPEFSLHSTS
EHAFKVLMEEMVDTFKQQLEAAD--ENTLTDEEDEDCFAISISTRRLATFYKHIDIGRFEFTEEMGKLL-DE
GARK-GYSEKVLENAIVCMTHEVMWEMQEMESS----GTERETLRKVRSIMMQLFKSCEHLLK-FATGPAQR
QAFVTFADLLVVFSRHLASQE-PALAGLVYEPDFYLQDSIQDYIVHQILNSPEDEQD--TEPDSEEEALLMA
ERLNDRRVQLAAFLKLGMYHVIDMVKLAPIWAEYIKQYPNFGDLIKFSLNRCREKSPISWYRTVFTCLKNSF
LQYKDE-NGYVDQLSGEWFEIKDLAKKFAMSMGFEPTK--VRRPLVGIHREGIQFALTGLDSSLDDMDPPPN
IDFLMVLNEFSHRLLALDRTGEKGVVSFLDQQLPEGLMLSIKNGWDSLMFYHRHTSTAPVNKGRTLRPGAIS
QS----------------RAKKRS--LKILNESTLSD----------------IARPT---------KISRL
GDT-----------PPSMDMSGGES------------------------------TSTLRRSKRNTTTRAES
------------------------------------------------------------------------
--------------------
>XP_011408151.1A.queenslandicaSA1/9-1053
SEY-QDATAATDKRKRGRPP----------------------------LSANKGNPT---PKKTRQVVSAAT
DGELYTSIVEGRSALQTVVSEWVERYQGDQEAGLLEIIQFFVRCCGCQAEISLSNFRHQEATDIIRTITENF
DEDGFDYPLILSGPLYKKFKSNYCEFVERLVIET--GDIIYDEYMLDTLVKWLIGLSDSEVRAFRHTSTLAC
LKLVTGLVHLVVSLASEIDNTQRQLETEKRKSGGRQ-AIGKLKKLEEALALSQSQLSEIHDIMNNLFTSVFI
RRYRDTRPEVRAICIAEIGVWMLRCSSRFLSDNYLKYVGWTLSDKSGEVRLQALQALLALYSVPDLVPHLEL
FTTKFKDRIVSMKTDKDDTIASTAISLCTLLF--SLDMLDADDCVELCQLVHLENRVLGRAAGKFAVRYIFC
DEIVTKTRGRPSKNQKRPTNAQIKLKELVNFYIESDIHKHAEYMVDSVWGHT-DLLKDWKNMIEVLTSSSCP
IE--LSQKEEVVAIELMARAAERAC-GSFTVLKGVGNK-MLNAKEKRAMETDKHTMATALIPVLPQLLVKYG
TNPECAINLCCIVKQFDLEVYVEIR-GQKLLEDLLSELKSLVLQHTSQEVLNEISTCYCHLLDPDFTLHSVV
DLSFNQLVDELVSIFDRYMENID--DIPLNDDDNDDVYNFGTTLQRLLALFKQIDITKKLSFDKFHKLV-EF
GVDE-SATDILVIPSMNCDSLFLLWFLKEAESH----SPDRDTIRSIRTSMEKVITICSDLLK-LGSPAVQQ
ESFVILCDLLMLFAKQLACK--EELISLVYVPSSSLQTSLCDYVTERVFNEGDLEDD----PTTDEEAFAQA
ARLNERRLLLAGYLKLVVYSVVEARSSVAVLGQYIKFYYDYGDLLRHAFTKLREADSKSTVKTVLQVLQEQY
TSLQLDTTNGIDYCSTEWANLKDLAHRIALTTGFDLVK--IRHSIVHIHFEGIKFALQTREEEDEGVSVPEN
LSFLEVLAGFSFRLLDADKQGTNGVRGFLESRLEDNYSMGLHEKWESLSHYVTSLKPGGEDAQE--QAAGVP
KK----------------RGRPPK--RKILEDGPTAL------------------------------KSLKP
NEE---------------------------------------------------------------------
------------------------------------------------------------------------
--------------------
>XP_065841291.1O.lobularisSA1/7-1126
SKR-KPTASHS-STKRSKKNEN-A--ETAS-DSGEDDPGRRTN--------EGGEKP--SPRKRGKKSGGRT
KVKLFDVVTNEKEKFDVVLFGWFDKFEETRDEAVIEIVEFLLESCGWKGSLDIDEVYAEDIAPVIHGHVANV
LQ--GPHPILSRGKPHKNFKYNLGLFVQEFVQQCVAKGMIDDDFFQETFLSWAIHLSLSACYPFRHTGTFIG
LSIVTGLGSILEKKQTTAEQHESHLIAERAKSKKKV-SSQRIEILELQIRDLNKDIETIMEIMEEVSTQILK
HRTKDIRPDIRTTGVIQLGEWMVQCKEEFVQDKYLKYLGWALYDKSGDVRHETLAALLNVFLDPQNQGKLSD
FTERFKDRLVEMLRDVDERVTLQAFEIVEQLM--TFDPLAKATCDAIARLMLSAKPSRSHAAGRFFQRTYLS
DDS--VESWKEESADSELNCTD-WETALCMLVMWCEDHHSNTYVVDSLWDDL-PLLTDWKAMTFLLLEGG--
----MQGPQEEILADIIRVCVIRATGGDPPRERRLTKK-KPSRADERKIEETSKLMCQHFLKNLPDLIDKFA
ADEGVLQHLVAIPTYFYVDYYDE---WDISPEKLWAQLKEAITKSSNSKVIDNACQSLVPFLKETAIAHFTA
VTFCHEICTEAADDLKRM-------VTIEENLDESD---LIPALHRVTMLLKYHYDDVLYCFDEFYKVL-SS
WS---TLSEEIVELALFGANYALTWFVSRGALE------RRTVLDSIKVNTEKFVKYSVEIVK--SGEEVSP
KAFLSLVDYMSVYEKRMKKRE-RRPGDVSFSSDQPFEDFLLDFVESFSFSSDKNDF------LPTQMTEEEV
DEFHYQSEALAGLLRLQLGQVLSSKVAIFALKHYKPYSMMYESIYKSLAEKLREKHPHSYYKFPLQASQMAY
EE-----------DPDSVVMLKDLGSNLASFLGLRQQS--AREQIILFHRHSIAYALSNMT----DAEAPDR
LSFLNTAGMFTSRLLPIDKSGDKGVLPYLDARLSEEILSTLDFDLQPLRNYRLLLGAKEVAAEK------SK
SK-AAK-----KTAKPTGAGRKKKK-KGIVARAGAPK----------------IGAPDKKSKGKR-------
--------------------RGSKK------------------------------TPAKRKAKSISPAKSAS
L-SSRKEASNASAT-SSQSEDDEKEEE------DEDEGEGEELDEESTDLASH---------------LRSD
MTELENTIFSDKWN------
