# Supplementary material for: Deep conservation of cis-regulatory elements and chromatin organization in echinoderms uncover ancestral regulatory features of animal genomes
Source: Nat Ecol Evol. Author manuscript; Available in PMC 2026 Jun 30. (PMC13317027; doi:10.1038/s41559-025-02941-y)
Supplement: SData5 [file NIHMS2127480-supplement-SData5.txt]

Orthogroup	Bla	Cmi	Dre	Hsa	Loc	Mdo	Nve	Pmi	Sko	Spu	Xtr
OG0000000	BL12627_cuf5, BL13696_cuf0, BL15913_cuf4, BL88744_cuf1	LOC103181440	LOC100007471, LOC100007966, LOC100007972, LOC100148466, LOC100150095, LOC100151294, LOC100151570, LOC100332433, LOC100334838, LOC100536348, LOC100536608, LOC100536730, LOC100537992, LOC100538090, LOC101882640, LOC101883686, LOC101884055, LOC101884295, LOC101884520, LOC101884641, LOC101884750, LOC101884866, LOC101885161, LOC101885363, LOC101885837, LOC101885920, LOC101885996, LOC101886132, LOC1018…	ZNF497	LOC102682394, LOC102693396	LOC100619973, ZNF205	LOC5504543, LOC5507307, LOC5510131, LOC5511186, LOC5518755	LOC119720734, LOC119723350, LOC119725951, LOC119730451, LOC119730745, LOC119730928, LOC119742452	LOC100366903, LOC102806184, LOC102806843, LOC102810137		LOC108644826
OG0000001	BL00139_evm0, BL03311_evm0, BL04213_evm0, BL08805_cuf0, BL09069_evm0, BL09074_evm0, BL11704_evm0, BL12635_evm0, BL13750_cuf1, BL16465_evm0, BL18032_evm0, BL20551_evm0, BL24585_evm0, BL26205_evm0, BL28074_evm0, BL28539_evm0, BL29030_evm0, BL29242_evm0, BL29849_evm0, BL30092_evm0	LOC103172043, LOC121849167, LOC121849235, LOC121851542, LOC121851543, LOC121851544, LOC121851555, LOC121852116, LOC121852119, LOC121852120	LOC100329290, LOC100329560, LOC100334559, LOC100334869, LOC108179079, LOC137489377, ano9a, hist2h2l_1, si_ch1073-153i20.3, si_ch1073-159d7.13, si_ch1073-159d7.5, si_ch1073-159d7.6, si_ch211-113a14.15, si_ch211-113a14.22, si_ch211-113a14.28, si_ch211-113a14.29, si_ch73-368j24.10, si_ch73-368j24.8, si_ch73-368j24.9, si_dkey-108k21.11, si_dkey-108k21.13, si_dkey-108k21.27, si_dkey-23a13.1, si_dkey-2…	H2BC1, H2BC10, H2BC11, H2BC12, H2BC12L, H2BC13, H2BC14, H2BC15, H2BC17, H2BC18, H2BC21, H2BC26_1, H2BC3, H2BC4, H2BC5, H2BC6, H2BC7, H2BC8, H2BC9, LOC102724334	LOC102684181, LOC102688607, LOC102697656, LOC138224616, LOC138224617, LOC138224618, LOC138224619, LOC138224620, LOC138224621, LOC138224622, LOC138224623, LOC138224625, LOC138224627, LOC138224628, LOC138224632, LOC138224644, LOC138224660, LOC138224662, LOC138224771, LOC138224783, LOC138224785, LOC138224792, LOC138224801, LOC138224826, LOC138224828, LOC138224831, LOC138224832, LOC138224833, LOC1382…	LOC100011182, LOC100011425, LOC100011522, LOC100011929, LOC100012106, LOC100013589, LOC100013748, LOC100013827, LOC100013959, LOC100018739, LOC100018877	LOC116615389, LOC116618182, LOC116618622, LOC116619866, LOC125556744, LOC125557196, LOC125557197, LOC125557198, LOC125557199, LOC125557200, LOC125557202, LOC125557203, LOC125557204, LOC125557205, LOC125557207, LOC125557208, LOC125557209, LOC125557210, LOC125557212, LOC125557213, LOC125557214, LOC125557215, LOC125557216, LOC125557240, LOC125557477, LOC125557478, LOC125557480, LOC5495712, LOC549581…	LOC119721314, LOC119723405, LOC119723406, LOC119730739, LOC119736914, LOC119737268, LOC119737729, LOC119738553, LOC119738802	LOC100366351, LOC100366499, LOC100367917, LOC100368818, LOC100369460, LOC100369909, LOC100370345, LOC100370484, LOC100370805, LOC100371262, LOC100371707, LOC100372447, LOC100373883, LOC100374728, LOC100375860, LOC100376280, LOC100376738, LOC100377527, LOC100377628, LOC100377635, LOC100378563, LOC102800996, LOC102801129, LOC102801720, LOC102805217, LOC102807405, LOC102807991	H2B-1, LOC100889374, LOC100890459, LOC105440219, LOC115921875, LOC115922266, LOC115922534, LOC115922535, LOC115922554, LOC115922573, LOC115924613, LOC115926159, LOC115926723, LOC115929989, LOC373347, LOC373349, LOC576546, LOC581037, LOC582704, LOC586394, LOC587419, LOC589998, LOC752634, LOC763473, LOC764521	LOC100485134, LOC100485294, LOC100486150, LOC100486870, LOC100487485, LOC100492632, LOC100495041, LOC100495396, LOC100495415, LOC100495578, LOC100496181, LOC100496436, LOC100497915, LOC100498072, LOC100498329, LOC100498553, LOC100498647, LOC101730940, LOC101731067, LOC101731852, LOC101731959, LOC101733171, LOC101733489, LOC101734494, LOC101734862, LOC101735164, LOC101735218, LOC108648861, LOC1086…
OG0000002	BL00123_evm0, BL00184_evm0, BL00410_cuf2, BL02136_evm0, BL02254_evm0, BL02856_cuf0, BL02977_cuf0, BL03015_cuf6, BL03244_cuf2, BL03293_cuf1, BL06013_cuf0, BL07218_cuf0, BL07663_evm4, BL09200_evm0, BL09681_cuf5, BL10081_evm0, BL11417_evm2, BL11421_evm0, BL11731_evm0, BL12211_evm0, BL13135_evm1, BL13639_evm0, BL14276_evm0, BL17032_cuf0, BL17168_cuf3, BL17398_evm3, BL19998_cuf2, BL20689_cuf1, BL20691…	LOC103171584, LOC103177019, LOC103178101, LOC103189382, fgl1, si_ch211-157b11.8	LOC100007488, LOC100333633, LOC100334800, LOC108179162, LOC555374, LOC566119, angptl4, fga, fgl1, fgl1_1, mfap4.1, mfap4.10, mfap4.11, mfap4.12, mfap4.13, mfap4.2, mfap4.3, mfap4.4, mfap4.6, mfap4.7, mfap4.8, si_ch211-157b11.8	ANGPTL4, FCN1, FCN2, FCN3, FGA, FGL1, MFAP4	LOC102683928, LOC102690548, LOC102690750, LOC102690950, LOC102691148, LOC102691550, LOC102694955, LOC102696328, LOC138216012, LOC138233327, LOC138241264, angptl4, fga, fgl1	ANGPTL4, FCN2, FCN3, FGA, FGL1, LOC100010647, LOC100022049, LOC100022070, MFAP4	LOC116603694, LOC116608106, LOC116610912, LOC116617423, LOC125570157, LOC125570314, LOC125572344, LOC125573811, LOC5500622, LOC5501188, LOC5501293, LOC5503242, LOC5505051, LOC5505807, LOC5506663, LOC5506910, LOC5508286, LOC5509930, LOC5509951, LOC5511580, LOC5512120, LOC5516205, LOC5516206, LOC5516241, LOC5516243, LOC5516628, LOC5517496, LOC5517570, LOC5517571, LOC5518119, LOC5519177, LOC5520422,…	LOC119719091, LOC119719092, LOC119719849, LOC119721536, LOC119721537, LOC119721782, LOC119721784, LOC119723686, LOC119724953, LOC119725051, LOC119725072, LOC119725076, LOC119725081, LOC119725082, LOC119725141, LOC119725193, LOC119725194, LOC119725195, LOC119725196, LOC119725968, LOC119725971, LOC119725972, LOC119727469, LOC119729997, LOC119729998, LOC119729999, LOC119730000, LOC119730001, LOC1197…	LOC100367752, LOC100367879, LOC100368036, LOC100369748, LOC100370014, LOC100370576, LOC100371197, LOC100372136, LOC100373192, LOC100374852, LOC100377975	LOC105436720, LOC105439735, LOC115921329, LOC115923725, LOC115925904, LOC115925927, LOC115926154, LOC574552, LOC576297, LOC576588, LOC577186, LOC578226, LOC579886, LOC581104, LOC581168, LOC581954, LOC582999, LOC587736, LOC588756, LOC590073, LOC590384, LOC591026, LOC752435, LOC752833, LOC753235, LOC755206, LOC755215, LOC755229	LOC100124781, LOC100145014, LOC100485381, LOC100488177, LOC100488486, LOC100495637, LOC100496379, LOC100496532, LOC100496945, LOC101731636, LOC101733070, LOC101733339, LOC116406427, LOC116406577, LOC448277, LOC448367, LOC594984, MGC107780, MGC107908, MGC108470, angpt4, angpt4.2, angptl4, fcn1, fcn2, fcn2l, fcn3, fga, fgl1, mfap4.1, mfap4.2, tnn
OG0000003	BL00204_evm0, BL04051_evm0, BL04331_cuf0, BL05473_evm0, BL07832_evm0, BL08804_evm0, BL09071_evm0, BL12634_evm0, BL13193_evm0, BL13629_evm0, BL13631_evm0, BL13633_evm0, BL14181_evm0, BL14182_evm0, BL16464_evm0, BL17765_evm0, BL19848_evm0, BL20254_evm0, BL22436_evm0, BL22976_evm0, BL23617_evm0, BL25585_evm0, BL30464_evm0	LOC103171602, LOC103172042, LOC103188720, LOC121851545, LOC121851546, LOC121851547, LOC121851556, LOC121851748	LOC100148591, h2ax, h2ax1_1, h2ax2, hist1h2a10, hist1h2a11, hist1h2a2, hist1h2a3, hist1h2a4, hist1h2a6, hist1h2a7, hist1h2a8, si_ch1073-153i20.5, si_ch1073-159d7.11, si_ch211-113a14.25, si_dkey-108k21.15, si_dkey-108k21.19, si_dkey-23a13.20, si_dkey-23a13.6, si_dkey-261m9.7	H2AC1, H2AC11, H2AC12, H2AC13, H2AC14, H2AC15, H2AC16, H2AC17, H2AC18, H2AC19, H2AC20, H2AC21, H2AC25_1, H2AC4, H2AC6, H2AC7, H2AC8, H2AJ, H2AX	LOC138224714, LOC138224715, LOC138224716, LOC138224717, LOC138224718, LOC138224719, LOC138224797, h2ax, h2ax1	LOC100011344, LOC100011383, LOC100011560, LOC100011675, LOC100011978, LOC100012131, LOC100013669, LOC100013870, LOC100013915, LOC100017398, LOC100018942, LOC100024720, LOC100617936	LOC116603288, LOC116607011, LOC116607803, LOC116615387, LOC116618181, LOC116618621, LOC125557171, LOC125557172, LOC125557173, LOC125557174, LOC125557175, LOC125557176, LOC125557178, LOC125557179, LOC125557180, LOC125557181, LOC125557182, LOC125557183, LOC125557185, LOC5497168, LOC5497237, LOC5497940, LOC5497955, LOC5498099, LOC5498791, LOC5500881, LOC5502001, LOC5505980, LOC5518392, LOC5518508, L…	LOC119723403, LOC119723404, LOC119730233, LOC119730738, LOC119734291, LOC119736280, LOC119737267, LOC119737728, LOC119738279, LOC119738552, LOC119738804	LOC100366484, LOC100366635, LOC100368196, LOC100369609, LOC100369798, LOC100370202, LOC100370306, LOC100370315, LOC100370956, LOC100371231, LOC100372207, LOC100372710, LOC100374038, LOC100376233, LOC100376434, LOC100377283, LOC100377434, LOC100377681, LOC100377784, LOC100377884, LOC100378761, LOC100378955, LOC102802007, LOC102802259, LOC102803806	H2A, LOC100890687, LOC105438198, LOC115921095, LOC115921242, LOC115921627, LOC115922533, LOC115922552, LOC115922553, LOC115922562, LOC115922566, LOC115924307, LOC115926720, LOC373348, LOC373352, LOC585168, LOC590023, LOC590143, LOC592962, LOC752307, LOC752666, LOC753951, LOC754440	LOC100485081, LOC100485548, LOC100486008, LOC100486672, LOC100487067, LOC100487588, LOC100487632, LOC100488021, LOC100488074, LOC100488903, LOC100491383, LOC100492813, LOC100492873, LOC100492975, LOC100493706, LOC100494316, LOC100495988, LOC100496089, LOC100496440, LOC100496752, LOC100496919, LOC100497241, LOC100497614, LOC101730371, LOC101730761, LOC101730817, LOC101731006, LOC101731897, LOC1017…
OG0000004	BL01148_cuf2	LOC103172054	LOC100000752, LOC100001242, LOC100149352, LOC100149669, LOC100150619, LOC100329258, LOC100329723, LOC100329790, LOC100330188, LOC100331054, LOC100331219, LOC100331404, LOC100332070, LOC100332458, LOC100534765, LOC100534892, LOC100534908, LOC100535113, LOC100535286, LOC100535476, LOC100536110, LOC100536312, LOC100536609, LOC100536649, LOC100536676, LOC100536850, LOC100536867, LOC100536900, LOC1005…					LOC119725737	LOC102803175
OG0000005	BL00071_evm0, BL00120_evm0, BL00376_evm0, BL00543_evm0, BL01221_evm0, BL01305_evm0, BL02113_evm0, BL02261_evm0, BL02982_evm0, BL03094_evm0, BL04055_evm1, BL05090_evm0, BL05121_evm0, BL05448_evm0, BL06946_cuf0, BL07641_cuf0, BL07670_evm0, BL07674_evm0, BL07848_cuf1, BL07981_evm0, BL07983_evm0, BL08020_cuf1, BL08352_evm0, BL08436_evm0, BL08443_cuf0, BL08904_evm0, BL08939_cuf1, BL09558_evm0, BL09595…							LOC119720393
OG0000006	BL00703_cuf0, BL12508_evm0, BL12512_evm0, BL13500_evm0, BL16494_evm0, BL22438_evm0, BL23619_evm7, BL24122_cuf0, BL24307_evm1, BL26204_evm0, BL26303_evm0, BL26306_evm0, BL26463_evm0, BL28681_evm0, BL29423_evm0, BL30093_evm0, BL31905_evm0	LOC103172041, LOC103175639, LOC103181653, LOC121851518, LOC121851553, LOC121851747, h3f3d	LOC108190746, LOC108190747, LOC137489378, LOC137489381, LOC137489384, LOC137489385, LOC137489386, LOC137496127, LOC137496130, LOC137496131, LOC137496132, LOC137496133, LOC137496134, LOC137496135, LOC137496136, LOC137496249, LOC137496250, h3c13a, h3f3a, h3f3b.1, h3f3c_1, h3f3d, hist2h3c, si_ch1073-153i20.2, si_ch1073-429i10.3, si_ch211-113a14.27, si_ch73-36p18.2, si_dkey-108k21.24, si_dkey-108k21.…	H3-3A, H3-3B, H3-4_1, H3-5, H3-7, H3C1, H3C10, H3C11, H3C12, H3C13, H3C14, H3C15, H3C2, H3C3, H3C4, H3C6, H3C7, H3C8	LOC102684155, LOC102696298, LOC102697170, LOC138224575, LOC138224576, LOC138224631, LOC138224641, LOC138224642, LOC138224647, LOC138224651, LOC138224652, LOC138224657, LOC138224665, LOC138224666, LOC138224668, LOC138224672, LOC138224677, LOC138224686, LOC138224689, LOC138224695, LOC138224696, LOC138224712, LOC138224749, LOC138224755, LOC138224769, LOC138224770, LOC138224796, LOC138224890, h3f3c	LOC100013629, LOC100019316, LOC100022653, LOC130457524	LOC116603289, LOC125557138, LOC125557139, LOC125557141, LOC125557142, LOC125557143, LOC125557144, LOC125557145, LOC125557146, LOC125557147, LOC125557148, LOC125557149, LOC125557151, LOC125557152, LOC125557153, LOC125559142, LOC5497978, LOC5498096, LOC5502588, LOC5502795, LOC5508192, LOC5509565, LOC5518521, LOC5519555, LOC5520529, LOC5520604, LOC5520633	LOC119723969, LOC119724815, LOC119730781, LOC119734262, LOC119736860, LOC119737626, LOC119738573, LOC119740869	LOC100366593, LOC100369060, LOC100369376, LOC100369658, LOC100369759, LOC100370033, LOC100370184, LOC100370400, LOC100370429, LOC100370523, LOC100370544, LOC100370926, LOC100372209, LOC100372561, LOC100374456, LOC100374971, LOC100376126, LOC100376530, LOC100376831, LOC100377039, LOC100378008	LOC100893678, LOC105440217, LOC115922531, LOC115922532, LOC115922551, LOC115922805, LOC115922811, LOC115924728, LOC373340, LOC577682, LOC579293, LOC579977, LOC581030, LOC582332, LOC586375, LOC586530, LOC754126	LOC100485665, LOC100486720, LOC100487179, LOC100487756, LOC100493036, LOC100493041, LOC100493100, LOC100495338, LOC100495788, LOC100496129, LOC100497127, LOC101730415, LOC101730642, LOC101730986, LOC101731074, LOC101733224, LOC105947137, LOC108646286, LOC108646287, LOC108648869, LOC116406469, LOC116406473, LOC116407578, LOC116407579, h3-3a, h3-3b, h3c13, h3c14, h3f3b
OG0000007	BL00129_cuf0, BL00999_evm0, BL01036_evm0, BL01261_evm0, BL01704_evm0, BL01841_evm0, BL03110_cuf11, BL03746_evm0, BL03749_evm0, BL03775_cuf0, BL05009_evm0, BL05034_cuf0, BL05859_evm0, BL06755_evm0, BL07513_cuf4, BL08647_evm0, BL09370_evm0, BL10978_evm0, BL11545_evm0, BL12050_cuf0, BL12768_cuf1, BL13891_evm0, BL14128_evm0, BL15743_evm0, BL16077_cuf2, BL16196_evm0, BL16377_evm0, BL16687_cuf8, BL1801…	LOC103172100, LOC103189942, LOC121851809, LOC121852212, LOC121852230, LOC121852232, LOC121852233, LOC121852234, LOC121852236, LOC121852237, LOC121852239, LOC121852249, LOC121852466, LOC121852792	LOC100002469, LOC100003182, LOC100536422, LOC100537032, LOC100538032, LOC101883151, LOC101883456, LOC101883513, LOC101884961, LOC101886494, LOC103910606, LOC108182721, LOC108182799, LOC108183629, LOC108183656, LOC108183687, LOC108183925, LOC108183929, LOC110437823, LOC110439388, LOC110439395, LOC110439406, LOC110439532, LOC110439562, LOC110439589, LOC137487255, LOC137487293, LOC137487294, LOC1374…	LOC107984126, LOC124904660, ZNF260	LOC138243331	LOC100618966, LOC100619158, LOC103093777, LOC107652050, LOC130455562, LOC130455596, LOC130458816, LOC130458909, LOC130458910, LOC130458912, LOC130458916, LOC130458917, LOC130458919, ZNF497	LOC5507346, LOC5514682	LOC119720351, LOC119720353, LOC119720719, LOC119720720, LOC119724775, LOC119728876, LOC119730202, LOC119730312, LOC119730449, LOC119730747, LOC119730925, LOC119735875, LOC119737570, LOC119737572, LOC119740809, LOC119741658, LOC119741659, LOC119745624	LOC100367691, LOC102801725, LOC102804640, LOC102805171, LOC102805991, LOC102806789, LOC102807269, LOC102808218, LOC102809031, LOC102809079	LOC105436397, LOC105438894, LOC115921053, LOC115922616, LOC115927386	LOC100488006, LOC105947724, LOC116411615, LOC116411626, znf33b, znf519
OG0000008	BL00990_evm2, BL01117_cuf5, BL01545_cuf2, BL01863_cuf0, BL02196_evm0, BL04019_cuf0, BL04754_evm0, BL04853_cuf0, BL06096_evm0, BL07109_evm1, BL07900_cuf2, BL08438_cuf1, BL08917_evm2, BL10730_cuf0, BL10967_evm0, BL11190_evm0, BL12550_evm0, BL12561_cuf3, BL12968_cuf2, BL13702_cuf2, BL13942_evm0, BL14133_evm2, BL14953_evm0, BL15366_cuf1, BL15428_cuf2, BL16317_cuf0, BL17495_cuf2, BL18401_evm0, BL18930…	LOC103171722, LOC103171967, LOC103176853, LOC103181594, LOC121851509, ugt8	LOC137495553, LOC571561, ugt1a1, ugt1a2, ugt1a4, ugt1a5, ugt1a6, ugt1a7, ugt1ab, ugt1b1, ugt1b2, ugt1b3, ugt1b4, ugt1b5, ugt1b7, ugt2a1_1, ugt2a2_1, ugt2a3_1, ugt2a4_1, ugt2a5_1, ugt2a6, ugt2b1, ugt2b3, ugt2b5, ugt2b6, ugt5a1, ugt5a2, ugt5a3, ugt5a4, ugt5a5, ugt5b1, ugt5b2, ugt5b3, ugt5b4, ugt5c1, ugt5c2, ugt5c3, ugt5d1, ugt5e1, ugt5f1, ugt5g1_1, ugt5g2_1, ugt8_1	LOC101929773, UGT1A1, UGT1A10, UGT1A3, UGT1A4, UGT1A5, UGT1A6, UGT1A7, UGT1A8, UGT1A9, UGT2A1, UGT2A2, UGT2A3, UGT2A3_1, UGT2B10_1, UGT2B11, UGT2B15_1, UGT2B17, UGT2B28, UGT2B4, UGT2B7, UGT8	LOC102685880, LOC102687739, LOC102693566, LOC102693604, cfap126, ugt8	LOC100010818, LOC100025445, LOC100025642, LOC130455061, UGT8	LOC116614494, LOC116614495, LOC5507082, LOC5508672, LOC5508949, LOC5510888, LOC5516790, LOC5518285	LOC119731706, LOC119738255, LOC119739074, LOC119739306, LOC119739371	LOC100369182, LOC100369825, LOC100369971, LOC100370117, LOC100374389, LOC100375370, LOC100376206, LOC100377334, LOC100377471, LOC100377621, LOC100377966, LOC102801285, LOC102801407, LOC102810031	LOC100893272, LOC105439455, LOC105444861, LOC115928711, LOC578573, LOC578623, LOC578628, LOC578924, LOC580789, LOC580846, LOC582057, LOC582989, LOC584438, LOC585947, LOC586865, LOC588176, LOC589187, LOC591053, LOC592078, LOC592305, LOC592931, LOC592958, LOC593427, LOC764059	LOC101731695, LOC116406461, ugt1a1, ugt1a6, ugt2a1, ugt8
OG0000009	BL04126_cuf3, BL07815_evm0, BL26690_evm0, BL57478_cuf0, BL96369_cuf3	LOC103171773, LOC103171825, LOC103171892, LOC103172010, LOC103172134, LOC103172282, LOC103172967, LOC103173112, LOC103173783, LOC103180697, LOC103188567, LOC103189877, LOC103190402, LOC103190550, LOC103191051, LOC103191475, LOC121851792, LOC121852000, LOC121852745	LOC100331436, LOC100536376, LOC100536376_1, LOC101884879, LOC101884942, LOC101885301, LOC101885301_1, LOC101885550, LOC108183287, LOC108183378, LOC108183587, LOC110438623, LOC110439348, LOC110439351, LOC137490184, LOC137490838, LOC137490840, LOC560447, LOC560447_1, si_dkey-14d8.20, si_dkey-14d8.21	CD163, CD163L1, CD5L, CD6, DMBT1, SCART1, SSC4D, SSC5D	LOC102685785, LOC102686555, LOC102688333, LOC102693348, LOC102695215, LOC107076038, LOC107076136, LOC107076200, LOC107076475, LOC107077254, LOC138238186, LOC138238204, LOC138238205, LOC138238206, LOC138238207, LOC138238208, LOC138238316, LOC138243427	CD163, CD5L, DMBT1, LOC100025417, LOC100618845, LOC130453808, LOC130457090, SCART1, SSC4D	LOC5500862, LOC5503354, LOC5504220, LOC5511506, LOC5511612, LOC5517323, LOC5518143, LOC5519030	LOC119720268, LOC119720397, LOC119722431, LOC119724705, LOC119725091, LOC119725093, LOC119725101, LOC119725102, LOC119725115, LOC119725974, LOC119725978, LOC119731417, LOC119731918, LOC119731942, LOC119731968, LOC119732355, LOC119732356, LOC119732624, LOC119737360, LOC119737831, LOC119738780, LOC119739080, LOC119739119, LOC119739120, LOC119739209, LOC119739211, LOC119740886, LOC119741307, LOC1197…	LOC100368825, LOC100370958	LOC105436449, LOC105437691, LOC105438832, LOC105439313, LOC105439819, LOC105441114, LOC105445086, LOC105445123, LOC115918316, LOC115918834, LOC115919792, LOC115920177, LOC115921175, LOC115921456, LOC115923806, LOC115925092, LOC115928494, LOC115928495, LOC115928496, LOC115928497, LOC115928499, LOC115928505, LOC115929142, LOC373211, LOC373214, LOC373215, LOC373433, LOC575431, LOC575622, LOC576035, …	LOC100493820, LOC100497305, LOC101733357, LOC101733428, LOC116406589, LOC116406822, dmbt1, ssc4d
OG0000010			LOC100147926, LOC100329650, LOC100332004, LOC100333434, LOC100334677, LOC100536629, LOC100537399, LOC101883808, LOC101885873, LOC101886838, LOC101886966, LOC103909561, LOC103909906, LOC103910264, LOC103910510, LOC103910514, LOC103910520, LOC103910678, LOC103910919, LOC103910940, LOC103911012, LOC103911026, LOC108179160, LOC108183316, LOC108183335, LOC108183349, LOC108183350, LOC108183426, LOC1081…		LOC107076478
OG0000011	BL01499_cuf2, BL05105_cuf3, BL05514_cuf3, BL06278_cuf4, BL08802_evm1, BL09445_evm0, BL16002_evm0, BL17657_evm0, BL18108_cuf0, BL18737_evm0, BL24501_cuf4, BL37415_cuf1, BL62256_cuf2, BL72664_cuf0, BL75037_cuf0, BL86236_cuf0	LOC103173573, LOC103179992, LOC103179993, LOC103180052, LOC103180072, LOC103190749, b3galt1b, b3gnt2b, b3gnt2l, b3gnt7, b3gnt7l	LOC100331460, LOC100333524, LOC100536819, LOC100536819_1, LOC100537407, LOC100537407_1, LOC101882239, LOC137490199, LOC565422, b3galt10.1_1, b3galt11_1, b3galt1a, b3galt1b, b3galt2_1, b3galt4, b3galt8, b3galt8_1, b3gnt2a, b3gnt2b, b3gnt2l, b3gnt5b, b3gnt7, b3gnt7l, si_dkeyp-98a7.1	B3GALNT1, B3GALT1, B3GALT2, B3GALT4_4, B3GALT5, B3GNT2, B3GNT4, B3GNT6, B3GNT7	LOC102683209, LOC102683506, LOC102683530, LOC102685246, LOC102690089, LOC102695962, LOC102696183, LOC102697837, b3galt1b, b3galt4, b3galt8, b3gnt2l, b3gnt7, b3gnt7l	B3GALNT1, B3GALT1, B3GALT2, B3GALT4, B3GALT5, B3GNT2, B3GNT4, B3GNT7, LOC100011820, LOC100011867, LOC100011905, LOC100012002, LOC100020646, LOC100025995, LOC100026384	LOC116603934, LOC116612230, LOC5504527, LOC5504548, LOC5505857, LOC5506065, LOC5507800, LOC5520610, LOC5521041	LOC119721264, LOC119721265, LOC119721266, LOC119721267, LOC119721269, LOC119721570, LOC119722950, LOC119725482, LOC119725875, LOC119725876, LOC119725879, LOC119726691, LOC119728309, LOC119728464, LOC119728465, LOC119731168, LOC119731433, LOC119731469, LOC119736469, LOC119737165, LOC119737844, LOC119738859, LOC119743192, LOC119744755, LOC119745455, LOC119745481	LOC100366335, LOC100366638, LOC100367649, LOC100369386, LOC100369534, LOC100369682, LOC100373563, LOC100374540, LOC100374649, LOC100377374, LOC100377520, LOC100377689, LOC102800712, LOC102802255, LOC102802811, LOC102804051, LOC102804621, LOC102806097, LOC102808447, LOC102809255, LOC102809346, LOC102809574, LOC102809614, LOC102809996	LOC100889735, LOC100891122, LOC100891599, LOC100891771, LOC100891931, LOC100892014, LOC100892401, LOC100892680, LOC100893702, LOC105441099, LOC105442496, LOC105445570, LOC115928625, LOC574982, LOC575270, LOC575344, LOC584256, LOC585376, LOC593281, LOC752621	LOC100380178, LOC100485652, LOC100487440, LOC100489267, LOC100489278, LOC101732799, LOC101733959, LOC101734599, LOC108646249, LOC116408582, LOC116409818, LOC448276, b3galt1, b3galt4, b3galt5.1, b3galt5.2, b3galt5.3, b3galt5.4, b3galt5.5, b3galt5l, b3gnt2, b3gnt4, b3gnt7, dmac2
OG0000012	BL00197_evm0, BL00706_evm0, BL03134_evm0, BL04218_evm0, BL04220_evm0, BL05479_evm0, BL07178_evm0, BL12630_evm0, BL14456_evm0, BL17666_evm0, BL23173_evm0, BL23254_evm0, BL27870_evm0, BL28932_evm0, BL29035_evm0, BL29335_evm0, BL29846_evm0, BL29961_evm0, BL30095_evm0, BL31900_evm0, BL31930_evm0	LOC103172236, LOC103173123, LOC103174485, LOC121851548, LOC121851549	LOC100150038, LOC100329358, LOC100331412, LOC137487299, LOC137489382, LOC137489383, LOC137496128, LOC137496137, LOC137496138, LOC564610, LOC570405, LOC794549, hist1h4l, si_ch211-113a14.6, si_ch211-113a14.9, si_ch73-368j24.3, si_ch73-36p18.4, si_dkey-108k21.12, si_dkey-108k21.28, si_dkey-23a13.7, si_dkey-261m9.13, si_dkey-261m9.17, si_dkey-261m9.9, zgc_163040, zgc_165555	H4C1, H4C11, H4C12, H4C13, H4C14, H4C15, H4C16, H4C2, H4C3, H4C4, H4C5, H4C6, H4C8, H4C9	LOC138224577, LOC138224675, LOC138224678, LOC138224683, LOC138224688, LOC138224690, LOC138224691, LOC138224698, LOC138224700, LOC138224701, LOC138224702, LOC138224703, LOC138224732, LOC138224733, LOC138224736, LOC138224739, LOC138224740, LOC138224741, LOC138224747, LOC138224761, LOC138224766, LOC138224772, LOC138224773, LOC138224784, LOC138224839	LOC100011600, LOC100013294, LOC100013336, LOC100013379, LOC100013421, LOC100013511, LOC107648921, LOC130456844	LOC116607804, LOC116615390, LOC125557218, LOC125557219, LOC125557220, LOC125557221, LOC125557222, LOC125557223, LOC125557225, LOC5496422, LOC5496524, LOC5496525, LOC5497158, LOC5497238, LOC5507518, LOC5509564, LOC5509798, LOC5512237, LOC5512264, LOC5513031, LOC5518571, LOC5520520, LOC5520532, LOC5520545, LOC5520641	LOC119730435, LOC119730782	LOC100366397, LOC100366721, LOC100367942, LOC100369311, LOC100369945, LOC100370310, LOC100370633, LOC100371079, LOC100372304, LOC100372861, LOC100373306, LOC100376586, LOC100377684, LOC100378808, LOC102800651, LOC102800779, LOC102801869, LOC102802139, LOC102802227, LOC102804044, LOC102804511, LOC102810218	H4, LOC105437105, LOC105441794, LOC115922556, LOC115924509, LOC115924735, LOC373341, LOC373343, LOC373346, LOC576388, LOC752187, LOC752213, LOC752427, LOC753158, LOC753782, LOC753944, LOC754000, LOC754292, LOC754479	LOC100485271, LOC100488032, LOC100495184, LOC100495739, LOC100497984, LOC101732103, LOC101732638, LOC101733182, LOC101734426, LOC101735268, LOC105947131, LOC105947139, LOC108646289, LOC108646290, LOC108646291, LOC116406475, LOC116407597, LOC116410791, LOC116411636, LOC116411637, h4c1, h4c3
OG0000013	BL00317_evm0, BL00340_cuf1, BL01246_cuf4, BL01539_cuf5, BL03025_evm0, BL03744_cuf4, BL04377_evm3, BL05174_evm0, BL05255_evm0, BL06312_evm0, BL06415_evm0, BL06879_evm0, BL06895_evm0, BL09439_evm1, BL09508_cuf3, BL09669_evm0, BL11141_evm0, BL12753_evm0, BL12855_evm0, BL13126_cuf2, BL13337_evm0, BL14782_evm0, BL14994_cuf1, BL15473_cuf0, BL18218_evm0, BL18519_evm2, BL18724_evm0, BL19480_cuf8, BL20294…	LOC103174444, LOC103180613, LOC103180618, LOC103180620, LOC103183746, LOC103185273, LOC103189780	LOC103909721, cyp2ad6, cyp2ae1, cyp2j20, cyp2n13, cyp2p10, cyp2p6, cyp2p7, cyp2p8, cyp2p9, cyp2u1, cyp2v1	CYP2J2, CYP2U1	LOC102687292, LOC102688037, LOC102688241, LOC102688447, LOC102693029, LOC102694557, LOC102694758, LOC102694953, LOC102696351, LOC138223293, LOC138223340, LOC138223341, cyp2u1	LOC100011915, LOC100018032, LOC100031902, LOC100031907, LOC100031914, LOC100031960, LOC100031971, LOC100031975, LOC100031980, LOC100031984, LOC103098058		LOC119719494, LOC119719802, LOC119720005, LOC119720006, LOC119720007, LOC119720577, LOC119720578, LOC119724296, LOC119724505, LOC119725789, LOC119726988, LOC119726997, LOC119727003, LOC119728723, LOC119728970, LOC119729960, LOC119729961, LOC119729962, LOC119729963, LOC119730500, LOC119730798, LOC119730804, LOC119730932, LOC119730981, LOC119731305, LOC119734517, LOC119736376, LOC119737118, LOC1197…	LOC100367505, LOC100368785, LOC100370125, LOC100371843, LOC100373349, LOC100373511, LOC100374138, LOC100374257, LOC100374288, LOC100375497, LOC100376031, LOC100376075, LOC100376322, LOC100377711, LOC102810228	LOC115918264, LOC115921642, LOC115927761, LOC575697, LOC576821, LOC577206, LOC577467, LOC578889, LOC579303, LOC580612, LOC581193, LOC581885, LOC582422, LOC589519, LOC589950, LOC763739, LOC764444	LOC100145323, LOC100145541, LOC100494106, LOC100495359, LOC100495518, LOC101731511, LOC105945483, LOC116410450, cyp2d6, cyp2u1, cyp2w1
OG0000014	BL00010_evm4, BL00022_evm1, BL00028_cuf1, BL00082_cuf1, BL04692_cuf2, BL06111_evm5, BL06969_cuf1, BL07121_evm2, BL09051_evm0, BL09271_evm0, BL13011_evm0, BL13663_evm0, BL16600_evm0, BL22910_cuf0, BL23516_cuf1, BL95801_evm1, BL95900_evm0, BL95901_evm1, BL95920_evm0, BL96022_evm0, BL96938_cuf4, BL97158_cuf1	LOC103180325, LOC103181456, LOC103181457, LOC103186547, LOC103188722, LOC103189266, LOC121848042, LOC121852785, prss56	LOC103908930, LOC137487997, LOC560023, prss1, prss56, prss59.1, prss59.2, prss60.1_1, prss60.2_1, si_dkey-16l2.17, si_dkey-16l2.17_1, si_dkey-16l2.17_2, si_dkey-33m11.7, si_dkey-33m11.8, tmprss4a, tmprss4b_1, tmprss5, zgc_171509, zgc_92313, zgc_92590, zmp_0000001088	KLK13, KLK14, KLK15, KLK6, PRSS1_1, PRSS27, PRSS2_1, PRSS3, PRSS33, PRSS38, PRSS56, PRSS57, PRSS58_1, PRSS8, TMPRSS12, TMPRSS4, TMPRSS5, TPSG1	LOC102688622, LOC102689844, LOC102692582, LOC102692787, LOC102694184, LOC102697330, LOC138225363, LOC138225364, LOC138225365, LOC138238087, LOC138239189, LOC138242348, prss56, tmprss4a, tmprss5	KLK6, LOC100010000, LOC100010059, LOC100010109, LOC100010619, LOC100010951, LOC100010991, LOC100018359, LOC100018399, LOC100018588, LOC100018725, LOC100023397, LOC100024552, LOC100031528, LOC100617826, LOC103093627, LOC103103225, LOC107648909, LOC107649168, LOC130454458, PRSS56, PRSS8, TMPRSS5	LOC116614350, LOC116614351, LOC5497503, LOC5501292, LOC5502510, LOC5502645, LOC5504448, LOC5504449, LOC5506082, LOC5510641, LOC5511275, LOC5511325, LOC5512784, LOC5514649, LOC5516990, LOC5518943, LOC5519963, LOC5520281, LOC5522145	LOC119718818, LOC119724778, LOC119744303, LOC119744304, LOC119746355	LOC100369517, LOC100374363, LOC100375116	LOC594731, LOC753460, LOC756308	LOC100485189, LOC100485347, LOC100487533, LOC100490788, LOC100491119, LOC100494613, LOC100495333, LOC100497492, LOC100498083, LOC100498532, LOC101730792, LOC101730924, LOC101730988, LOC101734975, LOC105945797, LOC105948396, LOC116406450, LOC116407647, LOC116407687, LOC116407688, LOC116407774, LOC116412104, LOC116412105, LOC116412106, LOC496623, LOC496633, LOC496746, LOC496767, LOC548809, klk15, p…
OG0000015			LOC101882559, LOC101882673, LOC101883153, LOC101883715, LOC101883804, LOC101885430, LOC101885868, LOC101886427, LOC101886427_1, LOC101886486, LOC101886486_1, LOC101886504, LOC101887079, LOC103909475, LOC103909828, LOC103910115, LOC103910115_1, LOC103910875, LOC103911210, LOC103911812, LOC103911812_1, LOC108179085, LOC108179354, LOC108179640, LOC108180199, LOC108190059, LOC110439121, LOC110440005,…				LOC116608828, LOC116608996, LOC116609833, LOC116609843, LOC116610275, LOC116612845, LOC116614060, LOC116614782, LOC116615632, LOC125556677, LOC125559100, LOC125559891, LOC125572433, LOC5504746	LOC119720858, LOC119721198, LOC119721749, LOC119721827, LOC119722112, LOC119723248, LOC119723991, LOC119726309, LOC119727375, LOC119727556, LOC119727951, LOC119728986, LOC119730482, LOC119733118, LOC119733317, LOC119733661, LOC119733698, LOC119733734, LOC119733736, LOC119733815, LOC119734589, LOC119734629, LOC119734635, LOC119735176, LOC119735178, LOC119735644, LOC119735702, LOC119735863, LOC1197…	LOC102800969, LOC102801976, LOC102802124, LOC102802649, LOC102803130, LOC102804158, LOC102805132, LOC102805241, LOC102805263, LOC102805875, LOC102806687, LOC102806798, LOC102806924, LOC102807107, LOC102807199, LOC102807461, LOC102807510, LOC102808279, LOC102808456, LOC102808943, LOC102809358, LOC102809485, LOC102809600, LOC102809722, LOC102809855, LOC102810150	LOC100888172, LOC100888208, LOC100888275, LOC100888342, LOC100888823, LOC100889586, LOC100889672, LOC100890507, LOC100890809, LOC100890944, LOC100891694, LOC100892397, LOC100892607, LOC100892613, LOC100892663, LOC100892674, LOC100892746, LOC100892857, LOC105436445, LOC105438640, LOC105439199, LOC105439260, LOC105441448, LOC105442155, LOC105442158, LOC105443855, LOC115918091, LOC115918227, LOC1159…	LOC101733728, LOC116407940, LOC116411075, LOC116411094, LOC116411480
OG0000016	BL01072_evm0, BL01073_evm4, BL01344_evm0, BL02774_cuf6, BL04279_cuf0, BL05044_cuf0, BL05480_evm1, BL05884_cuf4, BL06038_evm0, BL09040_evm5, BL12317_evm4, BL12493_evm3, BL15250_cuf2, BL16326_cuf6, BL18452_evm0, BL23835_evm0, BL27759_evm0, BL95147_evm1, BL95148_evm0, BL95286_evm0, BL95294_evm2, BL95295_evm0, BL95688_evm1, BL95689_evm0, BL95718_evm1, BL95719_evm0, BL95720_evm2, BL95947_evm1, BL95948…	LOC103183670, LOC103187393, LOC103187394, LOC103187395, LOC103187396, LOC103187397, LOC103187399, LOC103187410	LOC795699, si_dkey-119m7.4, si_dkey-166k12.1, slc22a13b, slc22a21, slc22a4, slc22a5	SLC22A13, SLC22A4, SLC22A5	LOC102687831, LOC102690591, LOC102691604, LOC102693133, LOC102694614, LOC102695143, slc22a13b	LOC100010037, LOC100015440, SLC22A4	LOC5503945, LOC5511548, LOC5521883	LOC119719915, LOC119722087, LOC119722372, LOC119725704, LOC119725932, LOC119725933, LOC119729647, LOC119729754, LOC119729757, LOC119729918, LOC119730896, LOC119730987, LOC119736395, LOC119742512, LOC119743005, LOC119743311, LOC119743312, LOC119743313, LOC119743314, LOC119743315, LOC119743316, LOC119743318, LOC119743319, LOC119743320, LOC119743321, LOC119743322, LOC119743325, LOC119743420, LOC1197…	LOC100366310, LOC100367337, LOC100369206, LOC100369352, LOC100370920, LOC100371073, LOC100371225, LOC100371377, LOC100371399, LOC100371533, LOC100371545, LOC100371643, LOC100371943, LOC100372002, LOC100372096, LOC100372148, LOC100373617, LOC100377117, LOC100377170, LOC100378016, LOC100378093, LOC100378989, LOC102800764, LOC102802037, LOC102802170, LOC102802322, LOC102802755, LOC102802933, LOC1028…	LOC100891132, LOC100892016, LOC100892053, LOC105437064, LOC105443275, LOC105447012, LOC105447013, LOC115918300, LOC115919224, LOC115919229, LOC115919299, LOC115919328, LOC115927920, LOC115927921, LOC115927923, LOC115927925, LOC115928351, LOC115928352, LOC577331, LOC578342, LOC582118, LOC583736, LOC585536, LOC587955, LOC588031, LOC588868, LOC588888, LOC590278, LOC590315, LOC591481, LOC592117, LOC5…	slc22a13, slc22a4, slc22a5
OG0000017	BL00112_cuf0, BL00956_cuf1, BL01650_cuf0, BL03128_cuf1, BL04674_cuf0, BL06033_evm2, BL07321_evm0, BL09293_cuf1, BL09975_cuf3, BL12110_evm0, BL14162_evm0, BL14439_cuf0, BL16209_evm0, BL17475_cuf1, BL19941_cuf1, BL22169_evm0, BL22185_cuf2, BL22373_evm0, BL23027_evm0, BL23784_cuf0, BL26906_evm0, BL27438_evm0, BL28028_evm0, BL28536_evm0, BL32103_evm0, BL85289_cuf2, BL95006_evm1, BL95007_evm0, BL95521…	LOC103175467, LOC103179344, LOC103182398, LOC103184739, slc16a12b, slc16a8	si_dkey-246g23.4, slc16a12a, slc16a12a_1, slc16a12b, slc16a13, slc16a13_1, slc16a1a_1, slc16a1b_1, slc16a3a, slc16a3b, slc16a5a, slc16a5a_1, slc16a5b, slc16a5b_1, slc16a7, slc16a8_1, zgc_114041, zgc_165507	SLC16A11, SLC16A12, SLC16A13, SLC16A14, SLC16A1_1, SLC16A3, SLC16A5, SLC16A7, SLC16A8	LOC102685749, LOC102688889, LOC102693626, LOC102694123, LOC102699163, LOC107078626, slc16a13, slc16a1a, slc16a5a, slc16a7, slc16a8	SLC16A1, SLC16A11, SLC16A12, SLC16A13, SLC16A14, SLC16A3, SLC16A5, SLC16A7, SLC16A8	LOC125556686, LOC5501319, LOC5502880, LOC5503628, LOC5503959, LOC5506580, LOC5506593, LOC5506649, LOC5507061, LOC5510342, LOC5510421, LOC5511627, LOC5512378, LOC5513102, LOC5513938, LOC5518256, LOC5518799, LOC5520699, LOC5520869, LOC5521676	LOC119719267, LOC119723101, LOC119723651, LOC119731767, LOC119736012, LOC119737910, LOC119738034, LOC119739444	LOC100368425, LOC100368469, LOC100368732, LOC100369715, LOC100369972, LOC100371596, LOC100371611, LOC100371698, LOC100371850, LOC100371964, LOC100372941, LOC100374433, LOC100376079, LOC100376231, LOC100376384, LOC100376742, LOC100376844, LOC100377016, LOC100377703, LOC100377723, LOC100377732, LOC100377853, LOC100378608, LOC102801320, LOC102801404, LOC102801556, LOC102802013, LOC102802102, LOC1028…	LOC100889513, LOC100890984, LOC100892183, LOC115919609, LOC115927488, LOC577433, LOC588518, LOC590958, LOC591649, LOC592016, LOC763326	LOC100491288, slc16a1, slc16a12, slc16a13, slc16a14, slc16a3, slc16a5, slc16a7
OG0000018	BL02658_cuf3, BL05156_cuf5, BL11871_evm37, BL12174_evm5, BL12797_cuf10, BL16325_evm0, BL16838_cuf3, BL17053_evm0, BL21805_cuf6, BL22371_evm0, BL23152_evm0, BL27239_evm0, BL34459_cuf1, BL95426_evm2, BL95427_evm0, BL95428_evm1, BL97299_cuf7	LOC103182565, LOC103184747, LOC103184801, LOC103185645, LOC103185646, sult5a1	LOC103909689, si_dkey-236e20.1, sult1st1, sult1st2, sult1st3, sult1st4, sult1st5_1, sult1st6, sult1st7, sult1st9, sult2st1, sult2st2, sult2st3, sult3st1, sult3st2_1, sult3st3, sult3st4_1, sult3st5_1, sult5a1	SULT1A1, SULT1A2, SULT1A3, SULT1A4, SULT1B1, SULT1C2, SULT1C3, SULT1C4, SULT1E1, SULT2A1, SULT2B1	LOC102688753, LOC102689542, LOC102689740, LOC102692865, LOC102693063, LOC107078419, LOC138238257, LOC138238273, LOC138241975, LOC138241976, LOC138241990, LOC138241991, LOC138242048, sult1st6, sult2st2, sult2st3, sult5a1	LOC100010054, LOC100010102, LOC100010148, LOC100015166, LOC100019653, LOC100019690, LOC100019749, LOC100019781, LOC100019817, LOC100019933, LOC100033268, LOC103105375, SULT1A2, SULT2B1	LOC5510645, LOC5510673, LOC5512508, LOC5512550, LOC5518974, LOC5519531, LOC5522187, LOC5522305	LOC119719709, LOC119721390, LOC119727092, LOC119727187, LOC119729210, LOC119734849, LOC119734850, LOC119734851, LOC119735186, LOC119735187, LOC119735297, LOC119735361, LOC119735362, LOC119735370, LOC119735523, LOC119735524, LOC119735525, LOC119735526, LOC119735632, LOC119735633, LOC119735634, LOC119735635, LOC119735985, LOC119735987, LOC119735988, LOC119736095, LOC119736096, LOC119736139, LOC1197…	LOC100313556, LOC100370712, LOC100377169	LOC100889280, LOC105437584, LOC105441355, LOC115918795, LOC115919923, LOC115925993, LOC115925994, LOC115926000, LOC115926001, LOC115926094, LOC115929598, LOC115929599, LOC577458, LOC578060, LOC578298, LOC581227, LOC584514, LOC588852, LOC592500, LOC593358, LOC593377, LOC593885, LOC765152	LOC100144919, LOC100145082, LOC100486268, LOC100486282, LOC100487424, LOC100493528, LOC100497264, LOC100497405, LOC100497516, LOC100498051, LOC116407545, LOC116407546, LOC116407547, LOC116407548, LOC496998, LOC779590, sult1a1, sult1b1, sult1c1, sult1c2, sult1c4, sult1e1, sult2a1, sult2b1
OG0000019						LOC100009932, LOC100010066, LOC100010922, LOC100012557, LOC100013400, LOC100016476, LOC100016558, LOC100016764, LOC100017598, LOC100018428, LOC100019242, LOC100019400, LOC100022492, LOC100023844, LOC100023971, LOC100025620, LOC100026020, LOC100027516, LOC100027742, LOC100030622, LOC100032951, LOC100616681, LOC100616792, LOC100616973, LOC100616997, LOC100617012, LOC100617041, LOC100617076, LOC1006…
OG0000020	BL02896_evm0, BL08479_evm0, BL09822_evm0, BL13836_cuf0, BL16477_evm0, BL16493_evm0, BL19841_cuf0, BL21784_evm0, BL21914_cuf0, BL22972_evm0, BL23170_evm0, BL25505_evm0, BL26302_evm0, BL26355_evm0, BL26381_evm0, BL26569_evm0, BL26693_evm0, BL29362_evm0, BL29421_evm0, BL29852_evm0, BL30094_evm0, BL31331_evm0, BL31987_evm2	LOC103171604, LOC103171605, LOC121851278, LOC121852113	LOC137489376, LOC569982, h1-0, h1l1, histh1l1, histh1l2, histh1l3, si_ch211-103n10.5_1, si_ch211-113a14.18, si_ch211-113a14.24, si_ch73-368j24.11, si_ch73-368j24.12, si_dkey-108k21.10, si_dkey-23a13.17, si_dkey-23a13.9, si_dkey-261m9.12, zgc_110216, zgc_110425, zgc_153405, zgc_163061	H1-0, H1-1, H1-2, H1-3, H1-4, H1-5, H1-6	LOC138224572, LOC138224573, LOC138224578, LOC138224579, LOC138224580, LOC138224611, LOC138224614, LOC138224615, LOC138224629, LOC138224630, LOC138224639, LOC138224640, LOC138224645, LOC138224646, LOC138224649, LOC138224650, LOC138224663, LOC138224664, LOC138224693, LOC138224694, LOC138224710, LOC138224711, LOC138224748, LOC138224754, LOC138224767, LOC138224768, LOC138224795, h1-0	LOC100011471, LOC100012064, LOC100012082, LOC100013557, LOC100016306, LOC100018705, LOC100018839, LOC130454537, LOC130456843	LOC116603287, LOC116615386, LOC116618192, LOC125557427, LOC125557428, LOC125559140, LOC125559141, LOC5497976, LOC5506880, LOC5508709, LOC5512235, LOC5516615, LOC5517675, LOC5518572, LOC5520528, LOC5520634, LOC5520639, LOC5520653	LOC119719669, LOC119721318, LOC119734718, LOC119735557, LOC119738622, LOC119744964, LOC119746002	LOC100367571, LOC100368845, LOC100376640, LOC100376651, LOC100376801, LOC100377234, LOC100378551, LOC100378699, LOC102806082	LOC115922549, LOC115922817, LOC115923662, LOC373342, LOC373350, LOC373353, LOC373354, LOC591814, LOC752088	LOC100145531, LOC100485239, LOC100488698, LOC100495870, LOC100496496, LOC100496657, LOC100496974, LOC100497289, LOC100497764, LOC100498235, LOC100498492, LOC101730473, LOC101730703, LOC101730806, LOC101730903, LOC101730918, LOC101731527, LOC101731738, LOC101731839, LOC101732876, LOC101733009, LOC101733134, LOC101734931, LOC108645423, LOC116407570, LOC116407572, LOC116407573, LOC116407574, LOC1164…
OG0000021	BL02683_cuf0, BL02889_evm3, BL07775_evm1, BL08428_cuf0, BL09804_evm7, BL13638_cuf7, BL27159_evm0, BL28611_evm0, BL29550_evm0, BL29666_evm0, BL31161_evm0, BL37059_cuf0, BL46233_cuf0, BL46686_cuf1, BL49110_cuf1, BL64542_cuf0, BL65214_cuf1, BL72040_cuf0, BL74801_cuf0, BL83832_cuf0, BL85500_cuf0, BL88943_cuf0, BL95396_evm1, BL95397_evm0, BL96186_cuf2, BL96241_cuf5	LOC103181869, LOC103181870, LOC103181871, LOC103181883, LOC121849207, LOC121849228	eslec, lectin, si_ch211-125e6.11, si_ch211-125e6.12, si_ch211-125e6.13, si_ch211-125e6.14, si_dkey-241l7.2, si_dkey-241l7.3, si_dkey-241l7.4, si_dkey-241l7.5, si_dkey-241l7.6, zgc_172053	CD209, CLEC4M, FCER2	LOC102689810, LOC102690008, LOC102690210, LOC102690414, LOC138223332, LOC138239380, LOC138239381, LOC138239410, LOC138239411, LOC138239412	FCER2, LOC100026862, REG4	LOC116603515, LOC116612537, LOC116615561, LOC116619671, LOC5508225, LOC5518968, LOC5520697	LOC119721953, LOC119727152, LOC119727334, LOC119729758, LOC119729785, LOC119732810, LOC119735128, LOC119735196, LOC119735388, LOC119735408, LOC119735424, LOC119735444, LOC119735457, LOC119735474, LOC119735487, LOC119735521, LOC119735522, LOC119735753, LOC119735942, LOC119735954, LOC119736022, LOC119736101, LOC119736165, LOC119736218, LOC119736226, LOC119736245, LOC119736269, LOC119736270, LOC1197…	LOC100368157, LOC100373483, LOC100373629, LOC100373631, LOC100373783, LOC100373929, LOC100373931, LOC100376636, LOC102800552, LOC102801997, LOC102802127, LOC102802553, LOC102802671, LOC102803908, LOC102804020, LOC102804138, LOC102809923	LOC100888083, LOC100889113, LOC100889291, LOC100889454, LOC100893100, LOC100893179, LOC100893419, LOC100894106, LOC105438405, LOC105446729, LOC115918851, LOC115922644, LOC115922647, LOC115923296, LOC115923342, LOC115927099, LOC115927105, LOC115927312, LOC115927314, LOC115927324, LOC115927338, LOC115927346, LOC115927659, LOC115929476, LOC373516, LOC404228, LOC575374, LOC576081, LOC582976, LOC58360…	MGC64513, reg1b, reg4
OG0000022	BL00003_cuf2, BL02344_cuf2, BL07634_evm0, BL07665_evm0, BL07964_evm0, BL10353_evm1, BL13866_cuf1, BL23295_evm1, BL78736_cuf0, BL95256_evm0, BL95257_evm1, BL95258_evm0, BL95259_evm1, BL95260_evm2	LOC103174052, LOC103189263, LOC103189264, LOC103189265, LOC103189640, LOC103189641, LOC103189642, LOC103189643, LOC121848013	si_ch211-114n24.6, tuba1a, tuba1b, tuba1c, tuba2, tuba4l, tuba5, tuba7l, tuba8l2, tuba8l3, tuba8l4, tuba8l5	TUBA1A, TUBA1B, TUBA1C, TUBA3C, TUBA3D, TUBA3E_1, TUBA4A, TUBA8	LOC102684903, LOC102685100, LOC102687274, LOC102687820, LOC102687936, LOC102688152, LOC102694561, LOC102694763, LOC102695089, LOC138217763, LOC138218064, LOC138241998, LOC138242039	LOC100010238, LOC100010347, LOC100010436, LOC100010481, LOC100015203, LOC100022210, LOC100025645, LOC100617591, LOC130454471	LOC116618368, LOC116618369, LOC116620829, LOC5509636, LOC5509638, LOC5509656, LOC5509657, LOC5512517, LOC5512518, LOC5512559, LOC5513581, LOC5516629, LOC5516770, LOC5516771, LOC5516785, LOC5517474, LOC5518438	LOC119719207, LOC119734520, LOC119744968, LOC119745415, LOC119745417, LOC119745418, LOC119745419, LOC119745420, LOC119745422, LOC119745423, LOC119745424, LOC119745426, LOC119745427, LOC119745428, LOC119745429, LOC119745430, LOC119745431, LOC119746444, LOC119746445	LOC100366892, LOC100368554, LOC100368579, LOC100369668, LOC100369818, LOC100369964, LOC100370108, LOC100370993, LOC100371327, LOC100372293, LOC100373009, LOC100373391, LOC100375609, LOC100376878, LOC100377812, LOC100378554, LOC100378731, LOC100378852, LOC100379000	LOC105436474, LOC105439767, LOC105439773, LOC115918040, LOC115918108, LOC115918180, LOC115918924, LOC115918925, LOC115928089, LOC115928092, LOC115928093, LOC115928408, LOC115928438, LOC115928461, LOC577314, LOC578989, LOC579115, LOC584331, LOC584364, LOC585338, LOC586907, LOC587716, LOC588188, LOC588319, LOC590586, LOC753734, LOC754102, LOC762594	LOC100497157, tuba1a, tuba1b, tuba1c, tuba1cl.1, tuba1cl.2, tuba1cl.3, tuba3c, tuba4b, tuba8, tubal3.1, tubal3.2
OG0000023						LOC100013817, LOC100014714, LOC100014903, LOC100020451, LOC100020901, LOC100021077, LOC100021080, LOC100021480, LOC100021511, LOC100022130, LOC100023051, LOC100023417, LOC100023549, LOC100023561, LOC100023587, LOC100024027, LOC100024193, LOC100024256, LOC100024342, LOC100024553, LOC100025955, LOC100030265, LOC100030288, LOC100032838, LOC100616669, LOC100616709, LOC100616741, LOC100616778, LOC1006…
OG0000024	BL00567_evm0, BL05150_evm0, BL05786_cuf1, BL06764_evm0, BL08104_cuf0, BL08851_cuf0, BL12391_evm0, BL12434_evm0, BL12663_cuf2, BL13312_evm0, BL14687_cuf5, BL17133_cuf1, BL22409_evm0, BL22410_cuf0, BL25893_evm0, BL25965_evm0, BL27269_evm0, BL28168_evm0, BL28358_evm0, BL28641_evm0, BL67383_cuf0, BL70243_cuf0, BL73656_cuf0, BL88222_cuf0		LOC101886116, LOC101886116_1, LOC101886601, LOC137487637, LOC137489104, LOC137490717, LOC137496367, cuzd1.1, hspa12b, zgc_165409				LOC116604394, LOC116609446, LOC116609609, LOC116613084, LOC116614352, LOC116615651, LOC116616111, LOC116616199, LOC116620239, LOC125560614, LOC125561899, LOC125567880, LOC125568301	LOC119723181, LOC119725119, LOC119726358, LOC119726831, LOC119730294, LOC119730390, LOC119730614, LOC119731061, LOC119731130, LOC119731793, LOC119732798, LOC119733100, LOC119733110, LOC119733678, LOC119733688, LOC119733689, LOC119733901, LOC119734490, LOC119735148, LOC119735167, LOC119735711, LOC119736482, LOC119740694, LOC119741114, LOC119742731	LOC100367439, LOC100369883, LOC100370029, LOC100370175, LOC100371535, LOC100372999, LOC100374576, LOC100377262, LOC102800849, LOC102801657, LOC102801680, LOC102802485, LOC102803160, LOC102803828, LOC102805044, LOC102806549, LOC102809436, LOC102809846	LOC100888207, LOC100890363, LOC100891794, LOC100891945, LOC100892091, LOC100892734, LOC105437953, LOC105440930, LOC105444756, LOC105446716, LOC115919900, LOC115919908, LOC115920378, LOC115920389, LOC115920572, LOC115920657, LOC115920950, LOC115921270, LOC115921435, LOC115922313, LOC115923818, LOC115924168, LOC115924320, LOC115924494, LOC115924657, LOC115924701, LOC115924968, LOC115925086, LOC1159…	LOC101734307, LOC101734461, LOC105946367, LOC105947845, LOC108644818, LOC116406792, LOC116407661, LOC116408001, LOC116408824, LOC116410983, LOC116411529, LOC116411595, LOC116411644, LOC116411687
OG0000025	BL00654_evm0, BL03172_evm0, BL03346_cuf0, BL04889_evm0, BL06519_evm0, BL07141_evm0, BL07625_evm0, BL09592_evm0, BL12085_cuf0, BL12209_cuf1, BL13708_evm0, BL16240_evm0, BL18181_cuf0, BL19600_cuf1, BL21478_evm0, BL22337_evm0, BL23301_evm0, BL23407_evm0, BL26130_evm0, BL26718_evm0, BL27723_evm0, BL29511_evm0, BL53274_cuf1, BL64399_cuf1, BL72132_cuf0, BL73523_cuf0, BL73532_cuf0, BL80353_cuf1, BL83370…	LOC103177007, LOC121851863	LOC108184914, LOC108191961, LOC110438106, LOC110438141, LOC137487592, LOC137487745, LOC137487946, LOC137488065, LOC137489031, LOC137489128, LOC137489296, LOC137489886, LOC137490186, LOC137490186_1, LOC137490237, LOC137490854, LOC137496421, LOC137496479, hs6st1a		LOC107076482, LOC138242147		LOC116617347, LOC125558952, LOC125570179	LOC119719738, LOC119721472, LOC119723244, LOC119723850, LOC119724977, LOC119726874, LOC119728962, LOC119730015, LOC119730344, LOC119730506, LOC119730577, LOC119730647, LOC119732846, LOC119732861, LOC119733697, LOC119733836, LOC119733869, LOC119737418, LOC119737998, LOC119740799, LOC119742537, LOC119745152	LOC100368444, LOC100370395, LOC100371911, LOC100372062, LOC100372319, LOC100372647, LOC100372741, LOC100372797, LOC100374480, LOC100374749, LOC100374860, LOC100376757, LOC102800522, LOC102800777, LOC102801586, LOC102802376, LOC102803869, LOC102805069, LOC102805750, LOC102806650, LOC102808291	LOC100888072, LOC105437551, LOC105438116, LOC105442898, LOC105446277, LOC115917903, LOC115921279, LOC115921856, LOC115922470, LOC115922548, LOC115923268, LOC115923285, LOC115924153, LOC115925395, LOC115925941, LOC115926870, LOC115927204, LOC115927351, LOC115927622, LOC115927773, LOC115928152, LOC115928181, LOC115928193, LOC115929112, LOC115929507, LOC115929984, LOC580518, LOC756027, LOC763830, LO…	LOC100492687, LOC101733107, LOC101734075, LOC101734517, LOC105947003, LOC105947475, LOC108647387, LOC108647426, LOC116406901, LOC116407696, LOC116408249, LOC116409840, LOC116410219, LOC116410834, LOC116410926, LOC116410930, LOC116411603, LOC116411700
OG0000026	BL00588_evm0, BL01450_evm0, BL06408_evm0, BL08536_evm0, BL10077_evm0, BL16470_evm0, BL17832_evm0, BL18628_cuf0, BL25910_evm0, BL26559_evm0, BL26827_evm0, BL28824_evm0, BL28990_evm0, BL30789_evm0, BL30867_evm0, BL31110_evm0, BL31215_evm0, BL57721_cuf0, BL83934_cuf0						LOC116601583, LOC116601900, LOC116603750, LOC116603926, LOC116604552, LOC116604850, LOC116605287, LOC116606612, LOC116607158, LOC116615656, LOC116618365, LOC116618616, LOC116618746, LOC116620077, LOC116620082, LOC116620672, LOC125556670, LOC125557547, LOC125559095, LOC125559107, LOC125559128, LOC125559135, LOC125559815, LOC125559825, LOC125559889, LOC125560726, LOC125560749, LOC125561140, LOC1255…	LOC119720296, LOC119720345, LOC119722234, LOC119725491, LOC119727809, LOC119731232, LOC119732326, LOC119735149, LOC119739061, LOC119741376, LOC119742722, LOC119742751, LOC119743249	LOC100367573, LOC100372575, LOC100372684, LOC100374695, LOC102800656, LOC102802309, LOC102802347, LOC102802983, LOC102803138, LOC102803457, LOC102807432, LOC102809032, LOC102809441, LOC102809488, LOC102809558, LOC102809646, LOC102809670	LOC100887894, LOC100888629, LOC100890456, LOC100890757, LOC100892736, LOC105436827, LOC105436951, LOC105437175, LOC105437331, LOC105437344, LOC105437750, LOC105438495, LOC105438503, LOC105440833, LOC105442001, LOC105442278, LOC105442345, LOC105442557, LOC105442558, LOC105442754, LOC105443205, LOC105443233, LOC105444440, LOC115919909, LOC115920381, LOC115920511, LOC115921401, LOC115921426, LOC1159…
OG0000027	BL00167_evm0, BL01857_evm0, BL03183_evm0, BL03524_evm0, BL04316_evm0, BL04542_cuf0, BL04893_cuf0, BL04946_cuf0, BL04966_cuf0, BL05458_evm0, BL06786_evm0, BL07262_cuf0, BL08944_cuf1, BL08986_cuf0, BL09374_cuf0, BL10013_evm0, BL12248_evm0, BL12601_cuf0, BL13173_evm0, BL13464_evm0, BL13758_cuf1, BL14355_evm0, BL14766_evm0, BL14958_evm0, BL15703_evm0, BL16111_evm0, BL16974_evm0, BL17026_evm0, BL17541…	LOC121852336				LOC100027666, LOC103092082, LOC103092919, LOC103095138, LOC103097845, LOC103099468, LOC130453728, LOC130453862, LOC130455130, LOC130455864, LOC130456524, LOC130457275, LOC130457479, LOC130458733, SHISA5	LOC116604813, LOC116610925, LOC116614442, LOC116614876, LOC116616834, LOC125557119, LOC125559086, LOC125560641, LOC125560845, LOC125561387, LOC125561901, LOC125563054, LOC125568290, LOC125572226, LOC125574485, LOC5499900, LOC5504231, LOC5507808	LOC119724013, LOC119726917, LOC119726920, LOC119728043, LOC119728044, LOC119728045, LOC119730338, LOC119730452, LOC119731192, LOC119732524, LOC119732818, LOC119735162, LOC119735164, LOC119735166, LOC119736778, LOC119736822, LOC119739049, LOC119741328, LOC119741333, LOC119742800, LOC119745110, LOC119745200, LOC119745248	LOC102802074, LOC102806692	LOC100887870, LOC100890430, LOC105436543, LOC105444720, LOC115921853, LOC115923703, LOC115924161, LOC115924795, LOC115927674, LOC115929294
OG0000028	BL00432_evm0, BL07078_evm1, BL08466_evm0, BL12120_evm7, BL12836_evm0, BL15143_cuf37, BL16468_cuf2, BL16770_evm3, BL21043_cuf3, BL21726_cuf1, BL22054_cuf2, BL22466_evm0, BL24195_cuf1, BL26970_evm0, BL28517_evm0, BL28685_evm0, BL29540_evm0, BL29879_evm0, BL45566_cuf1, BL69036_cuf0, BL91369_cuf0, BL95182_evm1, BL95183_evm0, BL95519_evm1, BL96255_cuf0, BL96593_cuf11, BL96594_cuf12, BL96595_cuf13, BL9…	LOC103191137, LOC121851023, malrd1, mamdc4	malrd1, si_ch211-106h4.4, si_dkey-11o18.5, wu_fb63a08	MALRD1, MAMDC4	LOC102698290, LOC107078238, malrd1, mamdc4	MALRD1, MAMDC4	LOC116613477, LOC125561943, LOC125568219, LOC5500840, LOC5502044, LOC5504038, LOC5507537, LOC5507548, LOC5511057, LOC5511087, LOC5516560, LOC5516623, LOC5519689, LOC5519988, LOC5521934, LOC5522049	LOC119725390, LOC119725639, LOC119725946, LOC119726055, LOC119732561, LOC119738382, LOC119740544, LOC119740545, LOC119740546, LOC119742081, LOC119745500	LOC100367185, LOC100367509, LOC100367662, LOC100368898, LOC100369225, LOC100369372, LOC100370418, LOC100372184, LOC100372338, LOC100373899, LOC100376516, LOC100378875, LOC102800728, LOC102803403, LOC102805064, LOC102805137, LOC102805173, LOC102808726, LOC102809041, LOC102809686	LOC100888986, LOC100889143, LOC100890343, LOC100890597, LOC100892800, LOC100892904, LOC100893908, LOC105437103, LOC105442057, LOC105442246, LOC105442250, LOC105442251, LOC105442252, LOC105442401, LOC105442403, LOC105442404, LOC105442471, LOC105443836, LOC115918900, LOC115920748, LOC115927651, LOC115927652, LOC115927656, LOC115927778, LOC115928488, LOC115929079, LOC574589, LOC580670, LOC581935, LO…	malrd1, mamdc4
OG0000029		LOC103171649, LOC103171662, LOC103171672, LOC103171716, LOC103171837, LOC103171867, LOC103171925, LOC103171931, LOC103171939, LOC103172089, LOC103172091, LOC103172151, LOC103172165, LOC103172193, LOC103172308, LOC103172496, LOC103172698, LOC103172712, LOC103172776, LOC103172800, LOC103172803, LOC103172831, LOC103172849, LOC103172869, LOC103172886, LOC103172920, LOC103172993, LOC103173008, LOC1031…	trim69	TRIM17_1, TRIM27_6, TRIM39_6, TRIM69_1, TRIM7	LOC102688451, LOC138243432, trim69	LOC100011616, LOC100022131, TRIM35, TRIM39, TRIM58, TRIM69, TRIM7					LOC100485004, LOC100485429, MGC147490, trim69.1, trim69.2, xnf7
OG0000030	BL03268_evm2, BL05535_cuf2, BL08814_evm0, BL08899_cuf0, BL10072_evm0, BL10644_cuf0, BL12029_evm0, BL15390_cuf7, BL15834_evm3, BL16001_evm0, BL19005_evm0, BL19846_evm0, BL19911_cuf0, BL24512_evm7, BL25564_evm0, BL95820_evm0, BL95821_evm1, BL96750_cuf8	LOC103173902, LOC103184202, LOC103187205, LOC103187220, acta2, actb, actc1, actg1	acta1a, acta1b, acta2, actb1_1, actb2, actc1a, actc1b, actc1c, actc2_2, acte1_1	ACTA1, ACTA2, ACTB, ACTBL2, ACTC1, ACTG1_1, ACTG2, ACTL10, ACTL7A, ACTL7B, ACTL9, ACTRT3	LOC102684028, LOC102690749, LOC102694736, LOC102696204, LOC102697878, acta2, actc1a, actc2, acte1	ACTA1, ACTA2, ACTB, ACTBL2, ACTC1, ACTG1, ACTG2, ACTL10, ACTL7A, ACTL7B, ACTL9, ACTRT3, LOC100011313, LOC100014836, LOC100016601, LOC100017553, LOC100020439, LOC100024060, LOC100029767, LOC103092677, LOC103096124, LOC130456465, LOC130456557, LOC130458401	LOC116619369, LOC5507558, LOC5509543, LOC5509562, LOC5510121, LOC5514531, LOC5517034	LOC119719186, LOC119719308, LOC119719309, LOC119719312, LOC119719313, LOC119719426, LOC119719427, LOC119719482, LOC119720708, LOC119725882, LOC119725884, LOC119729049, LOC119731554, LOC119736058, LOC119740225	LOC100377057, LOC100378690, LOC102800667, LOC102803182, LOC102803405, act1, act2	CyI, CyIIIa, LOC100890099, LOC115917875, LOC115919033, LOC115923796, LOC115926676, LOC115929160, LOC373192, LOC577464, LOC581500, LOC581650, LOC590297, LOC592018, LOC592912, LOC593068, LOC593081, LOC593391, LOC752782, cyiiib	MGC75582, acta1, acta2, acta4, actb, actc1, actg1
OG0000031	BL40752_cuf0	LOC103186970, LOC103191267	zgc_92594		LOC102683646, LOC102684521, LOC102693015, LOC102694718, LOC107076153, LOC138245017, btr32						LOC100124771, LOC100135222, LOC100136946, LOC100145105, LOC100145515, LOC100485658, LOC100485752, LOC100486775, LOC100487072, LOC100487181, LOC100487332, LOC100488000, LOC100488861, LOC100489068, LOC100489074, LOC100489379, LOC100489535, LOC100489639, LOC100489697, LOC100489864, LOC100490164, LOC100490328, LOC100491015, LOC100491025, LOC100491243, LOC100491349, LOC100491521, LOC100491764, LOC1004…
OG0000032	BL03594_cuf18, BL04172_evm1, BL07388_evm0, BL09760_evm0, BL14166_evm0, BL14829_evm7, BL17033_evm3, BL17425_cuf0, BL18941_evm2, BL19573_evm0, BL21266_evm0, BL22131_cuf0, BL22190_cuf0, BL24497_cuf2, BL26814_evm0, BL30673_evm0, BL31538_evm0, BL43020_cuf1, BL59782_cuf0, BL64725_cuf0, BL64726_cuf0, BL64727_cuf0, BL64769_cuf2, BL66164_cuf0, BL78288_cuf0, BL96646_cuf0, BL97433_cuf3	LOC103179672, LOC103179675, LOC103179741	LOC100334521, LOC100334521_1, LOC100334579, LOC137490250, LOC137496256, si_ch1073-376c22.1, si_ch211-215k15.4, si_ch73-359m17.2, zgc_171424		LOC102686556, LOC102690017, LOC102691625	LOC103103854	LOC116601842, LOC116605696, LOC116620928, LOC5500511, LOC5500688, LOC5504381, LOC5505819, LOC5506446, LOC5506700, LOC5506705, LOC5506716, LOC5510561, LOC5514173, LOC5514590	LOC119720998, LOC119728445, LOC119730865, LOC119731747, LOC119731817, LOC119732074, LOC119732075, LOC119732540, LOC119735104, LOC119735488, LOC119735676, LOC119735907, LOC119736742, LOC119737927, LOC119737933, LOC119740350, LOC119740498, LOC119742151	LOC100367054, LOC100372851, LOC100373145, LOC100373240, LOC100373294, LOC100376466, LOC100376619, LOC100377451, LOC100377608, LOC100377761, LOC102800737, LOC102801273, LOC102801634, LOC102801676, LOC102802326, LOC102802567, LOC102803004, LOC102804610, LOC102804904, LOC102805978, LOC102806107, LOC102807315, LOC102807370, LOC102807545, LOC102807576, LOC102808061, LOC102808748, LOC102808889, LOC1028…		LOC100127564, LOC100127632, LOC100135371, LOC100145533, LOC100170429, LOC100490049, LOC100493719, LOC100493885, LOC100498436, LOC101733552, LOC105947605, LOC116410804, LOC116411481, LOC116411514, LOC116411568, LOC733482, LOC733495, LOC733521, LOC733712, fucolectin, fucolectinloc100491211, ptx
OG0000033	BL01882_cuf9, BL02890_evm0, BL04633_evm0, BL10957_evm2, BL11164_evm0, BL12288_cuf4, BL14379_cuf5, BL16313_cuf1, BL17720_evm2, BL19436_evm1, BL19521_cuf0, BL19524_cuf2, BL20178_evm1, BL95312_evm0, BL95313_evm1, BL95643_evm1, BL95644_evm0	LOC103188367, LOC103189465, LOC103189967, LOC121851538, chrna5, chrna6, chrna7a, chrna8, chrnb3a, chrnb5a	LOC100537401, LOC101882451, chrna11, chrna2a, chrna2b, chrna3, chrna4b, chrna5, chrna6_1, chrna7a, chrna8, chrna8_1, chrna8_2, chrnb1_2, chrnb1l, chrnb1l_2, chrnb2, chrnb3a_1, chrnb3b, chrnb4, chrnb5a, chrnb5a_1, chrnb5b	CHRFAM7A_2, CHRNA2, CHRNA3, CHRNA4, CHRNA5, CHRNA6, CHRNA7_3, CHRNB1_1, CHRNB2, CHRNB3, CHRNB4	LOC102687050, LOC102695638, chrna11, chrna3, chrna5, chrna6, chrna7a, chrna8, chrnb1, chrnb1l, chrnb2, chrnb3a, chrnb4, chrnb5a	CHRNA2, CHRNA3, CHRNA4, CHRNA5, CHRNA6, CHRNA7, CHRNB1, CHRNB2, CHRNB3, CHRNB4	LOC125561105, LOC5504980, LOC5510324, LOC5513848, LOC5515576, LOC5517795, LOC5520188	LOC119729964, LOC119730134, LOC119730135, LOC119730479, LOC119730552, LOC119730662, LOC119740279, LOC119740514, LOC119740515	LOC100367219, LOC100370261, LOC100372643, LOC100372793, LOC100373603, LOC100373754, LOC100373903, LOC100374057, LOC100374210, LOC100374356, LOC100376843, LOC100376995, LOC100378494	LOC115926784, LOC581086, LOC581154, LOC581601, LOC581710, LOC583276, LOC584690, LOC764011	LOC100487782, LOC101732933, chrna2, chrna4, chrna5, chrna6, chrna7, chrnb1, chrnb2, chrnb3, chrnb4
OG0000034	BL01391_evm0, BL03914_cuf1, BL05025_evm0, BL05152_evm5, BL05154_evm3, BL06706_evm2, BL06707_evm2, BL06846_evm0, BL08545_evm0, BL10138_cuf5, BL15866_cuf2, BL19673_cuf2, BL19785_cuf1, BL25836_evm0, BL26669_evm0, BL27257_evm0, BL27470_evm0, BL27923_evm0, BL29725_evm0, BL29949_evm0, BL30299_evm0, BL30440_evm0, BL32045_evm0, BL37503_cuf0, BL38400_cuf0, BL46096_cuf1, BL46537_cuf2, BL52445_cuf0, BL59517…	LOC103177488, LOC103179971, LOC103180066, LOC103180491, LOC103182514, LOC103182516, LOC103182519, LOC103182520, LOC121849169, LOC121849170, apoh	im_7151449, ntd5_1, rca2.1, rca2.2, sele, selp, si_ch73-217n20.1, si_dkey-163f14.6	APOH, C4BPA, C4BPB, CD46, CD55, CR1, CR1L, CR2, SELE, SELL, SELP	LOC102686358, LOC102692067, LOC102692269, LOC102694403, LOC102694595, LOC107079440, LOC138241180, ntd5, sele, selp	APOH, C4BPA, C4BPB, CD55, LOC103093588, LOC103094472, SELE, SELL, SELP	LOC116616863, LOC116619628, LOC5507968, LOC5519368	LOC119720573, LOC119727145, LOC119729306, LOC119733991, LOC119745597	LOC102800559, LOC102804957, LOC102805683, LOC102806802, LOC102806928, LOC102809173	LOC100893732, LOC105443018, LOC105443596, LOC105447359, LOC575370	LOC100495298, LOC100496785, LOC100497740, apoh, arc2, arc3, c4bpa, sell, selp
OG0000035	BL00515_cuf0, BL01196_evm3, BL01535_cuf2, BL05944_evm0, BL09870_evm4, BL13846_evm0, BL19078_cuf3, BL19184_evm5, BL21420_cuf1, BL23320_cuf0, BL25142_evm0, BL95998_evm0, BL96000_evm0, BL96001_evm1, BL96002_evm0, BL96003_evm1, BL96819_cuf5, BL97221_cuf11, BL97222_cuf5	LOC103187829, LOC103190832	LOC797085, c6ast1, c6ast3, c6ast4, hce2l1, hce2l2, he1.1, he1.2, he1.3, npsn	ASTL	LOC102682879, LOC102686567, LOC102692455, LOC102696071, LOC102696271, LOC107076797	ASTL	LOC116603402, LOC116618134, LOC116618135, LOC125572133, LOC125572134, LOC5501235, LOC5502302, LOC5502974, LOC5504275, LOC5506090, LOC5507228, LOC5507767, LOC5508700, LOC5509313, LOC5509334, LOC5509435, LOC5509846, LOC5512101, LOC5512139, LOC5512140, LOC5512699, LOC5513179, LOC5514281, LOC5514284, LOC5515051, LOC5515111, LOC5516360, LOC5516561, LOC5516636, LOC5516638, LOC5517808, LOC5519695, LOC55…	LOC119727947, LOC119734304, LOC119737748, LOC119738310, LOC119740470, LOC119741301, LOC119743301, LOC119743577	LOC100366648, LOC100367275, LOC100368726, LOC100368727, LOC100369924, LOC100372662, LOC100372776, LOC100373070, LOC100373515, LOC100374817, LOC100374911, LOC100374967, LOC100375470, LOC100375661, LOC100375952, LOC100377541, LOC100378948, LOC100378969, LOC102800670, LOC102801082, LOC102802096, LOC102804804, LOC102806642, LOC102807137, LOC102807428, LOC102807658, LOC102807836, LOC102808536, LOC1028…	LOC105438784, LOC105439407, LOC105443910, LOC105444221, LOC113939911, LOC115918061, LOC115920245, LOC115920301, LOC115920336, LOC577597, LOC590711, LOC592068, LOC593453, LOC593467, LOC593502, SpAN	LOC100489456, LOC100496745, astl
OG0000036	BL04409_evm3, BL06117_evm0, BL09343_evm0, BL13609_cuf7, BL19996_cuf5, BL19999_cuf9, BL22815_evm0, BL74480_cuf0, BL95966_evm0, BL95967_evm1, BL96142_evm0	LOC103172603, LOC103172853, LOC103175424, LOC103175690, LOC103175693, LOC103175694, LOC103175751, LOC103180134, LOC103186870, LOC103186872, LOC103189060, LOC103189672, LOC121848039, myh11b	LOC100329748, LOC100329748_1, LOC100333572, LOC100537594, myh10, myh11a, myh11b, myh14, myh6, myh7, myh7ba, myh7bb, myh7l, myh9a, myh9b, myha, myhb, myhc4, myhz1.1, myhz1.1l, myhz1.2, myhz1.3, myhz2, smyhc1_1, smyhc2_1, smyhc3_1, zgc_66156	MYH1, MYH10, MYH11_1, MYH13, MYH14, MYH15, MYH16, MYH2, MYH3, MYH4, MYH6, MYH7, MYH7B, MYH8, MYH9	LOC102682424, LOC102682520, LOC102682721, LOC102685466, LOC102691976, LOC102692205, LOC102692382, LOC102695483, LOC102695864, LOC102696722, LOC102696920, LOC102697310, LOC102697506, LOC102698150, LOC102698361, LOC102698838, LOC107075340, LOC107075961, LOC107078928, myh14, myh7ba, myh9a	LOC100015891, LOC100027255, LOC100027290, LOC100027388, MYH1, MYH10, MYH11, MYH14, MYH2, MYH4, MYH6, MYH7, MYH7B, MYH9	LOC116615540, LOC5516909	LOC119722781, LOC119734749, LOC119735028	LOC100378602	LOC373225, LOC580674	LOC100485637, LOC100493121, LOC100493774, LOC100495065, LOC100495212, LOC100495638, LOC100495802, LOC100495968, LOC101730386, myh11, myh13, myh15, myh2, myh3, myh4, myh6, myh7, myh7b, myh8, myh9
OG0000037			LOC100002141, LOC100003040, LOC100003530, LOC100006469, LOC100006557, LOC100006764, LOC100006875, LOC100007503, LOC100007813, LOC100007935, LOC100007948, LOC100148050, LOC100151078, LOC100320194, LOC100329351, LOC100329398, LOC100330694, LOC100331045, LOC100332737, LOC100334619, LOC100334996, LOC100535756, LOC100536572, LOC100536726, LOC100538136, LOC100538170, LOC100538212, LOC101882696, LOC1018…
OG0000038	BL00367_evm4, BL01274_cuf3, BL01313_cuf3, BL01366_evm0, BL01477_evm0, BL01697_evm0, BL01792_evm0, BL02493_evm0, BL06354_cuf2, BL08811_evm1, BL09137_evm0, BL09949_cuf1, BL15179_cuf4, BL16415_evm0, BL16937_evm5, BL19024_cuf1, BL21763_evm0, BL21765_evm0, BL22309_evm0, BL23101_cuf1, BL27518_evm0, BL28576_evm0, BL47476_cuf0, BL56097_cuf0, BL66049_cuf0, BL68478_cuf0, BL68481_cuf2, BL79300_cuf0, BL95377…	LOC103171767, LOC103180120, LOC103180121, LOC103180122, LOC103180123, LOC103180124, LOC103180193, LOC121848880	LOC100148066, nxpe3, nxpe3l, nxph2b, si_ch211-157j23.2, si_ch211-157j23.5, si_ch211-162k9.5, si_dkey-105h11.2, si_dkey-285b23.4	NXPE1, NXPE2, NXPE3, NXPE4	LOC102684703, nxpe3	LOC100032017, LOC100032051, NXPE3		LOC119722745, LOC119723286, LOC119723461, LOC119723462, LOC119723639, LOC119723713, LOC119723714, LOC119723762, LOC119727167, LOC119729125, LOC119730110, LOC119736787, LOC119736978, LOC119741287, LOC119741351, LOC119741353, LOC119742074, LOC119742471, LOC119743446, LOC119743447	LOC100367165, LOC102808035	LOC100891894, LOC105437810, LOC105438337, LOC105441116, LOC105442146, LOC105442985, LOC105443006, LOC105443010, LOC105444465, LOC105446856, LOC105447627, LOC115918039, LOC115919046, LOC115919366, LOC115920861, LOC115925331, LOC115925848, LOC115925850, LOC115925851, LOC115928513, LOC577194, LOC589853, LOC590594, LOC592254, LOC762511, LOC764843	LOC100486117, LOC100486258, LOC100486856, LOC100494139, LOC100494299, LOC100495331, LOC101735017, LOC105945416, LOC116408315, LOC116409845, LOC116411555, LOC116411728, LOC116411758, LOC116411759, nxpe1, nxpe3, nxpe3l.1, nxpe3l.2, nxpe3l.3, nxpe3l.4, nxpe3l.5, nxpe3l.6
OG0000039										LOC100888682, LOC100888716, LOC100888897, LOC100889166, LOC100889249, LOC100889366, LOC100890230, LOC100891172, LOC100891225, LOC100891704, LOC100891735, LOC100891801, LOC100892231, LOC100892505, LOC100893879, LOC105436692, LOC105438031, LOC105438034, LOC105438035, LOC105438036, LOC105438356, LOC105438510, LOC105438511, LOC105439089, LOC105439498, LOC105439693, LOC105439736, LOC105439740, LOC1054…
OG0000040											LOC100485340, LOC100485943, LOC100487439, LOC100487471, LOC100487628, LOC100487959, LOC100487962, LOC100488224, LOC100488737, LOC100488817, LOC100489533, LOC100490559, LOC100493522, LOC100494833, LOC100496561, LOC100496815, LOC101730426, LOC101730715, LOC101730877, LOC101731227, LOC101731242, LOC101731361, LOC101731420, LOC101731488, LOC101731620, LOC101731631, LOC101731689, LOC101731710, LOC1017…
OG0000041	BL05913_evm0, BL09747_evm0, BL12235_cuf0, BL15989_evm4, BL17055_evm0, BL20717_evm0, BL21034_evm0, BL22247_evm0, BL30394_evm0, BL41607_cuf0, BL44844_cuf2, BL45033_cuf1, BL45743_cuf0, BL45780_cuf1, BL49034_cuf0, BL51907_cuf0, BL53075_cuf0, BL64015_cuf0, BL66680_cuf0, BL69286_cuf0, BL82598_cuf0, BL82939_cuf1, BL84325_cuf0, BL86030_cuf1, BL86541_cuf3, BL89548_cuf0, BL90907_cuf1		LOC101882464, LOC101882464_1, LOC101883330, LOC101884374, LOC101884374_1, LOC101886821, LOC103908672, LOC110437787, LOC566646, LOC798124, ftr97, si_cabz01071907.1, si_ch211-113p18.3, si_ch211-69l10.4, si_dkey-20i10.7, si_dkey-56d12.4, si_dkey-60a16.1, zgc_113019				LOC116609538, LOC125557476, LOC125559010, LOC125559023, LOC125560666, LOC125560667, LOC125570212, LOC5501774, LOC5503578, LOC5503636, LOC5511293, LOC5515843	LOC119719148, LOC119719593, LOC119720936, LOC119722003, LOC119724288, LOC119725083, LOC119725504, LOC119725696, LOC119727121, LOC119727250, LOC119728401, LOC119728722, LOC119730061, LOC119730177, LOC119730263, LOC119730833, LOC119733853, LOC119733882, LOC119733952, LOC119734005, LOC119734513, LOC119734552, LOC119734943, LOC119735054, LOC119736063, LOC119736067, LOC119737753, LOC119738024, LOC1197…	LOC100366718, LOC100367476, LOC100369546, LOC100370794, LOC100372111, LOC100372863, LOC100373789, LOC100375164, LOC100375190, LOC100375462, LOC100378177, LOC100378599, LOC102801146, LOC102802862, LOC102808184, LOC102808338, LOC102810070	LOC105436844, LOC105445044, LOC105446124, LOC105446175, LOC105446234, LOC115918394, LOC115919313, LOC115923023, LOC115924037, LOC115928167, LOC115928444, LOC584740	LOC100494403, LOC116412336, LOC779531
OG0000042		LOC103176907, LOC103176908, LOC103179547, LOC103179623, LOC103180500, LOC103180502, LOC103180504, LOC103188737, LOC103191449, cldn15a, cldn18, cldn19, cldn2, cldn5a	LOC100333734, LOC100333863, cldn1, cldn10a_1, cldn10b, cldn10c, cldn15a, cldn15b, cldn15la, cldn15lb, cldn19, cldn2, cldn28, cldn29, cldn30, cldn35, cldn3c, cldn3d, cldn5a, cldn5b, cldn7a_2, cldn7b_1, cldn8.1, cldn8.2, cldna, cldnb, cldnd, cldne, cldnf, cldng, cldni_1, cldnj, cldnk	CLDN1, CLDN10, CLDN14, CLDN15, CLDN17, CLDN18, CLDN19, CLDN2, CLDN3, CLDN4, CLDN5, CLDN6, CLDN7_1, CLDN8, CLDN9	LOC102682341, LOC102682539, LOC102682740, LOC102683149, LOC102683559, LOC102683986, LOC102684481, LOC102684671, LOC102696041, LOC102696628, LOC102696734, LOC102698502, LOC102699056, LOC107076590, LOC138239187, cldn10a, cldn15lb, cldn19, cldn2, cldn35, cldn5a, cldn7a, cldn8.1, cldng, cldni, cldnk	CLDN1, CLDN10, CLDN14, CLDN15, CLDN17, CLDN18, CLDN19, CLDN2, CLDN4, CLDN5, CLDN7, CLDN8, CLDN9, LOC100014960					LOC100496232, LOC101731682, cldn1, cldn10, cldn14, cldn15.1, cldn15.2, cldn17.1, cldn17.3, cldn18, cldn19, cldn2, cldn3, cldn4, cldn5, cldn6.1, cldn6.2, cldn7, cldn8.1, cldn8.2, cldn8.3, cldn8.4
OG0000043	BL00208_evm0, BL00860_cuf1, BL01370_cuf0, BL02460_evm0, BL02540_evm0, BL02734_evm0, BL04020_evm0, BL05858_evm0, BL05999_cuf0, BL06112_evm0, BL06299_evm0, BL06674_evm0, BL06872_evm0, BL07073_evm0, BL07495_evm0, BL09229_evm0, BL09546_evm0, BL09750_evm0, BL11178_evm0, BL11495_cuf7, BL12034_evm0, BL13269_evm0, BL14742_evm0, BL15102_cuf0, BL15570_evm0, BL15625_evm0, BL15741_cuf2, BL16540_cuf0, BL16541…	LOC121852889	LOC100002283_1, LOC100002283_2, LOC100005923, LOC100330167, LOC100537377, LOC101884037, LOC101885700, LOC101886047, LOC101886929, LOC110439382, si_ch211-161m3.6, si_ch211-67e16.4, wu_fj13e08, zgc_194336, znf408	ZNF502_1	LOC102684868, LOC102685481, LOC102691250, LOC138238125, LOC138240780, znf408	LOC100618306	LOC116618551, LOC5498059, LOC5507818, LOC5512870, LOC5515101, LOC5519801, LOC5519946, LOC5520599	LOC119725565, LOC119730187, LOC119730927, LOC119739575	LOC100368177, LOC100373275, LOC100378503, LOC102801570, LOC102801917, LOC102802534, LOC102803648, LOC102805091, LOC102805474, LOC102805937, LOC102808776, LOC102808802	LOC585766	LOC101732848, LOC105947134
OG0000044	BL06452_cuf0, BL11724_cuf1, BL11832_evm0, BL18222_evm3, BL20706_evm15, BL96372_cuf11, BL96565_cuf7, BL96952_cuf1, BL96954_cuf3, BL97370_cuf27	LOC103172750, LOC103189551, LOC103189554, LOC103189555, LOC103190192, LOC103190322, LOC103190324, LOC103190818, LOC103190841, vwf	LOC100147849, LOC100149773, LOC100536949, LOC100536949_1, LOC101885543, LOC101885726, LOC108181583, LOC108182461, LOC137489326, LOC137496081, muc2.1, muc5d, muc5f, muc5fl, vwf	LOC124905385, MUC19, MUC2_2, MUC5AC_1, MUC5B, MUC6_1, MUC6_3, VWF	LOC102690512, LOC102690915, LOC107075838, LOC138224450, LOC138224461, muc5.1, vwf	MUC19, MUC2, MUC5AC, MUC5B, VWF	LOC5513751	LOC119719265, LOC119719281, LOC119719399, LOC119719656, LOC119719661, LOC119719663, LOC119719664, LOC119719681, LOC119719716, LOC119724400, LOC119736869	LOC100313629, LOC100313695, LOC100366685, LOC100369529, LOC100372082, LOC100372231, LOC100375545, LOC100375691, LOC100375992, LOC100378170, LOC102802382, LOC102803839, LOC102807536, LOC102809649	LOC100891318, LOC100891396, LOC100893814, LOC105439069, LOC585768	LOC100485197, LOC100485356, LOC100485405, LOC100490280, LOC100492329, LOC100493606, LOC100494113, LOC100494280, LOC100494747, LOC100495470, LOC100497756, LOC100497909, LOC100498223, LOC100498375, LOC101730562, LOC101730747, LOC101732541, LOC101734651, LOC105945636, LOC105947063, LOC105947064, LOC105947258, LOC105947270, LOC108647331, LOC108647333, LOC108647348, LOC116410334, LOC116410335, LOC1164…
OG0000045			si_ch211-67f13.7, zp3c, zp3d.2		LOC102686471, LOC102687488, LOC102696171, LOC107076371, LOC107077502, LOC107077525, LOC107077526, LOC107077540, LOC138225302, LOC138225316, LOC138225331, LOC138225342, LOC138225410, LOC138241826, LOC138241827, LOC138241849, LOC138241850, LOC138242343, LOC138242352, LOC138242357, LOC138242358, LOC138242359, LOC138242362, LOC138242419, LOC138242486, LOC138242489, LOC138242511, LOC138242517, LOC1382…
OG0000046	BL00643_cuf1, BL01258_cuf8, BL01559_evm0, BL02417_evm0, BL02711_cuf4, BL03085_evm0, BL05276_cuf1, BL05844_cuf1, BL06416_cuf2, BL07682_cuf1, BL09212_evm0, BL12715_cuf0, BL13343_evm0, BL13671_evm0, BL15482_evm0, BL15787_evm1, BL16030_evm3, BL16888_cuf8, BL17725_evm0, BL17875_cuf3, BL19215_evm0, BL19375_evm0, BL20394_evm0, BL20648_evm0, BL20655_cuf3, BL21194_cuf0, BL23084_evm1, BL23123_cuf1, BL24012…	LOC121851808, LOC121852684	LOC110439379, znf296_1	ZNF296		ZNF296	LOC5508091, LOC5509035	LOC119746228	LOC102809338	LOC100888427, LOC105445518, LOC115927959, LOC115928053
OG0000047	BL27965_evm0	LOC103172942, LOC103178648, LOC103184112, LOC103184114, LOC103184150, LOC103184152, LOC103184154, LOC103184155, LOC103184156, LOC103184157, LOC103184161, LOC103184166, LOC121850035, LOC121850041, LOC121850043, LOC121850056, LOC121850057, LOC121850058, LOC121850059, LOC121850060, LOC121850061, LOC121850062, LOC121850064, si_ch211-199f5.1	LOC100006777, LOC100006797, LOC100536800, LOC103908739, LOC108192077, LOC108192079, LOC110438852, LOC110438852_1, LOC110440084, LOC137487555, LOC137490377, pcdh10a, pcdh10b, pcdh1g11_1, pcdh1g18_1, pcdh1g9_1, pcdh1gb2_1, pcdh1gb9_1, pcdh2ac, pcdh2g16, pcdh2g17, pcdh2g28, pcdh2g29, pcdh8, pcdhb, si_ch211-199f5.1, si_ch73-233f7.1, si_ch73-233f7.7	PCDH10, PCDH8, PCDHAC2_1, PCDHGA1, PCDHGA10, PCDHGA11, PCDHGA12, PCDHGA2, PCDHGA3, PCDHGA4, PCDHGA5, PCDHGA6, PCDHGA7, PCDHGA8, PCDHGA9, PCDHGB1, PCDHGB2, PCDHGB3, PCDHGB4, PCDHGB5, PCDHGB6, PCDHGB7, PCDHGC3, PCDHGC4, PCDHGC5	LOC102682899, LOC102683315, LOC102685738, LOC102687963, LOC102689599, LOC102694898, LOC102698415, LOC102699221, LOC138241820, LOC138241895, pcdh8	LOC100010949, LOC100013698, LOC100026963, LOC100027369, LOC100027391, LOC100027408, LOC100027619, LOC100027670, LOC100027763, LOC103092598, LOC107650998, LOC107651000, LOC130457211, LOC130458216, LOC130458217, PCDH10	LOC5517721				pcdh10, pcdh8, pcdh8.2, pcdh8l, pcdha13, pcdhac2, pcdhgc4
OG0000048	BL12184_cuf0, BL16736_evm0, BL18837_cuf0, BL19276_evm2, BL21090_cuf2, BL22865_cuf3, BL24844_evm0, BL25305_evm0, BL28148_evm0, BL31796_evm0, BL95475_evm1, BL95477_evm0, BL95479_evm1, BL95672_evm2, BL95673_evm0, BL95674_evm1	LOC103179224, LOC103183127, LOC103184083, LOC121848565, rdh12, si_ch211-107o10.3, zgc_112332, zgc_64106	dhrs13a.1, dhrs13a.2, dhrs13a.3, dhrs13b.1_1, dhrs13l1, rdh12, rdh12l, rdh14a, rdh14b, si_ch211-107o10.3_1, si_dkey-174n20.1, si_dkey-23o4.6, si_dkey-23o4.6_1, si_dkey-94e7.2, zgc_112332_1, zgc_153441, zgc_64106	DHRS13, RDH11, RDH12, RDH13_9, RDH14	LOC102682417, LOC102686381, LOC102686409, LOC102687722, LOC102692420, LOC102694702, LOC102696020, LOC138225120, rdh12, rdh14a	DHRS13, LOC100028379, LOC103106558, RDH11, RDH13, RDH14	LOC116604250, LOC5506412, LOC5507501, LOC5518884	LOC119730106, LOC119730256, LOC119730412, LOC119730413, LOC119730959, LOC119730960, LOC119730965, LOC119731800, LOC119731801, LOC119731804, LOC119731805, LOC119732031, LOC119732216, LOC119732579, LOC119740041, LOC119741475, LOC119741637, LOC119741638, LOC119741676, LOC119742427, LOC119742538, LOC119743119, LOC119743380, LOC119743419, LOC119743469	LOC100368032, LOC100370050, LOC100370906, LOC100373300, LOC100376595, LOC100377088, LOC102804882	LOC575294, LOC581832, LOC583677, LOC587795, LOC589120, LOC589814, LOC593999, LOC752402, LOC764557	LOC100497142, dhrs13, rdh11, rdh13, rdh14
OG0000049	BL00229_evm0, BL14929_cuf4									LOC100887890, LOC100891845, LOC100893588, LOC100893618, LOC105436587, LOC105436867, LOC105438617, LOC105438647, LOC105438910, LOC105439388, LOC105439406, LOC105439458, LOC105440143, LOC105440421, LOC105440655, LOC105442298, LOC105442318, LOC105442526, LOC105443206, LOC105443904, LOC105444403, LOC105444820, LOC105444833, LOC105445096, LOC105445299, LOC105445616, LOC105445890, LOC105446117, LOC1054…
OG0000050	BL03862_cuf0, BL07252_cuf8, BL13956_cuf1, BL14849_evm0, BL15430_cuf0, BL23336_evm0, BL24410_cuf1, BL34205_cuf2, BL38059_cuf0, BL40041_cuf1, BL42819_cuf1, BL43414_cuf0, BL44945_cuf0, BL50883_cuf1, BL54793_cuf1, BL65403_cuf2, BL76848_cuf0, BL85814_cuf2, BL90151_cuf2, BL95281_evm4	LOC103178281, LOC103185149, fut7, fut9a	LOC100150142, ctu1, ft1, ft2, fut7, fut9a, fut9b.1, fut9b.2, fut9b.3, fut9b.4, fut9b.5, fut9b.6, fut9d, si_ch1073-440p11.2, zgc_165582, zmp_0000001132	FUT3_1, FUT4, FUT5_1, FUT6_1, FUT7, FUT9	LOC102682282, LOC102689656, LOC102691696, LOC138216015, fut9a	FUT4, FUT7, FUT9, LOC100015438	LOC116604742, LOC116619801, LOC116621132, LOC5500957, LOC5507414, LOC5508134, LOC5512058, LOC5512165, LOC5512647, LOC5512648, LOC5514645, LOC5514697, LOC5514706, LOC5515278, LOC5515357, LOC5518931	LOC119722439, LOC119723537, LOC119724140, LOC119729661, LOC119729662, LOC119730678, LOC119731605, LOC119742909		LOC100889331, LOC100890299, LOC100890376, LOC100891552, LOC100892875, LOC105437757, LOC105440751, LOC105445519, LOC115920412, LOC115921346, LOC115925446, LOC115925447, LOC115925451, LOC115925452, LOC115927583, LOC115927597, LOC579774, LOC589688, LOC591359, LOC753114, LOC753631, LOC754627, LOC763275	LOC100485897, LOC100497863, LOC100498016, fut3, fut4, fut5, fut6, fut6.2, fut7, fut9
OG0000051	BL03738_evm0, BL09958_evm4, BL10223_cuf2, BL10244_cuf6, BL10774_cuf14, BL10909_cuf1, BL11816_cuf6, BL23832_evm3, BL24198_cuf0, BL25002_cuf1	LOC103174800, LOC103181010, LOC103187223, gucy2g, npr3	LOC100333871, gucy2g, npr1a, npr1b, npr2, npr3, npr3_2, si_dkey-37g12.1	NPR1, NPR2, NPR3	LOC102685925, LOC102692626, LOC102697149, gucy2g, npr1b, npr2, npr3	LOC100024379, LOC100027754, NPR1, NPR2, NPR3	LOC116609247, LOC116613502, LOC125556736, LOC5501825, LOC5505601, LOC5505602, LOC5507622, LOC5507623, LOC5507631, LOC5516962	LOC119719712, LOC119720951, LOC119721030, LOC119723528, LOC119728204, LOC119728554, LOC119729704, LOC119734711, LOC119734712, LOC119744440, LOC119745541, LOC119745871	LOC100313627, LOC100313716, LOC100366480, LOC100367264, LOC100369936, LOC100371334, LOC100372422, LOC100372572, LOC100372722, LOC100372872, LOC100373962, LOC100374109, LOC100374171, LOC100374319, LOC100374431, LOC100375358, LOC100375843, LOC100375976, LOC100376134, LOC100377287, LOC100377437, LOC100378113, LOC100378264, LOC100378366, LOC100378417, LOC100378662, LOC102803372, LOC102804864, LOC1028…	LOC100889870, LOC100893963, LOC105446336, LOC115918588, LOC115919393, LOC115921029, LOC115923803, LOC373321, LOC576434, LOC576733, LOC577615, LOC579339, LOC581820, LOC582837	LOC101732477, LOC101732806, LOC101732945, npr1, npr2, npr3
OG0000052	BL08109_evm0, BL11280_evm0, BL20061_evm0, BL23218_evm0, BL79782_cuf0	LOC103177849, LOC103182483, LOC103183275, LOC103185575, fgf1, fgf16, fgf2, fgf20a, fgf22, fgf3, fgf4, fgf5, fgf7, fgf9	fgf10a_1, fgf10b, fgf11a_2, fgf11b, fgf11b_1, fgf12b, fgf13b, fgf16_1, fgf1a_2, fgf1b, fgf2, fgf20a_1, fgf20b, fgf22_2, fgf3, fgf4, fgf5_1, fgf6a, fgf6b, fgf7, fgf9	FGF1, FGF10, FGF11_1, FGF16, FGF2, FGF20, FGF22, FGF3, FGF4, FGF5, FGF6, FGF7, FGF9	LOC102684714, LOC102693875, fgf10a, fgf11a, fgf16, fgf1a, fgf2, fgf22, fgf3, fgf4, fgf5, fgf6b, fgf7, fgf9	FGF1, FGF11, FGF16, FGF2, FGF20, FGF22, FGF3, FGF5, FGF6, FGF7, FGF9, LOC100021631	LOC116604655, LOC116618357, LOC5503916, LOC5504748, LOC5508136, LOC5508137, LOC5508501, LOC5508769, LOC5509094	LOC119727877, LOC119728299	LOC100313599, LOC100313600, LOC100313601, LOC100329082, LOC102801502	FGF, LOC115922323	LOC105947943, fgf1, fgf10, fgf11, fgf16, fgf2, fgf20, fgf22, fgf3, fgf4, fgf5, fgf6, fgf7, fgf9
OG0000053	BL01756_cuf1, BL06591_evm0, BL06684_evm0, BL09860_evm6, BL12198_evm0, BL18657_evm0, BL19172_evm2, BL21741_evm0, BL30072_evm0, BL37650_cuf0, BL78932_cuf0, BL89869_cuf1	LOC103188674, LOC103188680, LOC121848093, pla2g1b	oc90_1, pla2g10, pla2g1b	OC90, PLA2G10_1, PLA2G1B, PLA2G2A, PLA2G2C, PLA2G2D, PLA2G2E, PLA2G5	LOC138224483, LOC138224487, oc90, pla2g10	LOC100027418, OC90, PLA2G10, PLA2G1B, PLA2G2C, PLA2G2E	LOC116604798, LOC116611457, LOC116613941, LOC116618305, LOC116620215, LOC5498588, LOC5506084, LOC5509975, LOC5510814, LOC5512456, LOC5512474, LOC5512771	LOC119722785, LOC119722822, LOC119722823, LOC119722824, LOC119722827, LOC119722829, LOC119722830, LOC119722832, LOC119722834, LOC119722835, LOC119722836, LOC119722837, LOC119722839, LOC119723129, LOC119723130, LOC119723215, LOC119723216, LOC119728328, LOC119729352, LOC119736173, LOC119736175, LOC119736176, LOC119736549, LOC119736550, LOC119737192, LOC119739964, LOC119740033, LOC119742485, LOC1197…	LOC100376160, LOC102801358, LOC102802654, LOC102809769	LOC100890616, LOC100891186, LOC100892599, LOC100893270, LOC105439400, LOC105441109, LOC105443781, LOC115920298, LOC115920685, LOC115920713, LOC115922228, LOC115923063, LOC115923327, LOC115928589, LOC584558, LOC590364, LOC592012, LOC752643, LOC755117, LOC757138, LOC764996	LOC116407702, LOC116407767, oc90, pla2g1b, pla2g1bl, pla2g2d, pla2g2e
OG0000054	BL00993_cuf0, BL15354_cuf8	LOC103179586, LOC103182112, LOC103184438, LOC103187651, LOC103189996, LOC121851784, epha2b, epha3, epha4b, epha4l, epha6, epha7, epha8	LOC100329589, LOC101882343, LOC137487186, LOC572450, ek1_1, epha2b, epha2b_1, epha3, epha4a, epha4b, epha4l, epha5, epha6, epha6_1, epha6_2, epha7_1, epha8, ephb1, ephb2a, ephb2a_1, ephb2a_2, ephb2b, ephb3a, ephb3b, ephb4a, ephb4b, ephb6, ephb6_1	EPHA10, EPHA2, EPHA3, EPHA4, EPHA5, EPHA6, EPHA7, EPHA8, EPHB1, EPHB2, EPHB3, EPHB4, EPHB6_1	LOC102684556, LOC102685913, LOC102686486, LOC102689868, LOC102694592, epha2b, epha3, epha4b, epha4l, epha6, epha7, epha8, ephb2b, ephb6	EPHA10, EPHA2, EPHA3, EPHA4, EPHA5, EPHA6, EPHA7, EPHA8, EPHB1, EPHB2, EPHB3, EPHB4, EPHB6	LOC116605408, LOC116612539, LOC116614000, LOC5499474, LOC5504968, LOC5510731, LOC5512777	LOC119731530, LOC119732269	LOC100313591	LOC763632, LOC763766	LOC100488704, LOC100494929, LOC108645842, LOC116410852, epha10, epha2, epha3, epha4, epha5, epha6, epha7, epha8, ephb1, ephb3, ephb4
OG0000055	BL04093_evm0, BL14848_cuf0, BL17078_evm0, BL28376_evm0						LOC116617159, LOC125556747, LOC125559097, LOC125563015	LOC119723067, LOC119723182, LOC119724042, LOC119725444, LOC119725447, LOC119732110, LOC119732351, LOC119733069, LOC119733104, LOC119733116, LOC119733195, LOC119733202, LOC119733709, LOC119733738, LOC119733825, LOC119733862, LOC119735206, LOC119735312, LOC119735724, LOC119735934, LOC119737840, LOC119739081, LOC119740749, LOC119740750, LOC119743283, LOC119743958, LOC119744087, LOC119745182	LOC102800676, LOC102800918, LOC102801063, LOC102801455, LOC102801951, LOC102802076, LOC102802430, LOC102802659, LOC102802667, LOC102802808, LOC102802836, LOC102802900, LOC102803299, LOC102803533, LOC102805284, LOC102805372, LOC102805601, LOC102806053, LOC102806335, LOC102807243, LOC102807548, LOC102807604, LOC102807653, LOC102808185, LOC102808688, LOC102809325	LOC100888328, LOC100888953, LOC100889491, LOC100889508, LOC100889563, LOC100889640, LOC100889851, LOC100890117, LOC100890840, LOC100891056, LOC100891682, LOC100892288, LOC100892504, LOC100892659, LOC115919203, LOC115919433, LOC115919757, LOC115920598, LOC115920864, LOC115921415, LOC115921445, LOC115922463, LOC115922625, LOC115922631, LOC115923080, LOC115924059, LOC115924133, LOC115924237, LOC1159…
OG0000056	BL03062_evm1, BL03163_cuf2, BL03717_cuf13, BL04489_cuf7, BL05495_cuf3, BL07150_evm2, BL08733_evm0, BL09067_cuf7, BL10074_cuf8, BL11019_evm2, BL13071_cuf8, BL14721_cuf1, BL15202_cuf2, BL15610_evm0, BL22936_evm2, BL22985_evm0, BL23994_evm2, BL24523_cuf2, BL24839_cuf11	LOC103178715, LOC103179582, LOC103182218, LOC103188209, gria2b, gria4a, grik1a, grik4	LOC100331381, LOC100537813, gria1a_4, gria1b_1, gria2a, gria2a_2, gria2b, gria2b_1, gria3a, gria3b_1, gria4a, gria4b_2, grik1a, grik1b, grik2, grik3, grik4, grik5_1	GRIA1, GRIA2, GRIA3, GRIA4, GRIK1, GRIK2, GRIK3, GRIK4, GRIK5	gria1a, gria2b, gria3b, gria4a, grik1a, grik2, grik3, grik4, grik5	GRIA1, GRIA2, GRIA3, GRIA4, GRIK1, GRIK2, GRIK3, GRIK4, GRIK5	LOC5500937, LOC5511254, LOC5513053, LOC5513056, LOC5513073	LOC119726277, LOC119727689, LOC119727691, LOC119730480, LOC119730689	GRIK2, LOC100366333, LOC100366790, LOC100369115, LOC100372037, LOC100372906, LOC100378462, LOC100378566	LOC115918475, LOC115922114, LOC576655, LOC579779, LOC582183, LOC584569, LOC590116	gria1, gria2, gria3, gria4, grik1, grik2, grik3, grik4, grik5
OG0000057	BL08817_cuf0, BL15862_evm3, BL29981_evm0	LOC103189482, LOC103190291, LOC103190292, LOC103190293, LOC103190764, LOC103191424, LOC121848011, tubb1, tubb4bl, tubb6	tubb1, tubb2, tubb2b, tubb4b, tubb4bl, tubb5, tubb6, zgc_55461_2, zgc_65894	TUBB1, TUBB2A, TUBB2B, TUBB3, TUBB4A, TUBB4B, TUBB6, TUBB8, TUBB8B, TUBB_7	LOC102687056, LOC102688593, LOC102697845, LOC102697972, LOC102698167, LOC138242345, tubb1, tubb4bl, tubb6	LOC100021064, TUBB, TUBB1, TUBB2B, TUBB3, TUBB4A, TUBB4B, TUBB6	LOC5497922, LOC5507385, LOC5507390, LOC5511664, LOC5514838, LOC5515929, LOC5521706	LOC119729788, LOC119737866, LOC119737891, LOC119737892, LOC119737894, LOC119737896, LOC119737897, LOC119744442	LOC100366486, LOC100366884, LOC100367715, LOC100372499_1, LOC100378447, LOC100378597, LOC100378745, LOC100378826, LOC100378890, TUBB2C	LOC105437139, LOC115917993, LOC115918681, LOC115920279, LOC115923673, LOC115923677, LOC115924520, LOC115924521, LOC115924522, LOC115924524, LOC115924526, LOC115924527, LOC373275, LOC576571, LOC577036, LOC584883, LOC586940, LOC587631, LOC591018, LOC593362, LOC594231, LOC594405, LOC594413, LOC755967, LOC756205	tubb, tubb1, tubb2b, tubb3, tubb4a, tubb4b, tubb6
OG0000058			LOC797319		LOC102683422, LOC102684299, LOC102684499, LOC102686056, LOC102687180, LOC102688011, LOC102693059, LOC102693190, LOC102693531, LOC102694515, LOC102694900, LOC102698255, LOC102698569, LOC102698665, LOC107075956, LOC107076000, LOC107076001, LOC107076002, LOC107076003, LOC107076034, LOC107076036, LOC107076060, LOC107076061, LOC107076148, LOC107076188, LOC107076299, LOC107076315, LOC107079968, LOC1382…			LOC119733830, LOC119741453
OG0000059	BL00488_evm0, BL01498_cuf25, BL05889_cuf1, BL18589_cuf5, BL96459_cuf15	LOC103174799, LOC103176524, LOC103176589, LOC103180422, LOC103189947, LOC103190072, col11a1a, col1a2, col27a1b, col5a1, col5a2b	LOC100332483, LOC101883924, col11a1a, col11a1a_1, col11a1b, col11a2, col1a1a_1, col1a1b, col1a2, col27a1a_1, col27a1b_1, col2a1a_1, col2a1b, col5a1, col5a2a, col5a2b, col5a3a, col5a3b, si_ch211-196i2.1, si_ch211-196i2.1_1, si_dkey-21p1.3, si_dkey-61l1.4, si_dkey-61l1.4_1, si_dkey-61l1.4_2	COL11A1, COL1A1, COL1A2, COL24A1, COL27A1, COL2A1, COL3A1_1, COL5A1, COL5A2, COL5A3	LOC102684696, LOC102685690, LOC102690841, LOC102691221, LOC102697758, LOC102697959, LOC107078461, col11a1a, col1a1b, col1a2, col2a1b, col5a1, col5a3a	COL11A1, COL1A1, COL1A2, COL24A1, COL27A1, COL2A1, COL3A1, COL5A1, COL5A2, COL5A3	LOC5514101, LOC5514130, LOC5514802, LOC5516708, LOC5516737, LOC5521252, LOC5521788	LOC119720340, LOC119720385, LOC119720717, LOC119729542, LOC119729774, LOC119734482	LOC100303513, LOC100371816, LOC102803875, LOC102809365	LOC105445661, LOC589794, LOC762753	LOC100495290, LOC100497990, col11a2, col1a1, col1a2, col24a1, col27a1, col2a1, col3a1, col5a1, col5a2, col5a3
OG0000060	BL15046_evm3							LOC119720494, LOC119723860, LOC119726139, LOC119726140, LOC119726146, LOC119726147, LOC119726149, LOC119726150, LOC119726156, LOC119726157, LOC119726158, LOC119726161, LOC119726163, LOC119726164, LOC119726165, LOC119726171, LOC119726172, LOC119726176, LOC119726177, LOC119726179, LOC119726180, LOC119726182, LOC119726183, LOC119726186, LOC119726192, LOC119726195, LOC119726196, LOC119726199, LOC1197…
OG0000061	BL05438_cuf1, BL05927_evm0, BL10378_evm0, BL11478_cuf0, BL11479_cuf3, BL16781_evm0, BL17309_cuf1, BL20028_evm0, BL20719_cuf1, BL22474_cuf1, BL29543_evm0, BL32974_cuf0, BL70120_cuf0, BL75066_cuf0, BL96434_cuf0, BL96435_cuf5, BL96804_cuf3, BL97430_cuf0	LOC103179915, LOC103182464, LOC103182549, LOC103182586, LOC103187595, aspn, dcn, ecm2, kera, lum, omd, podn, zgc_113307	aspn, bgna, bgnb_1, dcn, ecm2, fmoda, fmodb, kera, lum, omd, podn, podn_1, prelp, si_dkey-32e6.6, si_dkey-6n6.1, wu_fc23c09, zgc_113307	ASPN_1, BGN, DCN, ECM2_1, FMOD, KERA, LUM, OMD_1, PODN, PODNL1, PODNL1_1, PRELP	LOC102683455, LOC102686187, LOC102691729, LOC102694459, LOC107079175, LOC107079778, aspn, bgnb, dcn, ecm2, fmoda, kera, lum, omd, podn, prelp	ASPN, DCN, ECM2, FMOD, KERA, LOC100030101, LUM, OMD, PODN, PODNL1, PRELP			LOC100368299, LOC102804019	LOC115922496, LOC115924125, LOC115925220	LOC100489423, aspn, bgn, dcn, ecm2, ecm2.2, fmod, kera, lum, omd, podn, prelp
OG0000062			LOC100004373, LOC100333433, LOC100536192, LOC101882060, LOC101882095, LOC101882252, LOC101884135, LOC101885455, LOC101885698, LOC101885734, LOC101886021, LOC101886924, LOC103909917, LOC103910625, LOC103910668, LOC103910803, LOC103910941, LOC103910999, LOC103911019, LOC103911251, LOC103911364, LOC108181755, LOC108182124, LOC108182277, LOC108183320, LOC108183344, LOC108183427, LOC108183428, LOC1081…
OG0000063			LOC100006952, LOC100007100, LOC100148332, LOC100150670, LOC100151353, LOC100329627, LOC100329844, LOC100334054, LOC100535814, LOC100535941, LOC100536344, LOC100536587, LOC101882237, LOC101882596, LOC101883008, LOC101883031, LOC101883071, LOC101883491, LOC101883509, LOC101883867, LOC101884237, LOC101884310, LOC101884382, LOC101884504, LOC101884621, LOC101884653, LOC101884686, LOC101884748, LOC1018…							LOC100888482
OG0000064	BL00128_evm0, BL01524_evm0, BL02449_evm0, BL02676_evm0, BL03080_evm0, BL04518_evm0, BL05135_cuf1, BL06178_cuf0, BL06489_evm0, BL08135_cuf0, BL08429_evm0, BL09059_evm0, BL10062_evm0, BL12904_evm0, BL13683_evm0, BL16491_cuf1, BL17207_cuf0, BL17282_cuf0, BL17442_evm0, BL17547_evm0, BL17776_cuf0, BL18041_evm0, BL18590_evm0, BL19645_evm0, BL19682_evm0, BL19725_cuf0, BL19851_evm0, BL20642_evm0, BL22305…							LOC119727843		LOC115921582	LOC101735049, LOC105946468, LOC116408376, LOC116408394, LOC116408395, LOC116408396, LOC116411704
OG0000065	BL00508_evm3, BL03593_cuf3, BL07294_evm0, BL07295_evm2, BL08140_evm15, BL08458_evm0, BL10402_cuf2, BL10689_evm1, BL10725_cuf4, BL16021_evm0, BL18481_evm0, BL24452_evm0, BL96097_evm0, BL96098_evm1, BL96875_cuf2, BL96876_cuf3, BL97387_cuf5, BL97388_cuf10	LOC103177598, adgrg4a, adgrg6, adgrg7.1	LOC100331278, LOC101883602, adgrg2a, adgrg4a, adgrg4a_1, adgrg6, adgrg7.1	ADGRG2, ADGRG4, ADGRG6, ADGRG7	LOC102697162, adgrg2a, adgrg6, adgrg7.1	ADGRG2, ADGRG4, ADGRG6, ADGRG7	LOC5518768, LOC5519041, LOC5520593	LOC119718789, LOC119721594, LOC119723381, LOC119724530, LOC119724531, LOC119724533, LOC119724535, LOC119724539, LOC119724540, LOC119724541, LOC119724542, LOC119724696, LOC119724699, LOC119724704, LOC119724848, LOC119725106, LOC119725112, LOC119725152, LOC119725154, LOC119725437, LOC119725828, LOC119726669, LOC119726730, LOC119726731, LOC119729609, LOC119730198, LOC119730620, LOC119730971, LOC1197…	LOC100369958, LOC100370102, LOC100376270, LOC102803475	LOC100889951, LOC100889988, LOC100890345, LOC100890871, LOC100893482, LOC105436509, LOC105437365, LOC105443321, LOC105447497, LOC115925181, LOC115928735, LOC577330, LOC583016, LOC592144, LOC592828, LOC763404	adgrg2, adgrg4, adgrg6
OG0000066	BL08640_evm1, BL23366_evm0, BL27242_evm0, BL43443_cuf5		LOC100005907, LOC100006177, LOC100148237, LOC100148249, LOC100149227, LOC100149931, LOC100151165, LOC100331359, LOC100334176, LOC100334305, LOC100535040, LOC101886664, LOC110438792, LOC110439963, LOC110439968, LOC110439970, LOC110439974, LOC137487289, LOC137495367, LOC137495369, LOC566574, LOC571092, LOC571124, LOC799889, si_ch211-113e8.5_1, si_ch211-254c8.3, si_dkey-1c7.3, si_dkey-88j15.3, zgc_1…	GIMAP1, GIMAP1-GIMAP5, GIMAP2, GIMAP4, GIMAP5, GIMAP6, GIMAP7, GIMAP8	LOC102683401, LOC102685207, LOC102685316, LOC102686023, LOC102686634, LOC102686840, LOC102687447, LOC102687653, LOC102687851, LOC102688467, LOC102688669, LOC107076253, LOC107078099, LOC138241956, LOC138241957, LOC138242062, LOC138242063, LOC138242064, LOC138242065, LOC138242067, LOC138242075, LOC138242467, LOC138242468, LOC138242470	GIMAP4, GIMAP5, GIMAP6, GIMAP8, LOC100016286, LOC100017239, LOC100017428, LOC100017544, LOC100030402, LOC100617303, LOC107648932, LOC130453543, LOC130454611, LOC130454613			LOC100368582, LOC100369015, LOC100369164, LOC100369305, LOC100369956, LOC100372946, LOC100377550, LOC100377854, LOC102800584, LOC102800694, LOC102802500, LOC102802610, LOC102805874, LOC102809304, LOC102809413, LOC102809645, LOC102810126, LOC102810241
OG0000067	BL00214_evm0, BL02763_evm0, BL03189_cuf5, BL03616_cuf1, BL04487_cuf1, BL04989_cuf2, BL06447_cuf7, BL07097_evm0, BL07788_evm7, BL08129_cuf1, BL08339_cuf0, BL08418_evm0, BL08575_cuf2, BL09461_cuf1, BL09627_cuf0, BL12035_evm0, BL12036_evm0, BL12375_evm0, BL12974_evm0, BL13898_evm0, BL14745_cuf4, BL14975_cuf0, BL15438_cuf4, BL16206_cuf6, BL16398_cuf0, BL18226_cuf5, BL19449_cuf10, BL20439_cuf2, BL2087…	oacyl	oacyl		oacyl	LOC100021996	LOC5519425, LOC5519480, LOC5519545	LOC119724440, LOC119724969, LOC119724978, LOC119724981, LOC119724992, LOC119725264, LOC119739411, LOC119739462, LOC119739464	LOC100367174, LOC100367322, LOC100367629, LOC100367777, LOC100368008, LOC100368914, LOC100369059, LOC100370056, LOC100371459, LOC100376459, LOC102801545, LOC102801659, LOC102801945, LOC102802924, LOC102803133, LOC102803911, LOC102804152, LOC102809308	LOC100888477, LOC100888663, LOC100888821, LOC100889196, LOC100889592, LOC100892460, LOC100892664, LOC100892874, LOC100894037, LOC115923580, LOC115924148, LOC115927886, LOC579328, LOC582843, LOC585706, LOC587381, LOC587932, LOC588199, LOC589333, LOC592705, LOC755709, LOC762899
OG0000068	BL01677_cuf1, BL03610_evm1, BL10901_evm0, BL11595_evm0, BL13483_evm0, BL17356_evm0, BL22150_evm0, BL26298_evm0, BL26598_evm0, BL27431_evm0, BL29326_evm0, BL29736_evm0, BL29811_evm0, BL30881_evm0, BL43892_cuf2, BL76354_cuf1	LOC103174838, LOC103177090, LOC103177750, LOC103178968, LOC103183206, LOC103185753, LOC103186596, LOC121851180	LOC100150296	CENPB, JRK, JRKL, LOC124903723, TIGD1, TIGD2, TIGD3, TIGD4, TIGD5_1, TIGD6, TIGD7	LOC102688051	CENPB, JRK, JRKL, LOC103092481, LOC103092701, LOC103093809, LOC103094109, LOC103094304, LOC103101550, LOC130454935, LOC130454939, TIGD2, TIGD4, TIGD5, TIGD6, TIGD7	LOC116603562, LOC116605282, LOC116607669, LOC116610898, LOC116612870, LOC116618327, LOC125557566, LOC125561023, LOC125562957	LOC119727329, LOC119727340, LOC119727345, LOC119728771, LOC119735341, LOC119737109, LOC119737220, LOC119737221, LOC119737975, LOC119738803, LOC119744266, LOC119745246, LOC119745247, LOC119745274	LOC100366466, LOC100368029, LOC100368241, LOC100369560, LOC100370911, LOC100373091, LOC100373832, LOC100373863, LOC100374421, LOC100376793, LOC100378606, LOC102801564, LOC102802415, LOC102805176, LOC102807907, LOC102808016, LOC102809322	LOC100887902, LOC105438111, LOC105441642	LOC116410824, jrk, tigd3, tigd5
OG0000069										LOC100888566, LOC100889208, LOC100889875, LOC100890604, LOC100890779, LOC100892038, LOC100892232, LOC100892949, LOC100893175, LOC100893197, LOC100893514, LOC100893826, LOC100893904, LOC100894092, LOC105436574, LOC105436771, LOC105437645, LOC105438127, LOC105438428, LOC105438532, LOC105438533, LOC105438792, LOC105438835, LOC105438837, LOC105438932, LOC105438970, LOC105439103, LOC105439230, LOC1054…
OG0000070	BL00304_cuf3, BL00494_evm0, BL03445_cuf3, BL03703_evm0, BL03920_cuf0, BL05099_cuf0, BL05629_cuf2, BL06130_evm1, BL06526_evm0, BL07153_evm0, BL07159_evm6, BL07455_evm0, BL07863_cuf5, BL08445_cuf1, BL09422_cuf0, BL10369_evm0, BL10465_cuf0, BL10482_evm8, BL10597_cuf1, BL10718_evm1, BL10764_evm1, BL11039_evm0, BL11408_cuf3, BL11611_cuf4, BL12008_evm0, BL12217_cuf2, BL13194_evm4, BL13816_cuf0, BL14121…						LOC5520200		LOC102806985, LOC102807623
OG0000071	BL01142_evm0, BL01497_evm0, BL02690_evm0, BL11265_evm0	LOC103176483, LOC103183166, LOC103183169, LOC103183170, LOC103183171, LOC103189312, LOC103189313, LOC121852696, hoxb4a, hoxb5a, hoxb6a, hoxb7a, hoxc4a, hoxd4a	hoxa4a, hoxa5a, hoxb4a, hoxb5a, hoxb5b_1, hoxb6a, hoxb6b_1, hoxb7a, hoxb8b_1, hoxc4a, hoxc5a, hoxc6a, hoxc6b, hoxd4a	HOXA4, HOXA5, HOXA6, HOXA7, HOXB4, HOXB5, HOXB6, HOXB7, HOXC4, HOXC5, HOXC6, HOXD4	LOC102682791, LOC102684948, hoxa4a, hoxa5a, hoxb4a, hoxb5a, hoxb6a, hoxb7a, hoxc4a, hoxc5a, hoxc6a, hoxd4a	HOXA4, HOXA5, HOXA6, HOXA7, HOXB4, HOXB5, HOXB6, HOXB7, HOXC4, HOXC5, HOXC6, HOXD4	LOC116601518, LOC5514048, LOC5514093, LOC5514094	LOC119718758, LOC119744247, LOC119746085, LOC119746500	LOC100371193, hox4, hox5, hox6, hox7	LOC100888432, LOC105446743, LOC574804, LOC588358, hox1	hoxa4, hoxa5, hoxa6, hoxa7, hoxb4, hoxb5, hoxb6, hoxb7, hoxc4, hoxc5, hoxc6, hoxd4, hoxd8
OG0000072	BL02225_cuf6, BL15650_cuf10, BL23729_evm0, BL23960_evm5, BL26222_evm0, BL26223_evm0, BL95004_evm0	LOC103171906, LOC103172176, LOC103178951, LOC103179446, LOC103184977, LOC103186299, LOC103186306, frk, lck, lyn, yes1	blk, frk, fyna, fynb, hck, lck_1, lyn, ptk6a, ptk6b, si_ch73-340m8.2, src, srms, yes1, yrk	BLK, BLK_1, FGR, FRK, FYN, HCK, LCK, LYN, PTK6, SRC, SRC_1, SRMS, YES1	LOC102683020, LOC102686032, blk, frk, fynb, hck, lck, lyn, src, srms, yes1, yrk	BLK, FGR, FRK, HCK, LCK, LOC100020341, LYN, PTK6, SRC, SRMS, YES1	LOC116617547, LOC116617557, LOC125556776	LOC119728957, LOC119729087, LOC119729121, LOC119729300, LOC119740224	LOC100313611, LOC100375556, LOC100375652, LOC100375796, LOC102802340	FRK, LOC578562, SFK1, SFK5, SFK7, sfk3	LOC100491469, LOC101733045, blk, fgr, frk, fyn, lck, lyn, ptk6, src, yes1
OG0000073	BL05781_evm0, BL05965_evm3, BL06832_cuf3, BL09642_evm5, BL13988_evm5, BL13990_evm0, BL23200_cuf0, BL27263_evm0, BL95110_evm0, BL95228_evm1	LOC103180246, LOC103180885, LOC103181811, LOC103190541, si_dkeyp-120h9.1, slc7a10a, slc7a11, slc7a5	LOC100150834, si_ch73-352p4.8, si_dkeyp-120h9.1, slc7a10a, slc7a10b, slc7a11, slc7a5_1, slc7a6, slc7a7_1, slc7a8a, slc7a8b, slc7a8b_1	SLC7A10, SLC7A11, SLC7A5, SLC7A6, SLC7A7, SLC7A8	LOC102682215, LOC102682401, LOC102686155, LOC102687231, LOC102691512, LOC102699090, slc7a11, slc7a5, slc7a6, slc7a7, slc7a8b	LOC100029022, LOC100030520, SLC7A10, SLC7A11, SLC7A5, SLC7A6, SLC7A7, SLC7A8	LOC5501012, LOC5509950, LOC5512241, LOC5513338, LOC5514415	LOC119720866, LOC119725494, LOC119725850, LOC119730954, LOC119738880, LOC119739147, LOC119739213, LOC119739298, LOC119739538, LOC119739592, LOC119739595, LOC119739596, LOC119740146	LOC100368014, LOC100368164, LOC100368313, LOC100374737, LOC100377923, LOC100378722, LOC102807196	LOC115918875, LOC577249, LOC580370, LOC582215, LOC585434, LOC589106, LOC592797	LOC100485192, LOC100492274, LOC100495877, slc7a10, slc7a11, slc7a13, slc7a5, slc7a6, slc7a7, slc7a8
OG0000074	BL01025_evm0, BL01084_cuf1, BL03494_evm0, BL07905_evm0, BL09927_evm0, BL10722_evm0, BL11100_cuf3, BL12843_cuf2, BL14011_cuf5, BL16426_evm0, BL23055_evm0, BL25411_evm0, BL68918_cuf0, BL96628_cuf4, BL96629_cuf5, BL96759_cuf0, BL96760_cuf2, BL96767_cuf4, BL96768_cuf13, BL96813_cuf0, BL96881_cuf0, BL96885_cuf1, BL96902_cuf0, BL97141_cuf10, BL97195_cuf2, BL97262_cuf4	LOC103180843, LOC103183236	LOC100003741, si_ch73-105b23.6, si_ch73-105b23.6_1	MUC4_1, MUC4_7	LOC102688610	MUC4	LOC5498073, LOC5522073, LOC5522228	LOC119720045, LOC119720126, LOC119720211, LOC119720231, LOC119720271, LOC119720313, LOC119720314, LOC119720323, LOC119720324, LOC119720325, LOC119720445, LOC119720447, LOC119720449, LOC119720468, LOC119720469, LOC119720470, LOC119720471, LOC119720473, LOC119720561, LOC119720607, LOC119720877, LOC119720880, LOC119732821, LOC119732831, LOC119732840, LOC119734296, LOC119734628, LOC119740045	LOC102800804, LOC102800911, LOC102802582, LOC102807312, LOC102807320, LOC102809190	LOC100889616, LOC100890280, LOC100890582, LOC105437140, LOC105440309, LOC105440818, LOC105441848, LOC105443371, LOC105443580, LOC115925247, LOC115925381, LOC115925480, LOC577184, LOC588509, LOC590125, LOC591493, LOC763311	LOC100485006, LOC100485319, LOC100497309, LOC108647602, LOC116410979, LOC116410980, muc4
OG0000075	BL01264_evm0, BL02300_evm0, BL02894_evm0, BL03985_cuf7, BL03990_cuf2, BL06010_cuf1, BL07501_cuf7, BL08253_cuf0, BL08361_evm0, BL10493_evm2, BL14191_cuf5, BL19768_evm1, BL22509_cuf3, BL23019_cuf6, BL23882_evm0, BL24587_evm0, BL28812_evm0, BL31358_evm0, BL31406_evm0, BL95851_evm1	LOC103189824, LOC103191256	cyp4f3, cyp4t8_1	CYP4A11, CYP4A22, CYP4B1, CYP4F11, CYP4F12, CYP4F2, CYP4F22, CYP4F3, CYP4F8, CYP4X1, CYP4Z1	LOC102690949, LOC102691147, cyp4f3	LOC100011399, LOC100013319, LOC100013359, LOC100013399, LOC100013446, LOC100013494, LOC100023529, LOC100023558, LOC100023582, LOC100023606, LOC100023663	LOC5519472	LOC119719233, LOC119721284, LOC119723936, LOC119723939, LOC119726475, LOC119726476, LOC119728274, LOC119732928, LOC119736472, LOC119736474, LOC119736476, LOC119736944, LOC119737110, LOC119737843, LOC119738224, LOC119739312, LOC119742560	LOC100366418, LOC100367808, LOC100367964, LOC100368112, LOC100370036, LOC100370875, LOC100371740, LOC100372525, LOC100374780, LOC100375647, LOC100377878, LOC100377905, LOC100377987, LOC100379072, LOC102805240	LOC100891253, LOC115920004, LOC115928128, LOC591685, LOC591706	LOC100487918, LOC100488078, LOC100488227, LOC100488386, cyp4b1, cyp4b1.2, cyp4f2, cyp4f22
OG0000076	BL00808_cuf15, BL14337_cuf6, BL14567_cuf0, BL16180_cuf0, BL18016_cuf0, BL34565_cuf3, BL34645_cuf0, BL34717_cuf0, BL34774_cuf0, BL36812_cuf0, BL36957_cuf0, BL37932_cuf0, BL37933_cuf0, BL38748_cuf0, BL38826_cuf0, BL39281_cuf0, BL40000_cuf0, BL41694_cuf0, BL41987_cuf0, BL44005_cuf0, BL44377_cuf0, BL46055_cuf0, BL46127_cuf0, BL47105_cuf0, BL48106_cuf0, BL49433_cuf0, BL49881_cuf0, BL52024_cuf0, BL5233…		LOC101883768						LOC102803892, LOC102804063	LOC115926797, LOC115928572, LOC115929443	LOC105947410
OG0000077	BL02864_cuf1, BL09764_evm0, BL14264_evm0, BL14949_evm6, BL17347_evm1, BL20042_cuf10, BL22490_cuf2, BL23650_evm0, BL26555_evm0, BL29450_evm0, BL60579_cuf2	LOC103177103	cyp17a1, cyp17a2, cyp21a2, cyp21a2_1	CYP17A1, CYP21A2_4, CYP21A2_5	LOC102683310, LOC138238426, cyp17a2, cyp21a2	LOC100025565, LOC100028896	LOC125568361, LOC5499972, LOC5501711, LOC5509209, LOC5510793, LOC5511957, LOC5513013, LOC5513048, LOC5514589, LOC5518674, LOC5518736, LOC5519054, LOC5519147, LOC5520342, LOC5520363	LOC119727149, LOC119728839, LOC119730553, LOC119732381, LOC119732382, LOC119732384, LOC119732385, LOC119732386, LOC119732440, LOC119737062, LOC119737063	LOC100366779, LOC100367956, LOC100368684, LOC100368842, LOC100369590, LOC100369746, LOC100369896, LOC100370189, LOC100371043, LOC100371194, LOC100371348, LOC100371680, LOC100371830, LOC100373223, LOC100376306, LOC100377991, LOC100378856, LOC102804104, LOC102804348, LOC102804456, LOC102804565, LOC102804791, LOC102804900, LOC102805023, LOC102807053, LOC102809921, LOC102810271, LOC102810387	LOC100891089, LOC100893015, LOC100893460, LOC115918075, LOC115921615, LOC575820, LOC576122, LOC579395, LOC581339, LOC584123, LOC584807, LOC585029, LOC589336, LOC594032	cyp17a1, cyp21a2.1
OG0000078			LOC108182213				LOC116603112, LOC116604397, LOC116607038, LOC116608832, LOC116610921, LOC116614870, LOC116616148, LOC116618856, LOC116618942, LOC125558973, LOC125559014, LOC125560616, LOC125560617, LOC125560625, LOC125560917, LOC125560962, LOC125560974, LOC125561048, LOC125561078, LOC125561829, LOC125563036, LOC125563064, LOC125567564, LOC125567917, LOC125568003, LOC125568025, LOC125570180, LOC125573604, LOC1255…	LOC119720315, LOC119720918, LOC119727961, LOC119730107, LOC119731344, LOC119731563, LOC119733653, LOC119734561, LOC119735136, LOC119735219, LOC119735882, LOC119739058, LOC119740752, LOC119745035	LOC100367087, LOC100367606, LOC100367828, LOC100367960, LOC100376809, LOC100377112, LOC102800866, LOC102801429, LOC102802380, LOC102802488, LOC102802970, LOC102802993, LOC102803454, LOC102804657, LOC102804757, LOC102806988, LOC102808759, LOC102808997	LOC105436410, LOC105438987, LOC105439883, LOC105443508, LOC115922123, LOC115922131, LOC115922771, LOC115925863, LOC115926505, LOC115927362, LOC115927898, LOC115929273, LOC115929276	LOC100494190, LOC100494601, LOC101733980, LOC105945812, LOC105946248, LOC105947525, LOC105947537, LOC105947833, LOC105947938, LOC105948353, LOC108645137, LOC108645679, LOC108647431, LOC108648300, LOC116407916, LOC116408039, LOC116411722, LOC116411984, LOC116412356
OG0000079	BL02343_cuf1, BL04519_cuf0, BL05337_evm0, BL07821_cuf2, BL08928_cuf3, BL12652_cuf2, BL14219_evm0, BL17405_evm0, BL18798_cuf4, BL20861_cuf2, BL21810_cuf1, BL22164_cuf0, BL24343_evm0, BL24356_evm0, BL26678_evm0, BL26930_evm0, BL28845_evm0, BL29627_evm0, BL29710_evm0, BL30396_evm0, BL42070_cuf0, BL48785_cuf1, BL49386_cuf0, BL52875_cuf3, BL56664_cuf0, BL61443_cuf0, BL72403_cuf1, BL75614_cuf0, BL76466…	LOC103177980, LOC103180074, LOC103181886, LOC103185476, LOC103185499, LOC121852316, tlr1, tlr22	tlr1, tlr18, tlr2, tlr21_1, tlr22, tlr2_1	TLR1, TLR10, TLR2, TLR6	LOC102684141, LOC102689191, LOC138241259, tlr1, tlr18, tlr2, tlr22	LOC100019659, TLR10, TLR2, TLR6	LOC116601541, LOC116615979, LOC5515406, LOC5521764	LOC119738586, LOC119739890, LOC119741435, LOC119746052	LOC100367038, LOC100367490, LOC100370996, LOC100371103, LOC100371147, LOC100376153, LOC102803639, LOC102803753, LOC102807791, LOC102808129	LOC100890666, LOC100892728, LOC593135	LOC100485164, LOC100485201, LOC100485358, LOC100485512, LOC100485706, LOC100485927, LOC100487973, LOC100495326, LOC100497009, LOC116406628, LOC116409470, tlr1, tlr2, tlr6
OG0000080	BL08963_evm7	LOC103182910, LOC103182911, LOC103182912, LOC103182913, LOC103182914, LOC103182915, LOC103182916, LOC103182917, LOC103182918, LOC103182919, LOC103182920, LOC103182921, LOC103182922, LOC103182923, LOC103182924, LOC103182925, LOC103182926, LOC103182927, LOC103182950, LOC103182951, LOC103182953, LOC103182955, LOC103182956, LOC103182958, LOC103182959, LOC103182960, LOC121849395, LOC121849399	crygm1, crygm5_1, crygm6_1, crygm7_1, crygmx, crygmxl1, crygmxl2, crygs1, crygs2_1, crygs3_1, crygs4, crygs4_1, si_dkey-57a22.15_1	CRYGA, CRYGB, CRYGC_1, CRYGD_1, CRYGS	LOC102688971, LOC102689180, LOC102691478, LOC102692902, LOC102693239, LOC102693901, LOC102694236, LOC102694691, LOC102694885, LOC102695085, LOC102695410, LOC102695742, LOC102696858, LOC102697049, LOC102697240, LOC102698026, LOC102698227, LOC102698867, LOC107078745, LOC138216020, LOC138216021, LOC138241972, LOC138241973, LOC138242005, LOC138242006, LOC138242007, LOC138242008, LOC138242009, LOC1382…	CRYGS, LOC100013635, LOC100015824, LOC100015860, LOC100015895, LOC100015937, LOC100015966, LOC100023509		LOC119723985, LOC119734507			LOC100489523, LOC101731848, cryga.1, cryga.4, cryga.6, crygdl2.2
OG0000081	BL00603_evm0, BL00813_evm0, BL01799_evm0, BL01953_cuf1, BL02402_cuf1, BL02404_evm0, BL02486_evm0, BL03032_evm0, BL03148_cuf1, BL03525_evm0, BL04900_cuf1, BL05521_evm0, BL05563_cuf0, BL05758_evm0, BL07065_evm0, BL07418_cuf0, BL09118_evm1, BL09504_evm0, BL09698_evm1, BL10254_evm6, BL10525_evm0, BL11521_cuf2, BL12535_evm0, BL14574_cuf0, BL14575_evm0, BL15652_evm0, BL16731_evm1, BL17754_evm0, BL17984…	LOC103184225, klhl24a, klhl6, si_ch211-256e16.3	klhl21, klhl24a_1, klhl24b, klhl35, klhl6, si_ch211-256e16.3	KLHL21, KLHL24, KLHL35, KLHL6	LOC102689076, klhl21, klhl24a, klhl35, klhl6	KLHL21, KLHL24, KLHL35, KLHL6	LOC5502198, LOC5506328, LOC5509637, LOC5513415	LOC119728731, LOC119729162, LOC119737797, LOC119741978, LOC119746054	LOC100367192, LOC100371324, LOC100373052, LOC100375577, LOC100377166, LOC100377360, LOC102807726	LOC100890860, LOC580996	klhl21, klhl24, klhl35, klhl6
OG0000082	BL03787_cuf4, BL11277_cuf3, BL12385_evm0, BL16816_evm0, BL17665_cuf1, BL95208_evm1, BL95209_evm0	LOC103172641, LOC103185125, LOC103185126, tbxas1	cyp3a65, cyp3c1, cyp3c2, cyp3c3, cyp3c4, tbxas1_1	CYP3A4, CYP3A43, CYP3A5, CYP3A7, CYP3A7-CYP3A51P, TBXAS1	LOC102684669, LOC102693837, tbxas1	LOC100010698, LOC100010745, LOC100010783, LOC100010820, LOC100013114, LOC100013238, LOC100013503, TBXAS1	LOC116608246, LOC116619106, LOC5500994, LOC5507424, LOC5507429	LOC119722984, LOC119725275, LOC119735872, LOC119736543, LOC119737034, LOC119737035, LOC119737036, LOC119737037, LOC119737039, LOC119737040, LOC119737041, LOC119737042, LOC119737044, LOC119737449, LOC119737450, LOC119737777, LOC119738799, LOC119738800, LOC119738847, LOC119745195	LOC100367297, LOC100367450, LOC100369588, LOC100371244, LOC100371396, LOC100373655, LOC102810083	LOC100889363, LOC105445716, LOC115918307, LOC115921381, LOC115925875, LOC576854, LOC578639, LOC578821, LOC579059, LOC580620, LOC581116, LOC584244, LOC585008, LOC586235, LOC586711, LOC586973, LOC588156, LOC591011, LOC762372	LOC100487054, LOC100487846, cyp3a4.2, cyp3a4.3, cyp3a5, tbxas1
OG0000083	BL01557_evm0, BL14453_evm4, BL22899_evm0	LOC103172478, LOC103175543, LOC103175544, LOC103181068, LOC103186046, LOC103188714, kcnj11, kcnj12a, kcnj5, kcnj6	kcnj11_1, kcnj11l, kcnj12a, kcnj12b, kcnj12b_1, kcnj14, kcnj16a, kcnj16a_1, kcnj19a, kcnj19b, kcnj20, kcnj21, kcnj2a_1, kcnj2b, kcnj2b_1, kcnj3b, kcnj4, kcnj5, kcnj6, kcnj8, kcnj9	KCNJ11, KCNJ12, KCNJ14, KCNJ16, KCNJ18, KCNJ2, KCNJ4, KCNJ5, KCNJ6, KCNJ8, KCNJ9	LOC102689214, LOC107078893, kcnj11, kcnj11l, kcnj12a, kcnj14, kcnj16a, kcnj20, kcnj21, kcnj2a, kcnj5, kcnj6, kcnj8, kcnj9	KCNJ11, KCNJ14, KCNJ16, KCNJ2, KCNJ4, KCNJ5, KCNJ6, KCNJ8, KCNJ9, LOC100012029	LOC5516948	LOC119722335, LOC119735458	LOC100366674, LOC100366824, LOC100366977	LOC115918598, LOC592565	LOC100489771, LOC100492899, LOC100495085, LOC116410223, kcnj11, kcnj12, kcnj14, kcnj16, kcnj2, kcnj4, kcnj5, kcnj6, kcnj8, kcnj9
OG0000084	BL06734_evm0, BL11877_evm0, BL17588_evm0, BL18891_evm0, BL23484_evm0, BL28621_evm0, BL30100_evm0, BL30954_evm0, BL31690_evm0, BL41938_cuf0, BL67484_cuf0, BL79852_cuf0, BL96461_cuf3, BL96534_cuf0, BL97428_cuf8, BL97429_cuf17	LOC103172215, LOC103189748, LOC121851605, marco		MARCO, MSR1	LOC107075380, LOC107077374, LOC138241044, marco	CD6, LOC100616959, LOC130456933, MARCO, MSR1	LOC125560929, LOC5506148, LOC5511454, LOC5511589, LOC5511655	LOC119720548, LOC119720883, LOC119720884, LOC119720885, LOC119720886, LOC119720887, LOC119720888, LOC119720889, LOC119720890, LOC119720891, LOC119720893, LOC119720894, LOC119720895, LOC119720896, LOC119720897, LOC119720898, LOC119720899, LOC119720900, LOC119721259, LOC119731917, LOC119743910, LOC119744103, LOC119745203, LOC119746270	LOC100376851, LOC102803402, LOC102805095	LOC100888283, LOC100888472, LOC100891929, LOC100893071, LOC105442841, LOC105445124, LOC105446050, LOC115921099, LOC115921413, LOC115923242, LOC115923243, LOC115923458, LOC115923754, LOC115925263, LOC115925264, LOC115926731, LOC575602, LOC578206, LOC588633, LOC591663, LOC594121, LOC594134, LOC753949, LOC754907	LOC100492872, LOC105945665, msr1
OG0000085	BL00629_evm0, BL02415_cuf0, BL05910_evm1, BL06631_evm0, BL07924_evm0, BL08061_cuf1, BL10299_evm1, BL10315_evm0, BL10837_evm0, BL11188_cuf0, BL11535_evm0, BL11693_cuf0, BL12990_evm1, BL13183_evm0, BL15929_evm2, BL17125_cuf0, BL19261_cuf0, BL19914_cuf0, BL20194_evm0, BL21847_evm0, BL22428_cuf0, BL22434_evm0, BL23300_evm0, BL27139_evm0, BL27391_evm0, BL27404_evm0, BL30076_evm0, BL30593_evm0, BL70655…	LOC103188180, LOC103188331, LOC103189251, LOC121850149, LOC121851895, galr1a, galr2b, kiss1ra	LOC110438944, LOC110438944_1, galr1a, galr1b_1, galr2b, kiss1ra, kiss1rb	GALR1, GALR2, GALR3, KISS1R	LOC102683909, LOC102685477, LOC102694300, LOC102697424, galr1a, galr1b, galr2b, kiss1ra	GALR1, GALR3, KISS1R	LOC125572128, LOC5500902	LOC119719087, LOC119719447, LOC119719599, LOC119719613, LOC119719818, LOC119734884	LOC100313640, LOC100313641, LOC100366524, LOC100366760, LOC100369226, LOC100372353, LOC100376554, LOC100376705, LOC100377762, LOC102807684	LOC100889710, LOC105445116, LOC115925901, LOC115926163, LOC582521, LOC588225	LOC100125055, galr1, galr2, galr3, kiss1r, kissr1b, kissr2
OG0000086	BL00646_cuf1, BL01618_cuf1, BL06162_cuf0, BL06924_evm0, BL07789_evm0, BL07889_cuf4, BL09099_evm0, BL10602_evm0, BL10806_cuf0, BL11206_evm0, BL12155_evm0, BL15597_cuf1, BL16233_evm0, BL17326_cuf1, BL18459_evm0, BL18874_cuf0, BL20427_cuf6, BL23758_cuf0, BL33128_cuf1, BL46580_cuf1, BL47295_cuf1, BL57514_cuf0, BL59176_cuf0, BL59587_cuf1, BL59589_cuf0, BL65917_cuf0, BL67482_cuf0, BL74007_cuf0	LOC103181114, LOC103190674, LOC121850050, igfals, lrrc3, lrrc3b, lrrc3ca	igfals, lrrc3, lrrc3b, lrrc3ca, lrrc3cb, si_dkey-90m5.4	IGFALS, LRG1, LRRC3, LRRC3B, LRRC3C	LOC102686990, LOC102693399, LOC102697501, LOC102698539, igfals, lrrc3, lrrc3b, lrrc3ca	IGFALS, LOC103093126, LRG1, LRRC3B, LRRC3C	LOC5514915, LOC5515712, LOC5515719, LOC5516947	LOC119718833, LOC119721776, LOC119726567, LOC119729928, LOC119730655, LOC119731869, LOC119734586, LOC119740055, LOC119741329, LOC119741334	LOC100313648, LOC100377571, LOC100378039, LOC102803877, LOC102804550, LOC102808177, LOC102808489	LOC115921824, LOC115922230, LOC115923346, LOC115924213, LOC579646	igfals, lrg1, lrrc3, lrrc3b, lrrc3c
OG0000087	BL10970_evm15, BL18316_cuf1, BL21182_evm0	LOC103171601, LOC103179539, LOC103180319, LOC103190892, hspa5, hspa8	hsc70, hsp70.1, hsp70.2, hsp70.3, hsp70l, hspa1b, hspa5, hspa8_1, hspa8b	HSPA1A_4, HSPA1B_4, HSPA1L_4, HSPA2, HSPA5, HSPA6, HSPA8	LOC102687718, LOC102687730, LOC102695690, LOC138223288, LOC138223289, hsc70, hspa5, hspa8	HSPA2, HSPA5, HSPA8, LOC100011711, LOC100013599, LOC100015032, LOC100018232, LOC100023576, LOC100023597, LOC100024327, LOC100027477	LOC125561738, LOC5501070, LOC5504498, LOC5508770, LOC5516533	LOC119720212, LOC119722632, LOC119729619, LOC119734728, LOC119740291, LOC119746147	LOC100367420, LOC100367513, LOC100368475, LOC100370541, LOC100374513, LOC100378929	LOC105439191, LOC115918146, LOC115921031, LOC115929149, LOC115929188, LOC115929209, LOC115929242, LOC115929321, LOC115929375, LOC574568, LOC574693, LOC576208, LOC576276, LOC576642, LOC584585, LOC588537, LOC588698, LOC589653, LOC590300, LOC591598, LOC592025, LOC752076	hsp70, hspa1a, hspa1b, hspa1l, hspa2, hspa5, hspa8
OG0000088	BL01449_cuf1, BL06918_cuf1, BL11005_cuf0, BL12511_cuf1, BL21594_evm0, BL23206_evm0, BL26815_evm0, BL28374_evm0, BL28778_evm0, BL29483_evm0, BL30610_evm0						LOC116602157, LOC116605331, LOC116612020, LOC116614213, LOC125558940, LOC125560756, LOC125561819, LOC125561913, LOC125563102, LOC125568415, LOC125572421, LOC5508400, LOC5509100	LOC119721000, LOC119721943, LOC119723251, LOC119725464, LOC119725487, LOC119726357, LOC119731886, LOC119734618, LOC119735211, LOC119735257, LOC119735855, LOC119736768, LOC119738067, LOC119738109, LOC119740089, LOC119741082, LOC119743617, LOC119743797, LOC119745123	LOC100366641, LOC102800761, LOC102805367, LOC102806243, LOC102806602	LOC100888438, LOC105437507, LOC105438148, LOC105441390, LOC105441620, LOC105441769, LOC105445174, LOC115919297, LOC115919474, LOC115919765, LOC115920236, LOC115920531, LOC115920656, LOC115920677, LOC115921206, LOC115921614, LOC115922125, LOC115922374, LOC115923292, LOC115923722, LOC115924710, LOC115925089, LOC115925100, LOC115926165, LOC115926403, LOC115926487, LOC115926495, LOC115927743, LOC1159…
OG0000089	BL00293_cuf3, BL01134_cuf1, BL02520_evm0, BL02794_cuf1, BL04306_cuf5, BL04335_cuf5, BL06106_evm0, BL06960_cuf3, BL06961_evm0, BL08353_evm0, BL08819_cuf4, BL09270_evm0, BL09515_evm0, BL10042_evm0, BL10145_cuf7, BL10152_cuf1, BL12364_evm0, BL12390_cuf1, BL13921_evm0, BL15062_evm0, BL15713_cuf0, BL18639_evm19, BL20546_cuf2, BL22161_evm0, BL22893_cuf5, BL31467_evm0, BL33141_cuf0, BL34492_cuf0, BL3461…		LOC100332787					LOC119727205	LOC102805721	LOC115928057
OG0000090	BL24451_cuf2, BL25245_evm0, BL26280_evm0, BL26322_evm0, BL28707_evm0, BL29473_evm0, BL29583_evm0, BL30688_evm0, BL32079_evm0, BL69681_cuf0, BL71077_cuf0	LOC103181913	LOC100005423, LOC100005423_1, LOC103911715, LOC110438156, si_dkey-121j17.6, zgc_113227, zgc_194221		LOC102689759, LOC102696600		LOC116618984, LOC116619192, LOC125560753, LOC125573916, LOC5509511, LOC5509521	LOC119723819, LOC119725829, LOC119726201, LOC119727786, LOC119728360, LOC119728601, LOC119733111, LOC119733883, LOC119737405, LOC119741964, LOC119743195, LOC119745996	LOC100366869, LOC100367425, LOC100370162, LOC100372725, LOC100375701, LOC100377268, LOC102802034	LOC100889399, LOC105438355, LOC105440278, LOC105442268, LOC105444342, LOC105446697, LOC115918359, LOC115919980, LOC115920411, LOC115920852, LOC115921299, LOC115922132, LOC115922469, LOC115922825, LOC115923531, LOC115923616, LOC115923620, LOC115924676, LOC115924741, LOC115924980, LOC115925270, LOC115925524, LOC115925588, LOC115925883, LOC115926030, LOC115926222, LOC115926529, LOC115927295, LOC1159…	LOC100487167, LOC101731903, LOC101733137
OG0000091	BL01127_evm0, BL01781_cuf6, BL03037_evm0, BL06932_evm0, BL07322_evm0, BL07544_evm0, BL07577_evm0, BL07699_cuf0, BL07860_evm0, BL09124_cuf0, BL10788_cuf0, BL11006_evm0, BL12267_evm0, BL12991_cuf1, BL14995_cuf0, BL17498_evm0, BL17537_evm0, BL19965_evm0, BL20347_evm0, BL21725_cuf3, BL22313_evm0, BL23294_cuf0, BL23325_evm0, BL23654_evm0, BL25089_evm0, BL25725_evm0, BL26440_evm0, BL26955_evm0, BL27127…						LOC116608298, LOC116611253, LOC116611458, LOC116611841, LOC125559895, LOC125567928, LOC125568270, LOC125572426, LOC125573855			LOC100889248, LOC100890267, LOC100891003, LOC115924295, LOC115925096, LOC115925216, LOC115927423
OG0000092	BL02851_evm5, BL03664_evm0, BL11687_evm0, BL22330_evm0	LOC103177306, LOC103182621, LOC103185614, LOC103186492, LOC103187244, LOC103189001, drd5a, htr4	LOC563567, LOC563567_1, LOC563567_2, LOC567498, LOC797212, drd1a, drd1a_1, drd1b, drd5a, drd6b, drd7, hrh2a, hrh2b_1, htr4, si_dkey-247m21.3, si_dkey-247m21.3_1, si_dkey-247m21.3_2	DRD1, DRD5, HRH2, HTR4	LOC102684260, LOC102684795, LOC102686950, LOC102697351, drd5a, drd7, gpr187a, htr4, htr4b	DRD1, DRD5, HRH2, HTR4	LOC5502866, LOC5506866, LOC5512754, LOC5514342, LOC5521755, LOC5522218	LOC119720119, LOC119720515, LOC119720795, LOC119721090, LOC119739638	LOC100367667, LOC100367819, LOC100368027, LOC100368123, LOC100368272, LOC100368958, LOC100371049, LOC100371423, LOC100372687, LOC100373410, LOC100374682, LOC100375160, LOC100376539, LOC100376921, LOC100377322	LOC100888622, LOC100891731, LOC100893289, LOC115927050, LOC579147, LOC581753, LOC587513, LOC762451	LOC100490372, LOC100496115, drd1, drd1c, drd5, hrh2, htr4
OG0000093	BL07617_evm0, BL08981_evm0, BL09182_evm0, BL10669_cuf0, BL11659_evm0, BL12003_cuf1, BL12309_evm0, BL15070_cuf2, BL18342_cuf1, BL19593_evm0, BL29479_evm0	LOC103186630, LOC103186631		SCNN1A, SCNN1B, SCNN1D, SCNN1G	LOC102682463, LOC102694291	LOC100014763, SCNN1B, SCNN1D, SCNN1G	LOC116613566, LOC116616008, LOC125563065, LOC5502628, LOC5502632, LOC5504972, LOC5505650, LOC5505651, LOC5505886, LOC5507628, LOC5508959, LOC5509155, LOC5509162, LOC5510410, LOC5513980, LOC5520912	LOC119719240, LOC119731823, LOC119736048, LOC119736255, LOC119741685, LOC119741791, LOC119741792, LOC119741949, LOC119742098, LOC119745761, LOC119745948	LOC100370666, LOC100371123, LOC102800767, LOC102800914, LOC102801560, LOC102801959, LOC102802084, LOC102803246, LOC102803720, LOC102803894, LOC102805083, LOC102809777	LOC100889460, LOC100889526, LOC100890654, LOC100891272, LOC100891438, LOC100891497, LOC100891818, LOC100892792, LOC100893483, LOC100893645, LOC100894064, LOC105438650, LOC105441174, LOC105446529, LOC590960, LOC594671, LOC763355	LOC100497753, LOC101731449, scnn1a, scnn1b, scnn1d, scnn1g, scnn1gl
OG0000094	BL00457_cuf1, BL00762_evm1, BL01349_evm0, BL01768_cuf0, BL01770_cuf1, BL01883_cuf1, BL02030_evm1, BL02184_cuf1, BL02403_cuf0, BL03822_cuf1, BL04016_cuf3, BL04909_cuf0, BL04928_evm0, BL05915_cuf2, BL07106_cuf2, BL07596_cuf0, BL07600_cuf0, BL07601_cuf0, BL07856_evm0, BL07972_evm0, BL09269_cuf2, BL09365_cuf2, BL09620_cuf0, BL10252_cuf0, BL10260_cuf1, BL10767_cuf2, BL11016_cuf3, BL11476_evm1, BL11480…
OG0000095								LOC119718786, LOC119718801, LOC119718815, LOC119718842, LOC119718875, LOC119744258, LOC119744315, LOC119744318, LOC119744359, LOC119744364, LOC119744368, LOC119744373, LOC119744374, LOC119744386, LOC119744389, LOC119744390, LOC119744395, LOC119744401, LOC119744402, LOC119744438, LOC119744452, LOC119744474, LOC119744480, LOC119744491, LOC119744534, LOC119744556, LOC119744574, LOC119744587, LOC1197…
OG0000096	BL00930_evm0, BL03526_evm4, BL04536_cuf15, BL06090_evm7, BL06150_evm0, BL06669_evm3, BL07192_cuf1, BL08880_cuf0, BL09129_cuf1, BL14339_evm0, BL14558_cuf1, BL16342_cuf0, BL19177_evm0, BL21863_evm0, BL22741_evm0, BL26992_evm0, BL46522_cuf8, BL46523_cuf9, BL95151_evm0, BL95824_evm2	alox12, alox5a	alox12, alox5a_1, alox5b.1, alox5b.2, alox5b.3, si_dkey-17e16.9, zgc_152891	ALOX12, ALOX12B, ALOX15, ALOX15B, ALOX5_1, ALOXE3	LOC102689451, LOC102693199, LOC102696614, LOC102697403, alox12, alox5a	ALOX12B, ALOX5, ALOXE3, LOC100015746, LOC100015831, LOC100015867, LOC100015906, LOC100015945, LOC100015976, LOC130457300	LOC116601228, LOC5504404, LOC5514339	LOC119719205, LOC119719671, LOC119731264, LOC119731420	LOC100369676, LOC100369827, LOC100372903, LOC102805620, LOC102809408	LOC115918885, LOC115924712, LOC574670, LOC575389, LOC576885, LOC579368, LOC583803, LOC583823, LOC584481, LOC584789, LOC585142, LOC591845, LOC754628, LOC763828, LOC764400	LOC100494678, LOC100496875, LOC116408939, alox12b, alox15b, alox5
OG0000097	BL00252_cuf1, BL01079_cuf1, BL02257_evm1, BL02850_cuf1, BL03655_cuf1, BL03724_evm0, BL04100_evm0, BL04815_cuf0, BL04846_cuf0, BL06270_evm0, BL06371_evm1, BL06378_evm0, BL06406_evm1, BL06448_cuf0, BL06535_evm0, BL06612_cuf1, BL06941_cuf0, BL07166_cuf0, BL08776_cuf3, BL08910_cuf1, BL09045_cuf0, BL09075_evm0, BL09178_evm0, BL09716_cuf0, BL09844_cuf0, BL09915_cuf0, BL10240_cuf0, BL10375_evm0, BL10487…								LOC100373354
OG0000098	BL03753_cuf1, BL04973_cuf0, BL10529_cuf6, BL11162_evm0, BL14937_evm0, BL17514_evm0, BL19388_evm0, BL20150_evm2, BL22548_cuf0, BL25712_evm0, BL25714_evm0, BL27029_evm0, BL27035_evm0, BL27328_evm0, BL27441_evm0, BL27654_evm0, BL27864_evm0, BL27867_evm0, BL28277_evm0, BL28398_evm0, BL29303_evm0, BL29361_evm0, BL29544_evm0, BL29842_evm0, BL30026_evm0, BL30069_evm0, BL30773_evm0, BL30924_evm0, BL30957…	LOC103182711, LOC103188378, LOC103188388, hapln1b, hapln4, ncanb	LOC103909969, LOC103909970, acana, acanb, acanb_1, bcan, hapln1a, hapln1b, hapln2, hapln3_1, hapln4, ncana, ncanb, vcana, vcanb	ACAN, BCAN, BCAN_1, HAPLN1, HAPLN2_1, HAPLN3, HAPLN4, NCAN, VCAN	LOC102696245, bcan, hapln1b, hapln2, hapln3, hapln4, ncanb, vcanb	ACAN, BCAN, HAPLN1, HAPLN2, HAPLN3, HAPLN4, NCAN, VCAN			LOC102808616		acan, bcan, hapln1, hapln2, hapln3, hapln4, ncan, vcan
OG0000099	BL01013_evm0, BL01528_evm0, BL04707_cuf1, BL10332_evm0, BL10334_evm0, BL13245_cuf3, BL18591_evm0, BL20557_evm0, BL21372_evm10, BL22482_evm0, BL23116_evm0, BL24197_cuf3, BL29097_evm0, BL55510_cuf0, BL84414_cuf0, BL97294_cuf2, BL97295_cuf3	LOC103180450, LOC103180451, LOC103180452, LOC103180485, LOC103188935, LOC121849416, parp10, parp14rs1, parp14rs3	LOC100332428, LOC100332428_1, LOC110438850, LOC110440070, LOC137490379, parp10, parp14rs1, parp14rs3, parp14rs4, parp14rs4_1	PARP10, PARP14, PARP15	parp10, parp14rs1, parp14rs3	LOC100018826, PARP10	LOC5500942	LOC119720204, LOC119720205, LOC119720995, LOC119720996, LOC119720997, LOC119740042, LOC119740105, LOC119740106, LOC119740107, LOC119740109, LOC119740112, LOC119740136	LOC100367414, LOC100367569, LOC100368410, LOC100368873, LOC100369018, LOC100371826, LOC100373231, LOC100374497, LOC100375213, LOC100377289, LOC102801482, LOC102802055, LOC102803772, LOC102805382		LOC100485144, LOC100491162, LOC101731378, LOC101731886, LOC101732564, LOC101732625, LOC108648817, LOC108648819, LOC116407752, LOC116407832, parp10, parp14.2
OG0000100	BL08655_evm0, BL09025_evm0, BL10432_cuf1, BL22257_evm0	LOC103178391, LOC103178414, LOC103180911, LOC103181159, LOC103186644, LOC121848881	LOC100004744, anpepa, anpepa_1, anpepb.1, anpepla, anpepla_1, enpep_1, erap1a, erap1b, erap2	ANPEP, ENPEP, ERAP1, ERAP2, LVRN	LOC102683782, LOC102683983, LOC102687009, LOC102691074, LOC102691273, LOC102699005, enpep, erap1b	ANPEP, ENPEP, ERAP1, LVRN	LOC116612037, LOC5500993, LOC5506931, LOC5510051, LOC5510054, LOC5512631, LOC5512721, LOC5513639, LOC5519989	LOC119729837, LOC119731228, LOC119745810	LOC100371821, LOC100372228, LOC100372683, LOC100372835, LOC100372986, LOC100373130, LOC100375538, LOC100377181, LOC102800787, LOC102803697, LOC102804674, LOC102804788, LOC102805723	LOC100889727, LOC115918303, LOC115918628, LOC115923973, LOC115927263, LOC115928304, LOC574617, LOC578352, LOC580999, LOC584323, LOC584441, LOC587311, LOC587613, LOC587683, LOC592805, LOC752746, LOC755759	anpep, enpep, erap1, lvrn
OG0000101	BL01807_cuf0, BL11135_cuf0, BL13753_evm0, BL17105_evm0, BL20259_evm0, BL21653_evm0, BL22440_evm0, BL25595_evm0, BL26237_evm0, BL26339_evm0, BL26724_evm0, BL26844_evm0, BL28449_evm0, BL28749_evm0, BL28816_evm0, BL29245_evm0, BL31165_evm0, BL31523_evm0, BL32207_evm0, BL32230_evm0, BL32327_evm0, BL39659_cuf0, BL59638_cuf0, BL69479_cuf0, BL72639_cuf0	LOC103176722, LOC103189759		C17orf113	LOC107079116, LOC107079293	LOC103094680	LOC116608143, LOC116611480, LOC116620787, LOC125560772, LOC125561055, LOC125561900	LOC119723309, LOC119726915, LOC119726916, LOC119727091, LOC119727856, LOC119733117, LOC119733895, LOC119733904, LOC119735854, LOC119735888, LOC119743514	LOC102800848, LOC102801110, LOC102801681, LOC102803676, LOC102803981, LOC102804155, LOC102804553, LOC102804958, LOC102804998, LOC102805206, LOC102805232, LOC102805235, LOC102805412, LOC102805733, LOC102805912, LOC102807416, LOC102807508, LOC102807679, LOC102807778, LOC102807830, LOC102808408, LOC102808679, LOC102808815, LOC102809123, LOC102809342, LOC102809821, LOC102809872, LOC102809955, LOC1028…	LOC100888681, LOC100891334, LOC105441768, LOC105443723, LOC115919529	znf385c
OG0000102	BL02887_evm0, BL15235_evm2, BL15478_evm2, BL23169_evm1, BL88341_cuf0	LOC103175192, LOC103179615, LOC103180749, LOC103180750, crabp1a, fabp7b, rbp2	crabp1a, crabp1b, crabp2a, crabp2b, fabp3, fabp4a, fabp4b, fabp7a, fabp7b, nmnat1-rbp7a, rbp1.1_1, rbp1.2_1, rbp2a_1, rbp2b_1, rbp5, rbp7a, rbp7b_1	CRABP1, CRABP2, FABP12, FABP3, FABP4, FABP5, FABP7, FABP9, PMP2, RBP1, RBP2, RBP5_1, RBP7	LOC102683352, LOC102688264, LOC138242175, crabp1a, fabp3, fabp4a, fabp7b, rbp5	CRABP1, CRABP2, FABP3, FABP5, FABP7, LOC100019460, LOC100019499, LOC100019538, LOC100026804, LOC100026824, RBP1, RBP2, RBP7		LOC119730836, LOC119730837, LOC119742395	LOC102801683, LOC102806214, LOC102807848, LOC102809623	LOC100893418, LOC115919063, LOC580154	LOC100495473, crabp1, crabp2, fabp3, fabp4, fabp7, pmp2, rbp1, rbp2, rbp5
OG0000103									LOC102809882	LOC100891938, LOC100893003, LOC100893491, LOC105436918, LOC105436921, LOC105437186, LOC105438187, LOC105438260, LOC105438544, LOC105438801, LOC105438863, LOC105438864, LOC105438865, LOC105438867, LOC105439111, LOC105439112, LOC105439113, LOC105439114, LOC105439125, LOC105439806, LOC105440083, LOC105440378, LOC105440433, LOC105440643, LOC105440785, LOC105440786, LOC105440788, LOC105441963, LOC1054…
OG0000104	BL09973_cuf1, BL10653_evm5, BL19550_cuf6, BL22199_cuf12, BL75757_cuf9, BL95161_evm0, BL95162_evm1, BL95634_evm0, BL97296_cuf0	abcc8, abcc9	abcc8, abcc8_1, abcc8b, abcc9	ABCC8, ABCC9	abcc8, abcc9	ABCC8, ABCC9	LOC125570225, LOC5512956	LOC119723501, LOC119723502, LOC119726307, LOC119726726, LOC119730530, LOC119736936, LOC119736993, LOC119737018, LOC119737061, LOC119737142, LOC119737295, LOC119737371, LOC119737373, LOC119737374, LOC119737706, LOC119737750, LOC119737992, LOC119738353, LOC119744797, LOC119744800, LOC119744801	LOC100366637, LOC100367743, LOC100368515, LOC100370280, LOC100371382, LOC100371476, LOC100371631, LOC100371783, LOC100374047, LOC100378300, LOC102802598, LOC102804902, LOC102805606, LOC102806030, LOC102806808, LOC102807047, LOC102808187, LOC102808359	ABCC9a, LOC100889760, LOC100891765, LOC100892057, LOC105437528, LOC105439697, LOC105445458, LOC115918270, LOC115919249, LOC115922768, LOC575256, LOC577854, LOC581821, LOC581870, LOC585445, LOC586814, LOC588997, LOC752863	abcc8, abcc9
OG0000105	BL00077_evm2, BL01673_evm3, BL02004_evm0, BL02983_evm0, BL03267_evm0, BL05919_evm0, BL14290_evm0, BL14842_evm1, BL15206_evm0, BL17037_evm2, BL17838_cuf2, BL19854_evm0, BL20602_evm2, BL22615_evm4, BL28643_evm0, BL29679_evm0, BL95123_evm1, BL95124_evm0, BL95125_evm4, BL95126_evm3, BL95127_evm2, BL95128_evm1, BL95129_evm2, BL95130_evm0, BL95242_evm2, BL95243_evm1, BL95244_evm3, BL95245_evm0	LOC103184489		HPGDS	LOC102686400	HPGDS	LOC5510177, LOC5517140, LOC5517441, LOC5519744	LOC119731461, LOC119731631, LOC119731798, LOC119731802, LOC119731806, LOC119731957, LOC119731958, LOC119731959, LOC119731960, LOC119732266, LOC119732267, LOC119732576, LOC119732580, LOC119732641, LOC119739347	LOC100366907, LOC100367059, LOC100369500, LOC100374610, LOC100374759, LOC100374909, LOC100375159, LOC100375306, LOC100375458, LOC100375606, LOC100376457, LOC100377664, LOC102807896, LOC102809579	LOC100888775, LOC100888935, LOC100892764, LOC105446747, LOC115918029, LOC575696, LOC581551, LOC581825, LOC586571, LOC590986, LOC592059, LOC592441, LOC752853, LOC754207, LOC754374, LOC764071	hpgds
OG0000106	BL00528_cuf1, BL03472_evm0, BL07070_cuf1, BL07071_cuf3, BL07103_evm0, BL08032_cuf1, BL10481_cuf2, BL11789_evm2, BL14993_cuf5, BL16390_evm0, BL19218_cuf1, BL19566_evm0, BL24756_cuf0, BL25458_evm0, BL44270_cuf0, BL52227_cuf0, BL54150_cuf0, BL58540_cuf0, BL68844_cuf0, BL81713_cuf0, BL85896_cuf0	lrrc31	lrrc31	LRRC31	lrrc31	LRRC31, NLRC4	LOC116604129, LOC5506857	LOC119718871, LOC119723868, LOC119723869, LOC119723872, LOC119723873, LOC119723876, LOC119723877, LOC119723878, LOC119723883, LOC119723884, LOC119723885, LOC119723887, LOC119723888, LOC119723889, LOC119723890, LOC119723891, LOC119724040, LOC119724209, LOC119724223, LOC119725380, LOC119725466, LOC119725467, LOC119725469, LOC119725958, LOC119726031, LOC119726033, LOC119726057, LOC119726061, LOC1197…	LOC100372567, LOC102801450, LOC102806452	LOC100893882	lrrc31, nlrc4
OG0000107		LOC103171646, LOC103171664, LOC103171764, LOC103171824, LOC103171845, LOC103171857, LOC103171884, LOC103171885, LOC103171919, LOC103171952, LOC103172014, LOC103172017, LOC103172038, LOC103172347, LOC103172372, LOC103172529, LOC103172548, LOC103172597, LOC103172924, LOC103172953, LOC103172960, LOC103172961, LOC103173041, LOC103173173, LOC103173183, LOC103173240, LOC103173281, LOC103173393, LOC1031…			LOC102695325, LOC102696959						LOC100486737, LOC100488643, LOC100488807, LOC100491706, LOC100493406, LOC101730955, LOC101731251, LOC108644478, LOC108648372, nlrp4
OG0000108								LOC119718775, LOC119719472, LOC119719606, LOC119719685, LOC119720940, LOC119720941, LOC119720943, LOC119720944, LOC119720945, LOC119720946, LOC119720947, LOC119723971, LOC119723972, LOC119723973, LOC119723974, LOC119723975, LOC119723982, LOC119726846, LOC119729504, LOC119729971, LOC119730217, LOC119730859, LOC119731081, LOC119731797, LOC119736123, LOC119741415, LOC119742174, LOC119742716, LOC1197…	LOC102802559, LOC102803147, LOC102803261, LOC102804366, LOC102804492, LOC102804967, LOC102805182, LOC102805271, LOC102805647, LOC102805896, LOC102806574, LOC102807324, LOC102807326, LOC102807327, LOC102807460, LOC102807586, LOC102809067, LOC102810178	LOC100887888, LOC100888423, LOC100888506, LOC100888773, LOC100889097, LOC100892084, LOC100892818, LOC100893746, LOC105437316, LOC105438271, LOC115919987, LOC115919995, LOC115921372, LOC115925910, LOC115926230, LOC115926452, LOC575158, LOC575496, LOC575633, LOC576804, LOC580125, LOC583196, LOC587237, LOC588896, LOC590113, LOC593771, LOC593947, LOC594741, LOC763631, LOC763871, LOC763970, LOC764178
OG0000109	BL06187_cuf1, BL06759_evm0, BL11866_evm5, BL12016_cuf1, BL16653_cuf13, BL19831_cuf3, BL20302_evm3, BL23139_cuf0, BL24039_evm0, BL24681_evm10	LOC103183066, st6galnac3, st6galnac5a	st6galnac3, st6galnac4, st6galnac5a, st6galnac5b_1, st6galnac6	ST6GALNAC3, ST6GALNAC4, ST6GALNAC5, ST6GALNAC6	st6galnac3, st6galnac4, st6galnac5a, st6galnac6	ST6GALNAC3, ST6GALNAC4, ST6GALNAC5, ST6GALNAC6	LOC116618654	LOC119720623, LOC119721977, LOC119722461, LOC119722462, LOC119722464, LOC119723321, LOC119723657, LOC119726454, LOC119727732, LOC119727741, LOC119728205, LOC119733995, LOC119735007, LOC119739109, LOC119739110	LOC100371080, LOC100371233, LOC100374020, LOC100375887, LOC100376032, LOC100376183, LOC102800465, LOC102809349, LOC102810005, LOC102810239	LOC100144872, LOC100888285, LOC100888500, LOC100891500, LOC105443856, LOC115918612, LOC115923706, LOC115925969, LOC574822, LOC574877, LOC581087, LOC581547, LOC581603, LOC585197, LOC586641, LOC588013, LOC590622, LOC592367, LOC593961, LOC757189, st6galnac	st6galnac3, st6galnac4, st6galnac5, st6galnac6
OG0000110	BL04561_evm4, BL04778_evm0, BL07438_evm1, BL10672_cuf1, BL12061_cuf3, BL14552_evm0, BL16676_cuf8, BL19244_evm0, BL24438_cuf1, BL29565_evm0, BL31229_evm0, BL95053_evm1, BL95897_evm1, BL95898_evm0, BL95899_evm2, BL96573_cuf5		LOC100000278, LOC100331080, LOC100535405, LOC110438081, LOC110438463		LOC102682472, LOC138224416, LOC138224443, LOC138224445, LOC138224454		LOC116601533, LOC116614610, LOC5499154, LOC5501301, LOC5502045, LOC5507903, LOC5507923, LOC5507933, LOC5508491, LOC5508922, LOC5514716, LOC5514743, LOC5515446, LOC5516245, LOC5521342	LOC119725434, LOC119732967, LOC119732968, LOC119733040, LOC119733044, LOC119733063, LOC119733066, LOC119733231, LOC119733340, LOC119733385, LOC119733419, LOC119735253, LOC119739745, LOC119740469	LOC102800529, LOC102803696	LOC100888203, LOC100889217, LOC100890444, LOC100894028, LOC105437120, LOC105441890, LOC105445638, LOC105445926, LOC115928557, LOC115929245, LOC115929274, LOC115929275, LOC579324, LOC584353, LOC584472, LOC592042, LOC593106, LOC752518, LOC753653, LOC755024, LOC757132, LOC763410, LOC764613	LOC116410289
OG0000111	BL15060_evm0	LOC103190229, LOC103190235, LOC103190798, LOC103190799, LOC121850966	krt4_1, krt5_1, krt8_1, si_dkey-222f2.1, si_dkey-222n6.2, zgc_158846_1	KRT1, KRT2, KRT3, KRT4, KRT5, KRT6A, KRT6B, KRT6C, KRT7, KRT71, KRT72, KRT73, KRT74, KRT75, KRT76, KRT77, KRT78, KRT79, KRT8, KRT81, KRT82, KRT83, KRT84, KRT85, KRT86	LOC102691893, LOC102697352, krt5, krt8	KRT4, KRT7, KRT78, KRT8, KRT82, KRT84, KRT85, LOC100009789, LOC100009863, LOC100012288, LOC100012364, LOC100026882, LOC100032402, LOC103093984, LOC103094513, LOC103100412, LOC130454421, LOC130454422, LOC130454423, LOC130454425, LOC130454426, LOC130454427, LOC130454428, LOC130454429					LOC105946148, LOC105946568, krt59, krt61, krt62, krt7, krt78.1, krt78.2, krt78.3, krt78.4, krt78.5, krt78.6, krt78.7, krt78.9, krt8.1, krt8.2
OG0000112	BL00312_evm0, BL02197_evm0, BL06179_evm0, BL09846_evm0, BL10415_evm0, BL11255_evm0, BL12218_cuf0, BL13043_cuf0, BL13484_evm0, BL14069_evm0, BL15705_evm0, BL15853_cuf0, BL16308_evm0, BL17773_evm0, BL18413_cuf0, BL19394_evm0, BL19750_evm0, BL20054_evm0, BL21492_evm0, BL22057_evm0, BL22500_cuf1, BL24625_evm0, BL25085_evm0, BL25133_evm0, BL25161_evm0, BL25423_evm0, BL25622_evm0, BL26121_evm0, BL26532…						LOC116604739, LOC116615751, LOC125568296, LOC5499458, LOC5502654	LOC119719722, LOC119735343, LOC119745157		LOC105443737, LOC105447398, LOC115920428, LOC115921229, LOC115923866, LOC586335
OG0000113	BL16417_cuf1, BL17034_cuf2, BL17694_cuf1, BL44071_cuf0, BL95658_evm1	LOC103173415, LOC103173946, LOC103187590, LOC103190856, adgrd1	LOC100536657, LOC100538283, LOC100538283_1, LOC100538283_2, LOC108181087, adgrd1, adgre5b.2, adgre5b.3	ADGRD1, ADGRE2, ADGRE5	LOC102697741, adgrd1	ADGRD1, ADGRE5, LOC130453587	LOC116612680, LOC116616801, LOC5501722, LOC5503451, LOC5503475, LOC5503492, LOC5505462, LOC5505881, LOC5510798, LOC5514687, LOC5515337, LOC5517523, LOC5521478, LOC5522071, LOC5522323	LOC119720608, LOC119722879, LOC119723716, LOC119724328, LOC119725056, LOC119725198, LOC119727173, LOC119731156, LOC119735123, LOC119735203, LOC119735276, LOC119736518, LOC119736579, LOC119740433	LOC100367891, LOC100369554, LOC100373477, LOC102803577, LOC102804522, LOC102805481, LOC102806591, LOC102806617, LOC102809949, LOC102809973, LOC102810298	LOC100888852, LOC100889059, LOC105436585, LOC105437414, LOC105437854, LOC105439464, LOC105440442, LOC105446398, LOC105447597, LOC115924336, LOC115925235, LOC764122	adgrd1, adgre5
OG0000114		LOC103188411, LOC103188412, cygb, cygb2, mb	ba1l, cygb1, cygb2_2, hbaa1, hbaa2, hbae1.1, hbae1.2, hbae1.3, hbae3, hbae4_1, hbae5_1, hbba1, hbba2, hbbe1.1, hbbe1.2, hbbe1.3, hbbe2_1, hbbe3_1, mb, si_ch211-5k11.8	CYGB, HBA1, HBA2, HBB, HBD, HBE1, HBG1, HBG2, HBM, HBQ1, HBZ, MB	LOC102686436, LOC102692770, LOC102692967, LOC102693166, LOC102693370, LOC102693569, LOC102693769, LOC102693964, LOC102694168, LOC138216045, LOC138224247, LOC138224248, LOC138242077, cygb2, mb	CYGB, HBA, HBE1, LOC100016060, LOC100019389, LOC100618776, LOC100618817, LOC100618900, LOC130453478, MB					LOC100037901, LOC100145107, LOC100216007, LOC101735171, cygb, gby, hba-l3, hba-l4, hba-l5, hba1, hba2, hba3, hba4, hbd, hbe1, hbg1, hbg2, hbz
OG0000115	BL02674_evm0, BL03977_evm1, BL06336_evm2, BL08155_cuf1, BL12788_cuf2, BL16036_evm0, BL24829_cuf1, BL86359_cuf0	LOC103183035	prrt1, prrt1b, si_ch73-343g19.4, si_dkey-33i11.9, si_rp71-77l1.1, si_rp71-77l1.2	PRRT1B, PRRT1_7	LOC107075407, prrt1, prrt1b	PRRT1, PRRT1B	LOC116611791, LOC116618161, LOC5507746, LOC5517026	LOC119725512, LOC119725513, LOC119725514, LOC119725515, LOC119725610, LOC119725662, LOC119725864, LOC119725866, LOC119725868, LOC119725869, LOC119725870, LOC119726068, LOC119726070, LOC119726095, LOC119726107	LOC100366796, LOC100374534, LOC100377692, LOC100377841, LOC100378921, LOC100378930, LOC100379004, LOC100379067, LOC102802427, LOC102802442, LOC102804995, LOC102808691, LOC102809087	LOC100889429, LOC100890541, LOC100891164, LOC105439108, LOC105440379, LOC105441498, LOC105442617, LOC105444730, LOC105445150, LOC105446967, LOC115917908, LOC115918088, LOC115927185, LOC115927279, LOC115927280, LOC115927285, LOC582785, LOC583387, LOC764724	LOC101733515, LOC116412232, LOC116412262, LOC116412303, prrt1, prrt1b
OG0000116	BL07320_evm2, BL07323_evm0, BL07533_cuf0, BL15769_cuf2, BL18554_cuf2, BL25357_evm0, BL27236_evm0, BL58321_cuf0, BL95529_evm0, BL95530_evm1, BL96633_cuf6, BL97473_cuf12, BL97474_cuf13	LOC103175755, aadac	LOC797436, aadac, aadacl4, nceh1a, nceh1b.1	AADAC, AADACL2_1, AADACL3, AADACL4, NCEH1	aadac, aadacl4, nceh1a	LOC100010924, LOC100011527, LOC100012997, LOC100013050, LOC100016358, LOC100020881, LOC100020912, LOC130453537, NCEH1	LOC5509490	LOC119720238, LOC119723525, LOC119723561, LOC119723562, LOC119724306, LOC119724307, LOC119724310, LOC119724311, LOC119724312, LOC119724314, LOC119724315, LOC119724316, LOC119724317, LOC119739627, LOC119739681, LOC119744522	LOC100372800, LOC100372952, LOC100374834, LOC100374984, LOC100376518, LOC100376670, LOC100376819	LOC100893007, LOC105438644, LOC115918537, LOC115919290, LOC115919497, LOC115922707, LOC575711, LOC583119, LOC589074, LOC592934, LOC592964, LOC592975, LOC592983, LOC592996, LOC762845	aadac, aadacl3, nceh1
OG0000117	BL01020_cuf1, BL02424_cuf2, BL02443_cuf14, BL05299_evm0, BL09651_cuf1, BL10709_cuf0, BL11459_evm8, BL16625_evm2, BL21045_cuf0, BL56118_cuf0	LOC103174578, LOC103174580, LOC103175938, LOC103179125, LOC103179852, LOC103179853, LOC103190630	LOC101883528, crispld1a, crispld1b, crispld2, glipr1a, glipr1b, pi15a, pi15b, r3hdml_1	CRISPLD1, CRISPLD2, GLIPR1, GLIPR1L1, PI15, PI16, R3HDML	LOC102686553, LOC107076829, LOC107079989, crispld2, glipr1a, pi15a, r3hdml	CRISPLD1, CRISPLD2, GLIPR1, LOC100017609, LOC100017717, PI15, PI16	LOC5502399	LOC119735827, LOC119736279, LOC119737870, LOC119739882, LOC119743685, LOC119744380, LOC119745008, LOC119746448	LOC100371585, LOC100371737, LOC100377252, LOC102803180, LOC102806400, LOC102809381	LOC100889316, LOC100892181, LOC100893090, LOC100893996, LOC105438635, LOC105441882, LOC115921581, LOC575786, LOC588678, LOC589695, LOC593642, LOC752066	crispld1, crispld2, pi15, pi16, r3hdml
OG0000118				OR52B2, OR52B6, OR52D1, OR52E1_1, OR52E2_1, OR52E4, OR52E5, OR52E6, OR52E8, OR52H1, OR52J3_1, OR52K1, OR52K2	LOC102690791, LOC102690993, LOC102691191, LOC138239108, LOC138239262, LOC138239263, LOC138239264	LOC100017286, LOC100017396, LOC100017477, LOC100017512, LOC100020393, LOC100020471, LOC100020500, LOC100020532, LOC100020596, LOC100020624, LOC100020648, LOC100020685, LOC100021510, LOC100021807, LOC100022644, LOC100022691, LOC100022791, LOC100022823, LOC100022852, LOC100022881, LOC100023050, LOC100023083, LOC100023213, LOC100023416, LOC100023449, LOC100023514, LOC100023950, LOC100023975, LOC1000…					LOC100487275, LOC101731912, LOC101733408, LOC116408617, LOC116408718, LOC116408926, or52d1, or52k1
OG0000119	BL00670_cuf4, BL01500_cuf1, BL02661_cuf3, BL02662_cuf6, BL03595_cuf3, BL03764_cuf3, BL05486_cuf1, BL06282_cuf2, BL06887_cuf3, BL07491_evm0, BL07729_evm6, BL10562_cuf6, BL11077_cuf2, BL11948_cuf5, BL11972_cuf1, BL12067_cuf2, BL14395_cuf5, BL14620_cuf0, BL15359_cuf1, BL15477_cuf4, BL16355_cuf2, BL16645_cuf2, BL16692_cuf1, BL17086_cuf6, BL17553_cuf3, BL19362_cuf2, BL19378_cuf4, BL19517_cuf1, BL20407…
OG0000120	BL01265_evm0, BL05085_evm0, BL07540_evm0, BL07902_evm0, BL07990_evm3, BL08688_evm0, BL10343_evm0, BL11045_cuf1, BL13627_cuf4, BL13908_evm0, BL14512_cuf0, BL17050_evm7, BL24459_evm1, BL30595_evm0	LOC103188957		PNLIP, PNLIPRP1_1, PNLIPRP2_1, PNLIPRP3	LOC102691397, LOC102697029	LOC100027020, LOC100027041, PNLIPRP1	LOC5507605, LOC5510644, LOC5510653, LOC5517163, LOC5520839	LOC119727922, LOC119728316, LOC119729358, LOC119737060, LOC119740278, LOC119741804, LOC119741806, LOC119742785	LOC100368862, LOC100369008, LOC100369157, LOC100375336, LOC102805445, LOC102806546, LOC102808746, LOC102809716	LOC100890297, LOC575047, LOC575404, LOC575624, LOC575750, LOC579918, LOC583538, LOC584147, LOC584482, LOC585996, LOC586017, LOC586032, LOC588279, LOC589218, LOC589325, LOC592819, LOC593441, LOC593455, LOC594532, LOC762712, LOC765083	LOC100486017, LOC100486161, LOC100487482, LOC100487643, LOC100488279, LOC100489174, LOC394967, LOC779885, pnlip, pnliprp1, pnliprp2, pnliprp3
OG0000121	BL00496_evm0, BL01062_cuf7, BL02244_cuf9, BL02933_evm0, BL03358_evm0, BL04232_cuf0, BL04948_evm6, BL08729_cuf7, BL09987_cuf2, BL10046_evm0, BL11688_cuf1, BL11786_cuf12, BL12384_evm0, BL13145_cuf2, BL14251_evm0, BL14360_evm0, BL15435_evm0, BL19397_evm0, BL19568_cuf4, BL19626_evm7, BL24193_evm0, BL64825_cuf2, BL96562_cuf3, BL96946_cuf0, BL96962_cuf2	mettl27	mettl27	METTL27	LOC138242013, mettl27	METTL27	LOC125556687, LOC5500532, LOC5507013, LOC5517919	LOC119720043, LOC119720044, LOC119727302, LOC119727669, LOC119727671, LOC119727673, LOC119731590, LOC119731934, LOC119740336, LOC119745003, LOC119745183, LOC119745878, LOC119745879, LOC119745881, LOC119746022	LOC100375171, LOC100376205, LOC100377554, LOC102800818, LOC102801046, LOC102803444, LOC102805414, LOC102805699, LOC102805813, LOC102808374	LOC100887872, LOC100887950, LOC100889054, LOC100889570, LOC100892376, LOC100893953, LOC105436845, LOC115920331, LOC115920580, LOC115920711, LOC115920729, LOC115923789, LOC576139, LOC577900, LOC584157, LOC754331, LOC765071	mettl27
OG0000122	BL11386_evm0	LOC103172959, LOC103179649, LOC103179729, LOC103179927, LOC103179929, LOC103179934, LOC103183954, LOC103188040, LOC103188041, cdh8	LOC100329245, LOC100534755, LOC100536716, LOC101886358, LOC110439879, LOC567936, cdh10a, cdh11, cdh12a, cdh12b, cdh19, cdh5, cdh6, cdh7a, cdh8, zmp_0000000625	CDH10, CDH11, CDH12, CDH18, CDH19, CDH20, CDH22, CDH24, CDH5, CDH6, CDH7, CDH8, CDH9	LOC102686477, LOC102686884, LOC102687900, LOC102694707, LOC102696194, LOC138238381, cdh10a, cdh11, cdh18a, cdh5, cdh7a, cdh8	CDH11, CDH12, CDH18, CDH19, CDH20, CDH22, CDH24, CDH5, CDH6, CDH7, CDH8, CDH9, LOC100015273					cdh10, cdh11, cdh12, cdh18, cdh19, cdh20, cdh22, cdh24, cdh5, cdh6, cdh7, cdh8, cdh9
OG0000123	BL01213_evm0, BL01846_evm5, BL03324_evm1, BL07995_cuf2, BL08218_evm0, BL10827_evm1, BL12984_evm0, BL13287_evm0, BL15494_cuf11, BL21169_cuf1, BL23180_cuf1, BL23546_cuf1, BL28084_evm0, BL28090_evm0, BL31522_evm0, BL32005_evm0, BL32006_evm0, BL32310_evm0, BL95656_evm2, BL95657_evm0, BL96129_evm0, BL96130_evm1	hnmt	hnmt	HNMT	LOC102684614, hnmt	HNMT, LOC100011036	LOC116614128, LOC125559897, LOC5500978, LOC5510493, LOC5513259	LOC119718922, LOC119722237, LOC119728402, LOC119728639, LOC119728675, LOC119730557, LOC119730805, LOC119730899, LOC119736512, LOC119736532, LOC119737088, LOC119737754, LOC119737755, LOC119737780, LOC119737781, LOC119737783, LOC119738035, LOC119738037, LOC119738303, LOC119742953, LOC119742956, LOC119743517, LOC119744310, LOC119745287, LOC119745367, LOC119745369, LOC119746060	LOC100377821, LOC102809059, LOC102809929, LOC102810340	LOC100888125, LOC100891191, LOC100891796, LOC100892228, LOC115927194, LOC115929228, LOC581824, LOC582038, LOC584390, LOC587894, LOC764668	hnmt
OG0000124							LOC5516565	LOC119723042, LOC119723043, LOC119723051, LOC119723053, LOC119726387, LOC119726584, LOC119726585, LOC119729605, LOC119739900, LOC119740019, LOC119740131, LOC119740618, LOC119741213, LOC119741394, LOC119741397, LOC119744969	LOC100367129, LOC100369113, LOC100369204, LOC100369400, LOC100369550, LOC100372033, LOC100373769, LOC100373975, LOC100374587, LOC100374738, LOC100376168, LOC100376696, LOC100377577, LOC100377898, LOC100378045, LOC100378194, LOC100378345, LOC100378931, LOC102802355, LOC102803286, LOC102803397, LOC102804681, LOC102804693, LOC102805037, LOC102805715, LOC102805960, LOC102806453, LOC102806676, LOC1028…	LOC100888410, LOC100888481, LOC100890925, LOC100891817, LOC115918164, LOC115918193, LOC115921288, LOC115921294, LOC115924191, LOC115924939, LOC115929620, LOC115929787, LOC577139, LOC578182, LOC578252, LOC578660, LOC578857, LOC579771, LOC581575, LOC582641, LOC585281, LOC585917, LOC586490, LOC587112, LOC587944, LOC589910, LOC589938, LOC591764, LOC756278
OG0000125							LOC5505101	LOC119719655, LOC119721157, LOC119724177, LOC119724187, LOC119724194, LOC119724792, LOC119727166, LOC119730048, LOC119730056, LOC119730066, LOC119730329, LOC119730375, LOC119730603, LOC119730660, LOC119730904, LOC119730940, LOC119730951, LOC119730961, LOC119730996, LOC119731013, LOC119731029, LOC119731207, LOC119731217, LOC119731251, LOC119731257, LOC119731269, LOC119731304, LOC119731325, LOC1197…
OG0000126	BL02949_cuf2, BL14403_cuf5, BL14983_cuf0, BL32674_cuf0, BL33711_cuf0, BL34222_cuf0, BL35497_cuf0, BL35642_cuf0, BL36907_cuf0, BL37818_cuf0, BL37819_cuf0, BL37824_cuf0, BL38977_cuf0, BL39547_cuf0, BL39548_cuf0, BL43321_cuf0, BL45589_cuf0, BL45648_cuf0, BL46216_cuf0, BL47235_cuf0, BL48368_cuf0, BL48369_cuf0, BL49479_cuf0, BL50560_cuf0, BL50680_cuf0, BL50749_cuf0, BL51359_cuf0, BL51880_cuf0, BL52319…						LOC125560675, LOC125560690, LOC125560898, LOC125563170
OG0000127	BL06135_evm0, BL06971_evm0, BL08501_cuf3, BL10733_evm0, BL18689_cuf4, BL20271_evm0, BL21700_cuf3, BL22263_cuf1, BL22917_cuf2, BL25835_evm0, BL27788_evm0, BL27917_evm0, BL30971_evm0, BL41009_cuf1, BL52521_cuf1, BL84561_cuf0, BL95686_evm1, BL96203_cuf0, BL96701_cuf10, BL97311_cuf4	LOC103187680	cfp, si_ch73-237c6.1	CFP	LOC102685295	CFP	LOC116603454, LOC116603940, LOC116618929, LOC116618931, LOC116619170, LOC116619455, LOC5501884, LOC5502023, LOC5505638, LOC5507168, LOC5507741, LOC5508829, LOC5508843, LOC5510519, LOC5510528, LOC5511228, LOC5512537, LOC5513112, LOC5513674, LOC5514646, LOC5515326, LOC5516060, LOC5519775, LOC5519900, LOC5520573, LOC5521603, LOC5521888, LOC5522273	LOC119726759, LOC119726760, LOC119726761, LOC119726763, LOC119727721, LOC119728189, LOC119734256, LOC119737785, LOC119738639	LOC100366522, LOC102801235, LOC102802607, LOC102803098, LOC102803330, LOC102807554, LOC102807852	LOC100888702, LOC105436761, LOC105441702, LOC115924814, LOC763744	cfp
OG0000128	BL00115_cuf9, BL00151_evm0, BL00518_cuf0, BL00689_cuf0, BL03228_cuf0, BL08003_cuf0, BL08004_evm4, BL12040_cuf4, BL22725_cuf0, BL25356_evm0, BL25368_evm0, BL26686_evm0, BL26954_evm0, BL28901_evm0, BL40257_cuf0, BL46313_cuf0, BL46314_cuf0, BL46320_cuf0, BL46926_cuf0, BL56755_cuf0, BL56757_cuf0, BL69010_cuf0, BL73398_cuf0, BL73399_cuf0, BL96566_cuf3, BL96568_cuf9, BL96569_cuf10, BL97008_cuf0, BL9700…	LOC103173917, LOC103179684, col7a1, matn1, matn3a, matn4, matrilin-4	col7a1, matn1, matn3a, matn3b, matn4, si_ch211-106n13.3_2	COL7A1, MATN1, MATN2, MATN3, MATN4	LOC102686047, LOC102695216, col7a1, matn1, matn4	COL7A1, MATN1, MATN2, MATN3, MATN4	LOC125561228, LOC125561827, LOC5503456, LOC5510794, LOC5512712, LOC5515670	LOC119723520, LOC119735515, LOC119745229			col7a1, matn1, matn2, matn3, matn4
OG0000129	BL00442_evm0, BL00931_cuf1, BL01113_evm1, BL03023_evm0, BL03522_cuf3, BL04105_cuf0, BL05080_cuf0, BL06645_evm2, BL07919_evm0, BL08494_evm5, BL10714_cuf4, BL11224_evm0, BL11352_evm0, BL12516_evm0, BL13835_cuf1, BL15977_cuf1, BL18418_cuf3, BL18633_cuf1, BL20562_evm0, BL21480_evm2, BL23800_cuf2, BL25638_evm0, BL29074_evm0, BL29075_evm0, BL32106_evm1, BL89268_cuf0, BL95447_evm1, BL95448_evm0, BL95449…	LOC103188053	ces2a_1, ces3_1	CES1_1, CES2, CES3, CES5A_1, LOC107987423	ces3	CES1, CES2.1, CES2.2, CES2.3, LOC100019607, LOC100020779	LOC5502680, LOC5506781, LOC5507804, LOC5515754, LOC5519233, LOC5519394, LOC5519395	LOC119726543	LOC100378389	LOC577639	LOC100493819, LOC100493994, LOC116410405, ces3.1, ces3.4, ces3.5, ces3.7, ces5a
OG0000130	BL02743_cuf0, BL04716_cuf0, BL06342_cuf0, BL06517_evm0, BL07302_evm1, BL07466_cuf0, BL08357_evm0, BL08794_evm0, BL10545_evm0, BL10568_evm0, BL10570_cuf0, BL13684_cuf3, BL17307_evm0, BL19151_cuf1, BL20130_evm0, BL20233_cuf0, BL22564_cuf0, BL24182_cuf1, BL25403_evm0, BL25656_evm0, BL26707_evm0, BL27016_evm0, BL27028_evm0, BL28015_evm0, BL28646_evm0, BL28782_evm0, BL28819_evm0, BL29235_evm0, BL29344…						LOC116615474, LOC125570210, LOC5501787	LOC119723080, LOC119724100, LOC119725984, LOC119725985, LOC119727920, LOC119732822, LOC119732823, LOC119732830, LOC119733077, LOC119733086, LOC119733087, LOC119733094, LOC119733099, LOC119733361, LOC119733624, LOC119733691, LOC119733716, LOC119733726, LOC119733731, LOC119733744, LOC119734084, LOC119738070	LOC102806846	LOC100891379, LOC100892859, LOC105439619, LOC105439622, LOC105439624, LOC115918350, LOC115920171, LOC584235
OG0000131	BL15272_evm2	slc5a1, slc5a10, slc5a11, slc5a3b, slc5a9	slc5a1, slc5a10, slc5a11, slc5a2, slc5a3a, slc5a3b, slc5a9	SLC5A1, SLC5A10, SLC5A11_1, SLC5A2, SLC5A3, SLC5A9	slc5a1, slc5a10, slc5a11, slc5a2, slc5a3b, slc5a9	LOC100016631, LOC100028951, LOC103104106, LOC130455646, SLC5A10, SLC5A11, SLC5A3, SLC5A9	LOC116601977, LOC5515535, LOC5516846, LOC5518295, LOC5518296	LOC119721056, LOC119724672, LOC119724673, LOC119726953, LOC119726962, LOC119727467, LOC119734165, LOC119745648, LOC119745649, LOC119745650	LOC100366791, LOC100367236, LOC100371639, LOC100376458	LOC100890413, LOC105442992, LOC115922361, LOC574570, LOC574864, LOC574938, LOC576045, LOC576529, LOC583473, LOC586385, LOC587164, LOC589235, LOC589848, LOC592979, LOC593500, LOC752369, LOC752999	LOC116406445, slc5a1.1, slc5a10, slc5a11, slc5a2, slc5a9
OG0000132	BL10201_evm0, BL12850_evm0, BL13705_evm0, BL20172_evm0	LOC103175260, LOC103178878, LOC103181958, LOC103182858, LOC103187573, LOC103189115, LOC103189133, gng10, gng5, gngt1	gng10, gng12a, gng12b, gng12b_1, gng14, gng2, gng3, gng4, gng4_1, gng5, gng7, gng8, gngt1_1, gngt2a_1, gngt2b, si_ch211-286b5.5, si_dkey-204f11.64	GNG10, GNG11, GNG12, GNG14, GNG2, GNG3, GNG4_1, GNG5, GNG5B, GNG7, GNG8, GNGT1, GNGT2	LOC102693247, LOC102696120, LOC107078345, gng10, gng2, gng3, gng5, gng7, gng8, gngt2b	GNG11, GNG12, GNG14, GNG3, GNG4, GNG7, GNG8, GNGT1, GNGT2		LOC119737876	LOC100372969		gng10, gng12, gng2, gng3, gng4, gng5, gng7, gngt1, gngt2, gngt2.1
OG0000133	BL24602_cuf6	LOC103171766, LOC103172060, LOC103172108, LOC103172109, LOC103172170, LOC103172171, LOC103172257, LOC103172528, LOC103172612, LOC103172788, LOC103172941, LOC103173601, LOC103175754, LOC103175757, LOC103176096, LOC103176097, LOC103176102, LOC103176112, LOC103176120, LOC103176128, LOC103176138, LOC103176148, LOC103176151, LOC103176162, LOC103176173, LOC103176184, LOC103176195, LOC103176408, LOC1031…	LOC110438105, LOC110438105_1, LOC110439046, olfcr1_1, olfcv1, olfcv1_1, olfcv3, olfcv3_1		LOC102687175, LOC102689417, LOC102692634, LOC102694829, LOC102695219, LOC138242190, LOC138242240, LOC138242243, olfcs1		LOC5504714	LOC119722223	Casr1
OG0000134	BL13295_cuf73, BL22586_cuf34, BL24422_evm1, BL33374_cuf0, BL33375_cuf0, BL33376_cuf0, BL33377_cuf0, BL33378_cuf0, BL33379_cuf0, BL33381_cuf0, BL39841_cuf0, BL39842_cuf0, BL39843_cuf0, BL39844_cuf0, BL39845_cuf0, BL39847_cuf0, BL39848_cuf0, BL96380_cuf44, BL96381_cuf47, BL96382_cuf49, BL96383_cuf51, BL96385_cuf64, BL96386_cuf65, BL96387_cuf66, BL96388_cuf67, BL96389_cuf68, BL96390_cuf69, BL96392_c…	LOC103179097, LOC103191378, ttn.1	igfn1.1, igfn1.2, igfn1.3, igfn1.4, ttn.1, ttn.2	IGFN1, IGSF22, TTN	LOC102689644, LOC102697672, ttn.2	IGFN1, IGSF22, TTN	LOC5515045, LOC5517174	LOC119721556, LOC119721557, LOC119721558, LOC119721559, LOC119724634, LOC119725131	LOC100366826, LOC100367089, LOC100367237, LOC100369742, LOC100375985, LOC102801020, LOC102801380, LOC102802335, LOC102803901, TTN	LOC590007, LOC754769	ttn
OG0000135	BL04456_cuf1, BL04876_evm0, BL05556_evm0, BL06146_evm3, BL07048_evm4, BL08342_evm0, BL08502_evm0, BL13612_evm0, BL13692_evm0, BL15549_evm0, BL19014_evm0, BL19203_cuf0, BL20724_evm1, BL22817_cuf5	glra1, glra2, glra3	glra1, glra2, glra3, glra4a, glra4a_1, glra4b_1, glrba, glrba_1	GLRA1, GLRA2, GLRA3	glra1, glra2, glra3, glra4a	GLRA1, GLRA2, GLRA3, LOC100022755	LOC5505184, LOC5506063, LOC5506821, LOC5507779, LOC5510742, LOC5512189, LOC5517299, LOC5517794	LOC119723672, LOC119727692, LOC119744529, LOC119745389, LOC119746456	LOC100313620, LOC100313621, LOC100313622, LOC100366430, LOC100367377, LOC100367402, LOC100368970, LOC100371015, LOC100373456, LOC100374328, LOC100374580, LOC100374733, LOC100376709, LOC100376859, LOC100377108, LOC102803498, LOC102807173	LOC105437164, LOC115918504, LOC576725, LOC586748, LOC593782	glra1, glra2, glra3
OG0000136	BL02074_evm0, BL08751_cuf9, BL18506_evm9, BL20674_evm1, BL24128_cuf2, BL45346_cuf0, BL96720_cuf6, BL96721_cuf7	LOC103178011, LOC103183006, LOC103184612, traf1, traf3	LOC100005446, traf1, traf2a, traf2a_1, traf2a_2, traf2b, traf3, traf5	TRAF1, TRAF2, TRAF3, TRAF5	LOC102684289, LOC102695888, LOC107079892, traf2b, traf3, traf5	TRAF1, TRAF2, TRAF3, TRAF5	LOC5506647, LOC5510505, LOC5510506, LOC5521642	LOC119720348, LOC119720349, LOC119740384	LOC100366508, LOC100367251, LOC100368383, LOC100369398, LOC100370471, LOC100370619, LOC100370917, LOC100372655, LOC100372695, LOC100373085, LOC100373403, LOC100373552, LOC100373746, LOC100373894, LOC100374048, LOC100374295, LOC100378765, LOC100378910, LOC100379076, LOC102801181, LOC102801654, LOC102802670, LOC102803610, LOC102804549, LOC102804977, LOC102807706	LOC115923862, LOC578197	traf1, traf2, traf3, traf5
OG0000137	BL01644_cuf5, BL05088_evm9, BL08114_cuf17, BL09834_cuf4, BL23388_evm0	LOC103177705, LOC103181702, LOC103188906, dnah1, dnah12, dnah3, dnah7	dnah1, dnah12, dnah12_1, dnah12_2, dnah3, dnah6, dnah6_1, dnah7	DNAH1, DNAH12, DNAH14, DNAH3, DNAH6, DNAH7	LOC102683494, LOC102688582, dnah1, dnah12, dnah3, dnah6, dnah7	DNAH1, DNAH12, DNAH14, DNAH3, DNAH6, DNAH7	LOC5496159, LOC5502739, LOC5506104, LOC5514098, LOC5514541, LOC5517882, LOC5521996	LOC119722901, LOC119729603, LOC119731731, LOC119734671, LOC119740448, LOC119741650, LOC119741854	DNAH12, DNAH6, LOC100372460, LOC100377990, LOC100378331	LOC105447200, LOC576226, LOC581061, LOC581118, LOC583552, LOC587136, LOC589850, LOC592542, LOC764952	LOC100490346, dnah1, dnah12, dnah14, dnah3, dnah6, dnah7
OG0000138				MZF1, PEG3, ZKSCAN1, ZKSCAN2, ZKSCAN3, ZKSCAN4, ZKSCAN5, ZKSCAN8, ZNF165, ZNF174, ZNF202, ZNF213, ZNF232, ZNF24, ZNF263, ZNF274, ZNF287, ZNF394, ZNF396, ZNF397, ZNF446, ZNF449, ZNF496_1, ZNF500, ZNF75A, ZNF75D, ZSCAN1, ZSCAN10, ZSCAN12, ZSCAN16, ZSCAN18, ZSCAN20, ZSCAN21, ZSCAN22, ZSCAN23, ZSCAN25, ZSCAN26, ZSCAN29, ZSCAN30, ZSCAN31, ZSCAN32, ZSCAN4, ZSCAN9	LOC107076599	LOC100009949, LOC100012804, LOC100021433, LOC100021682, LOC100021878, LOC100026337, LOC100032740, LOC100032742, LOC100618319, LOC103094665, LOC103094714, LOC103100741, LOC107648936, LOC107651401, LOC130453984, LOC130455487, ZKSCAN1, ZKSCAN2, ZKSCAN5, ZNF202, ZNF213, ZNF263, ZNF446, ZNF496, ZNF500, ZNF75A, ZSCAN10, ZSCAN16, ZSCAN29, ZSCAN32
OG0000139	BL00093_evm0, BL00253_cuf8, BL00358_evm0, BL00937_cuf1, BL01639_evm0, BL02660_evm0, BL03147_cuf1, BL03233_evm0, BL05534_cuf1, BL05883_cuf0, BL05925_evm2, BL06754_evm1, BL07370_cuf1, BL07965_evm0, BL08030_cuf7, BL08162_cuf0, BL09174_evm0, BL09294_cuf2, BL09403_evm3, BL10395_cuf4, BL11971_evm0, BL11989_cuf3, BL12605_evm0, BL13443_cuf1, BL13780_evm0, BL13925_evm0, BL14312_cuf1, BL14740_evm0, BL16139…
OG0000140	BL00500_evm0, BL07351_cuf1, BL16183_cuf9, BL18665_evm1, BL19644_cuf6, BL25782_evm0, BL31762_evm0, BL40251_cuf0, BL56589_cuf0, BL70523_cuf0, BL96265_cuf4, BL96274_cuf3, BL96440_cuf8		LOC100301575, LOC100331830, LOC100331909, LOC100331909_1, LOC103909700, LOC137487192, LOC137487192_1, si_ch211-12h2.6, si_ch211-12h2.6_1, si_ch211-12h2.8_1, si_ch211-154a22.8_1, si_ch211-226h8.11_1, si_ch211-226h8.14_1, si_ch211-226h8.4_1, si_ch211-226h8.8, si_ch211-226h8.8_1, si_ch211-250e5.16_1, si_ch211-250e5.3, si_ch211-66i15.5, si_ch211-66i15.5_1, si_dkey-179j5.5_2, si_dkey-240e12.6, si_dkey…		LOC102689909, LOC102693126, LOC138242628		LOC116611463, LOC116614342, LOC116618848, LOC116619476, LOC125559732, LOC125573711, LOC5500813, LOC5503457, LOC5505111, LOC5506785, LOC5510634, LOC5512713, LOC5515558, LOC5520909	LOC119742382, LOC119746366	LOC100367484, LOC100376701, LOC100377301, LOC102800519, LOC102802735	LOC100888742, LOC100888875, LOC105442052, LOC115918935, LOC115921592, LOC115928555, LOC753043
OG0000141	BL03130_evm0, BL03964_cuf1, BL04738_evm0, BL05125_evm0, BL05284_evm0, BL05895_cuf0, BL06049_evm0, BL08809_cuf2, BL09187_evm6, BL09668_cuf0, BL10003_evm0, BL11711_cuf0, BL11801_evm0, BL12197_evm0, BL12662_evm0, BL12682_evm0, BL13765_evm0, BL13788_evm0, BL15178_cuf1, BL17879_evm2, BL18485_evm0, BL18486_cuf1, BL18492_evm0, BL18607_evm0, BL20398_evm1, BL21088_cuf4, BL22025_evm0, BL24341_cuf0, BL24473…					NHLRC4	LOC5509508, LOC5516408	LOC119724333, LOC119743409	LOC102810023	LOC105439228, LOC115919625, LOC581048	nhlrc4
OG0000142	BL14919_cuf11	LOC103176617, LOC103176643, LOC103179148, sema3ab, sema3b, sema3c, sema3d, sema3h, sema4d, sema4gb, si_dkey-49n23.1	sema3aa_1, sema3ab_1, sema3b_1, sema3bl_1, sema3c, sema3d, sema3e_1, sema3fa, sema3fb, sema3fb_1, sema3ga, sema3gb, sema3h, sema4bb, sema4bb_1, sema4d, sema4ga, sema4ga_1, sema4gb, si_dkey-49n23.1, si_dkey-49n23.1_1	SEMA3A, SEMA3B, SEMA3C, SEMA3D, SEMA3E, SEMA3F, SEMA3G, SEMA4D, SEMA4G	LOC102683378, LOC102689574, LOC102698477, sema3ab, sema3b, sema3bl, sema3c, sema3d, sema3e, sema3h, sema4d, sema4gb	SEMA3A, SEMA3B, SEMA3C, SEMA3D, SEMA3E, SEMA3F, SEMA3G, SEMA4D, SEMA4G	LOC116611653				sema3a, sema3b, sema3c, sema3d, sema3e, sema3f, sema3fl, sema4d, sema4g
OG0000143	BL01591_cuf9, BL24088_cuf9	LOC103176372, LOC103179954, LOC103183827, LOC103189979, LOC103190096, LOC103190868, slc4a3, slc4a4a	slc4a10a, slc4a10b, slc4a1a, slc4a1b_1, slc4a2a, slc4a2b, slc4a3, slc4a4a, slc4a4b, slc4a4b_1, slc4a5a, slc4a5b, slc4a7, slc4a8	SLC4A1, SLC4A10, SLC4A2, SLC4A3, SLC4A4, SLC4A5, SLC4A7, SLC4A8, SLC4A9	LOC102688267, LOC102696586, slc4a2a, slc4a3, slc4a4a, slc4a5a, slc4a7, slc4a8	SLC4A1, SLC4A10, SLC4A2, SLC4A3, SLC4A4, SLC4A5, SLC4A7, SLC4A8, SLC4A9	LOC116614753, LOC5502723, LOC5517861	LOC119721207, LOC119721209, LOC119721242, LOC119742050	LOC100372733	LOC115918074, LOC580912, LOC581039, LOC587119, LOC588892, NBC	slc4a1, slc4a10, slc4a2, slc4a3, slc4a4, slc4a5, slc4a7, slc4a8, slc4a9
OG0000144		LOC103175746, LOC103175947, LOC103184896, LOC121848512	LOC100006839, LOC100006950, LOC101882560, LOC101882560_1, LOC108179111, LOC108180198, LOC137487244, LOC137487502, LOC570079, LOC570163, LOC570185, LOC570251, LOC571488, ftr01, ftr02, ftr03, ftr05, ftr06, ftr07, ftr11, ftr11_1, ftr12, ftr12_1, ftr13, ftr14, ftr15, ftr16, ftr19, ftr20, ftr22, ftr22_1, ftr23_1, ftr24_1, ftr26, ftr26_1, ftr27, ftr27_1, ftr29, ftr30, ftr31, ftr33, ftr34, ftr35, ftr36,…		LOC138240711, ftr82	LOC100027651					trim47
OG0000145			LOC100332745_1, LOC110438564, LOC110438564_1, LOC110438566, LOC110438566_1, LOC110438567, LOC110438567_1, LOC110438568, LOC110438568_1, LOC110438979, LOC110438979_1, LOC110440067, LOC137488043, LOC137488046, LOC137488047, LOC137488049, LOC137488052, LOC137488055, LOC137488145, LOC137488146, LOC137488147, LOC137488148, LOC137488149, LOC137489744, LOC137489963, LOC137489965, LOC137489966, LOC137489…
OG0000146	BL00141_cuf0, BL00142_evm2, BL00876_evm0, BL01732_evm3, BL02006_evm0, BL02050_cuf2, BL02993_evm0, BL03057_evm4, BL03630_evm0, BL04006_cuf2, BL04848_cuf0, BL06279_cuf1, BL06794_evm1, BL07270_cuf0, BL07344_evm0, BL08151_evm0, BL08288_evm0, BL10580_evm0, BL11014_evm0, BL11301_evm3, BL12612_evm0, BL13168_evm2, BL15446_evm0, BL17774_evm0, BL17797_evm1, BL20270_evm1, BL21111_cuf0, BL21896_evm0, BL29116…	npffr2a	LOC137496858, LOC561565, LOC561565_1, npffr1l1, npffr1l2, npffr1l3, npffr2a_2	NPFFR1, NPFFR2	LOC102695136, npffr1l1, npffr1l3, npffr2a	NPFFR1, NPFFR2	LOC116620774, LOC5505227, LOC5507897, LOC5507915, LOC5510012, LOC5512310, LOC5512665, LOC5514829, LOC5516473, LOC5517902, LOC5518122, LOC5518175, LOC5521850, LOC5522329	LOC119731276	LOC100376926, LOC100377103	LOC100893002	npffr1.1, npffr2
OG0000147	BL00671_cuf3, BL00672_evm0, BL00673_evm0, BL00948_evm0, BL01033_evm0, BL01044_cuf59, BL01501_cuf2, BL01774_evm0, BL01970_cuf2, BL03766_evm0, BL03770_cuf2, BL04722_evm0, BL05016_evm0, BL06083_evm0, BL07008_evm0, BL07186_cuf8, BL08169_evm0, BL08207_evm0, BL09652_evm0, BL10557_evm0, BL10671_evm0, BL10745_cuf2, BL10759_cuf0, BL10948_evm0, BL11943_evm0, BL11946_cuf0, BL11949_evm0, BL11950_evm0, BL1332…								LOC102802088, LOC102806720
OG0000148	BL01637_evm0, BL01881_cuf1, BL07113_evm0, BL10328_evm1, BL11163_cuf4, BL13740_cuf5, BL13741_cuf3, BL13947_evm0, BL14320_evm0, BL18086_evm0, BL20102_cuf3, BL20425_evm0, BL21530_evm4, BL23365_evm1, BL26451_evm0, BL27929_evm0, BL28175_evm0, BL31342_evm0, BL89231_cuf0, BL95040_evm0, BL95041_evm1	LOC103173329, LOC103183836, LOC103187185, LOC103190655, LOC121849965, LOC121851510, asic1b, asic1c	asic1a, asic1b, asic1c, asic2, asic4a, asic4b	ASIC1, ASIC2, ASIC3, ASIC4, ASIC5_1	LOC102682177, LOC102692504, asic1b, asic4a	ASIC1, ASIC2, ASIC3, ASIC4	LOC5521863	LOC119723431, LOC119723432, LOC119724448, LOC119726701, LOC119726702, LOC119727370, LOC119728257, LOC119728792, LOC119728794, LOC119728795, LOC119728796	LOC100378383, LOC102801356, LOC102802040, LOC102804383, LOC102805736	LOC100887843, LOC115918682, LOC575477	LOC116411522, asic1, asic2, asic4
OG0000149	BL04769_evm0, BL10122_cuf4, BL12062_evm0, BL14192_evm1, BL14736_cuf4	LOC103177926, LOC103177931, LOC103181711, LOC103189212, LOC103190049, capn2l, capn9	capn1, capn1a, capn1b, capn1b_1, capn2a, capn2b, capn2l_1, capn3a, capn8_1, capn9, si_ch211-202f3.3, si_ch211-202f3.4, si_dkeyp-50d11.2, si_dkeyp-50d11.2_1, zgc_136872, zgc_162184, zgc_85932	CAPN1, CAPN11, CAPN13, CAPN14, CAPN2, CAPN3, CAPN9	LOC102683266, LOC102686084, LOC102688500, LOC102692054, LOC102695785, capn1, capn2l, capn8, capn9	CAPN1, CAPN13, CAPN14, CAPN2, CAPN3, CAPN9	LOC5511839, LOC5520782, LOC5520879	LOC119729238, LOC119741798, LOC119742104	LOC102800862	LOC100888469, LOC105442747, LOC575876	LOC100494922, LOC100495980, capn1, capn10l, capn11, capn12, capn13, capn14, capn2, capn3, capn9
OG0000150	BL11056_evm0, BL12331_evm0, BL14551_cuf0	LOC103176317						LOC119720770, LOC119720771, LOC119720772, LOC119720773, LOC119723757, LOC119723769, LOC119723959, LOC119732395, LOC119732457, LOC119732458, LOC119732459, LOC119732460, LOC119732463, LOC119732464, LOC119733156, LOC119738361, LOC119738820, LOC119740451, LOC119740452, LOC119741623, LOC119744653, LOC119746244, LOC119746245, LOC119746246, LOC119746505	LOC100367293, LOC100367517, LOC100367670, LOC100368126, LOC100368509, LOC100368838, LOC100369708, LOC100371735, LOC100371952, LOC100372104, LOC100372871, LOC100376026, LOC102803221, LOC102803742, LOC102803915	LOC100890586, LOC100890850, LOC100891067, LOC100891448, LOC100893063, LOC105437565, LOC115919444, LOC574707, LOC574831, LOC574908, LOC575073, LOC577109, LOC578590, LOC580506, LOC581909, LOC584499, LOC585202, LOC587899, LOC588257, LOC588635, LOC588642, LOC589500, LOC589995, LOC591159, LOC591182, LOC591203, LOC594770, LOC752211
OG0000151	BL09044_evm12, BL20443_evm0, BL23394_cuf0, BL27125_evm0, BL95095_evm1, BL95442_evm1, BL95443_evm0, BL95848_evm0, BL95849_evm1	LOC103172904, LOC103172911, LOC103184569, LOC103191147, LOC103191150, LOC121850389	f13a1b, tgm1, tgm1l1, tgm1l2, tgm1l3, tgm1l4, tgm1l5, tgm1l6, tgm2a, tgm2b, tgm8	EPB42, F13A1, TGM1_1, TGM2, TGM3, TGM4, TGM4_1, TGM5, TGM6	LOC102692555, LOC102698637, LOC107079615, LOC138223295, LOC138238387, tgm2b	EPB42, F13A1, TGM1, TGM2, TGM3, TGM5, TGM6	LOC116618329, LOC5515680	LOC119727711, LOC119728557, LOC119742090, LOC119742091	LOC100369068, LOC100378924, LOC102806736	LOC105436392, LOC592303, LOC592750, etg	LOC100488471, epb42, f13a1, tgm1, tgm2, tgm3l.1, tgm3l.4, tgm3l.5, tgm4, tgm5, tgm6
OG0000152	BL01893_evm0, BL06792_evm4, BL06803_evm0, BL07963_evm1, BL19229_evm0, BL22671_evm0	LOC103180703, wscd2	LOC101887065, wscd1a, wscd1b, wscd1b_1, wscd2	WSCD1, WSCD2	LOC102688484, wscd2	LOC100022182, LOC130453555, WSCD2		LOC119724058, LOC119727207, LOC119730708	LOC100367562, LOC100367968, LOC100368559, LOC100372357, LOC100372495, LOC100373589, LOC100374205, LOC100374515, LOC100375490, LOC100375531, LOC100375721, LOC100376323, LOC100377231, LOC100378062, LOC102800544, LOC102800993, LOC102801486, LOC102803301, LOC102803870, LOC102803927, LOC102804809, LOC102804918, LOC102804994, LOC102805848, LOC102806235, LOC102807492, LOC102807877, LOC102807972, LOC1028…	LOC100889466, LOC100890221, LOC100893120, LOC115918846, LOC115920223, LOC115922623, LOC115922634, LOC115926684, LOC115927131, LOC115928250, LOC575197, LOC577057, LOC577240, LOC583285, LOC585018, LOC762754	wscd1, wscd2
OG0000153	BL00134_cuf1, BL00405_cuf8, BL13065_evm5, BL17499_evm0, BL22802_evm0, BL22803_cuf5	slc6a14, slc6a5, slc6a9	slc6a14, slc6a5_1, slc6a9	SLC6A14, SLC6A5, SLC6A7, SLC6A9	LOC102694612, LOC102694810, LOC102697094, slc6a5, slc6a9	SLC6A14, SLC6A5, SLC6A7, SLC6A9	LOC116614120, LOC5508257, LOC5511357, LOC5511365, LOC5521615	LOC119720112, LOC119720113, LOC119720522, LOC119720769, LOC119727350, LOC119727576, LOC119727616, LOC119727652, LOC119727761, LOC119728218, LOC119731465, LOC119734077, LOC119734375, LOC119738699, LOC119738823	LOC100367341, LOC100368611, LOC100370938, LOC100374201, LOC100374349, LOC100375496, LOC100375514, LOC100375664, LOC100375809	LOC105442292, LOC115918386, LOC575259, LOC577626, LOC577731, LOC580597, LOC580659, LOC580968, LOC584025, LOC587709, LOC590977, LOC592693, LOC594544	slc6a14.1, slc6a14.2, slc6a5, slc6a7, slc6a9
OG0000154		LOC103186658, LOC103189453, LOC103190875, LOC121852791	LOC100536860, zgc_173556, zp3, zp3.1, zp3.2, zp3a.1, zp3a.2, zp3b, zp3d.1, zp3e	ZP3	LOC102684434, LOC102684630, LOC102687204, LOC102690382, LOC102696752, LOC102697929, LOC107076530, LOC107076541, LOC107076574, LOC138216039, LOC138216040, LOC138216044, LOC138232636, LOC138232935, LOC138232967, LOC138233107, LOC138233123, LOC138233155, LOC138233187, LOC138233219, LOC138233235, LOC138233319, LOC138233414, LOC138233857, LOC138233873, LOC138237283, LOC138237325, LOC138237677, LOC1382…	LOC100012261, LOC100022501, ZP3					LOC100495051, LOC394444
OG0000155			LOC101882290, LOC101884462, LOC101886803, LOC101887042, LOC137496691, harbi1, harbi2_1, si_dkey-197c15.6	HARBI1	harbi1	HARBI1	LOC116601954, LOC116601989, LOC116603331, LOC116605165, LOC116611447, LOC116614414, LOC116617035, LOC116617852, LOC116618890	LOC119722052, LOC119722061, LOC119722065, LOC119724024, LOC119729140, LOC119733625, LOC119733643, LOC119733874, LOC119733894, LOC119735641, LOC119735856, LOC119736868, LOC119739246, LOC119743394	LOC100366399	LOC100887849, LOC100889939, LOC100891766, LOC100893054, LOC105440961, LOC105441000, LOC105441223, LOC105444160, LOC115918898, LOC115919729, LOC115920965, LOC115921280, LOC115921728, LOC115925009, LOC115925160, LOC115927148, LOC115927307, LOC115927546, LOC115927671, LOC115927725, LOC115927726, LOC115928163, LOC115928478, LOC580749, LOC586910, LOC588039, LOC589724, LOC591289, LOC752657, LOC764873	LOC100127800, LOC100135188, LOC100487906, LOC100491442, LOC100494438, LOC116407990, harbi1
OG0000156											LOC100486691, LOC100487968, LOC100490505, LOC100490840, LOC100491223, LOC100491345, LOC100491388, LOC100492199, LOC100492345, LOC100493626, LOC100493683, LOC100494197, LOC100494332, LOC100497670, LOC100498296, LOC100498444, LOC101732289, LOC101733694, LOC101734131, LOC105945181, LOC105945551, LOC105946363, LOC105946381, LOC105946390, LOC105946392, LOC105946398, LOC105946401, LOC105946403, LOC1059…
OG0000157	BL02513_evm3, BL04272_evm0, BL04275_evm0, BL12707_evm1, BL17799_evm9, BL18781_cuf3, BL23740_cuf3, BL95214_evm0, BL95215_evm1	LOC103188236, arsb, arsj, si_dkey-174i8.1	LOC110438237, arsb, arsia, arsib, arsj	ARSB, ARSI, ARSJ	arsb, arsib, arsj	ARSB, ARSI, ARSJ	LOC116602018, LOC5503856, LOC5504846, LOC5507089	LOC119725279, LOC119727151, LOC119731607, LOC119731608, LOC119731609, LOC119731610, LOC119732517, LOC119737032, LOC119737195, LOC119737196, LOC119737197	LOC100368279, LOC100369888, LOC100373029, LOC100373276, LOC100373775, LOC100376019, LOC100377677, LOC100377827, LOC100378421, LOC100378661, LOC100378957	LOC100891337, LOC105436537, LOC105439655, LOC115918250, LOC115918901, LOC115924590, LOC115925932, LOC579315, LOC582251, LOC583464, LOC585225, LOC586205, LOC587189, LOC589185, LOC591704	arsb, arsi, arsj
OG0000158			LOC100002923, LOC100148648, LOC100329786, LOC100331003, LOC100334104, LOC100334873, LOC100534733, LOC100535676, LOC100536030, LOC100538208, LOC100538333, LOC101882111, LOC101882201, LOC101882201_1, LOC101882201_2, LOC101882402, LOC101882402_1, LOC101882402_2, LOC101882703_1, LOC101882703_2, LOC101883486, LOC101884473, LOC101884473_1, LOC101884473_2, LOC101884528, LOC101884528_1, LOC101884528_2, L…				LOC116603145	LOC119723786
OG0000159	BL00004_evm5, BL03841_evm0, BL13448_evm0	LOC103176690, LOC103176696, LOC103181872, LOC103181873, LOC103186241, slc6a11b	si_ch211-117c9.5, si_ch211-132b12.1, si_ch211-132b12.2, si_ch211-132b12.3, si_ch211-132b12.6, slc6a11a, slc6a11b, slc6a13, slc6a1a, slc6a1b, slc6a1l, slc6a22.1, slc6a6a, slc6a6b, slc6a8, zgc_158427	SLC6A1, SLC6A11, SLC6A12, SLC6A13, SLC6A6, SLC6A8	LOC102683526, LOC102697482, LOC102697602, slc6a11b, slc6a13, slc6a1b, slc6a6b, slc6a8	SLC6A1, SLC6A11, SLC6A12, SLC6A13, SLC6A6, SLC6A8	LOC5499430, LOC5502465, LOC5503381, LOC5515114	LOC119719817, LOC119726544, LOC119738258, LOC119740213	LOC100367249, LOC100375041, LOC100376694	LOC105441745, LOC580286, LOC580339, LOC580448, LOC581958, LOC764578	LOC100127682, LOC100497766, slc6a1, slc6a12, slc6a13, slc6a6, slc6a8, slc6a8l
OG0000160											LOC100495061, LOC100496160, LOC100496467, LOC100496623, LOC100497107, LOC100498054, LOC101731498, LOC105945323, LOC105945325, LOC105945342, LOC105945343, LOC105945344, LOC105945346, LOC105945348, LOC105945350, LOC105945395, LOC105945396, LOC105945397, LOC105945398, LOC105945399, LOC105945400, LOC105945888, LOC105947814, LOC105947815, LOC108648065, LOC108648066, LOC108648068, LOC108648069, LOC1086…
OG0000161	BL01199_evm0, BL05706_cuf2, BL06246_evm0, BL06247_cuf4, BL06248_cuf14, BL14831_evm6, BL21136_evm0, BL21270_evm2, BL25655_evm0, BL30581_evm0, BL42149_cuf0, BL81392_cuf0, BL95066_evm0, BL95067_evm1, BL95068_evm2, BL96221_cuf2, BL96762_cuf1	LOC103185937, ripk1l, ripk2, ripk4	LOC110437957, ankk1, ripk1l, ripk2, ripk3, ripk4	ANKK1, RIPK1, RIPK2, RIPK3_1, RIPK4	ankk1, ripk1l, ripk2, ripk3, ripk4	ANKK1, RIPK1, RIPK2, RIPK4		LOC119731574	LOC100368709, LOC100378353, LOC102801467, LOC102802386, LOC102804245, LOC102805152, LOC102806459, LOC102809148	LOC100888442, LOC100893452, LOC100893785, LOC100894018, LOC105436416, LOC105445492, LOC115918263, LOC115925274, LOC115925280, LOC115925489, LOC589942	LOC100490663, LOC100497374, ankk1, ripk1, ripk2, ripk3.1, ripk3.2, ripk4
OG0000162	BL01286_evm0, BL05353_evm6, BL13435_cuf3, BL17433_evm0, BL19811_evm0, BL21436_evm0	LOC103176393, LOC103176852, LOC103187732, LOC103188813, LOC103188814, itgb6, itgb7, itgb8	LOC110437890, itgb1a, itgb1b, itgb1b.1, itgb1b.2, itgb2, itgb3a_1, itgb3b, itgb5_1, itgb6, itgb8	ITGB1, ITGB2, ITGB3, ITGB5, ITGB6, ITGB7, ITGB8	LOC102687195, LOC102688010, itgb2, itgb3a, itgb5, itgb6, itgb7, itgb8	ITGB1, ITGB2, ITGB3, ITGB5, ITGB6, ITGB7, ITGB8	LOC5500362, LOC5506648, LOC5517967, LOC5521686	LOC119721372, LOC119723003, LOC119723006, LOC119744446, LOC119746013	LOC102802131	LOC373364, LOC373365, LOC373367, LOC587915, LOC767502	itgb1, itgb2, itgb3, itgb5, itgb6, itgb7, itgb8
OG0000163	BL03171_evm5, BL06996_evm0, BL18052_cuf2, BL19835_evm0, BL26248_evm0, BL26974_evm0, BL51960_cuf2	LOC103178954, LOC103183714, LOC103184035, LOC103188317, LOC121848895, trpc1, trpc4b	trpc1, trpc3, trpc4a, trpc4b, trpc5a_1, trpc6a, trpc6a_1, trpc6b, trpc7a, trpc7a_1, trpc7b	TRPC1, TRPC3, TRPC4, TRPC5, TRPC6, TRPC7	LOC102689996, trpc1, trpc3, trpc4b, trpc5a, trpc6a	TRPC1, TRPC3, TRPC4, TRPC5, TRPC6, TRPC7	LOC5517341, LOC5520591	LOC119725281, LOC119727311, LOC119728331, LOC119734478, LOC119734502	LOC100371165, LOC100373580, LOC100373612, LOC100373696, LOC100378311, LOC102800504, LOC102810376	LOC574873, LOC580692, LOC583250, LOC584724, LOC584852, LOC585901, LOC589158	trpc1, trpc3, trpc4, trpc5, trpc6
OG0000164	BL05481_evm1, BL20261_evm0, BL20403_cuf3, BL22505_evm0, BL23331_evm5	LOC103172710, LOC103186942, LOC103187854, LOC103187859, LOC121851422	LOC100334024, si_ch211-195b11.3_1, spink2.1, spink2.10, spink2.11, spink2.2, spink2.3, spink2.4, spink2.5, spink2.7, spink2.8, spink2.9, spink4	SPINK1, SPINK13, SPINK14, SPINK2, SPINK4, SPINK6, SPINK7, SPINK9	LOC102682435, LOC107077120, LOC107077663	LOC103091878, LOC103099908, LOC103100190, LOC103102056, LOC103102293, LOC103103328, LOC103103493, LOC103104662, LOC103104981, LOC103105477, LOC103105631, LOC103105989, LOC103106275, LOC103106743, SPINK2, SPINK4	LOC116618406, LOC5517853	LOC119718838, LOC119729470, LOC119729568, LOC119730731, LOC119731545, LOC119744477, LOC119744478, LOC119746201, LOC119746262	LOC100376734, LOC102801287	LOC105437940, LOC115924273	LOC100494767, LOC100494927, LOC116410524, spink2
OG0000165	BL16035_cuf2, BL17198_cuf0, BL20077_cuf5, BL24083_evm0, BL24811_evm0, BL29640_evm0, BL53431_cuf0, BL61879_cuf2, BL90753_cuf1	LOC103172784, LOC103176256, LOC121851576, gal3st1a	gal3st1a_1, gal3st1b, gal3st2, gal3st3, gal3st4	GAL3ST1, GAL3ST2_1, GAL3ST3, GAL3ST4	LOC102688396, LOC102688843, gal3st1a, gal3st3, gal3st4	GAL3ST2, GAL3ST3, GAL3ST4, LOC100022496, LOC100031088, LOC100618314	LOC5498041, LOC5520357, LOC5520358	LOC119722909, LOC119722913, LOC119725013, LOC119735019, LOC119740530, LOC119741214, LOC119741655	LOC100366474, LOC100366623, LOC100366653, LOC100368174, LOC100371886, LOC100371928, LOC100372081, LOC100372389, LOC100377789, LOC100378174, LOC102805100, LOC102807878	LOC100893134, LOC105446322, LOC577607, LOC577909	gal3st1, gal3st2, gal3st3, gal3st4.1, gal3st4.2, gal3st4.3, gal3st4.4, gal3st4.5, gal3st4.6
OG0000166	BL14206_cuf1, BL18040_cuf0, BL21685_cuf0	LOC103175491, LOC103183787, LOC103187729, LOC103189006, LOC103190005, LOC103190125, LOC103191105, arl11	arf1, arf2a, arf2b, arf3a, arf3b_1, arf4a, arf5_2, arl11, arl14, zgc_77650_2	ARF1, ARF3, ARF4, ARF5, ARL11, ARL14	LOC102691017, LOC102694041, LOC102694211, arf1, arf2a, arf3a	ARF1, ARF3, ARL11, ARL14, LOC100025867	LOC116619636, LOC5507814, LOC5509745, LOC5514010, LOC5520474, LOC5520631	LOC119719506, LOC119726741, LOC119741078	LOC100371958, LOC100373762, LOC100377650	LOC100892463, LOC115918035, LOC115918353, LOC115919820, LOC575871, LOC578243, LOC582325, LOC586151, LOC763814	LOC116408029, arf1, arf11l.2, arf3, arf4, arf5, arl11, arl11l.1, arl14
OG0000167	BL04262_evm0	LOC103177508	LOC100332396, LOC103909294, LOC137490092, pgbd4, wu_fc11c11, zgc_162611		LOC102685234, LOC102689773, LOC107076006		LOC116607103, LOC116607713, LOC116608116, LOC116608119, LOC116611064, LOC116611620, LOC116613807, LOC116615450, LOC116617649, LOC116618816, LOC125556726, LOC125557308, LOC125559167, LOC125559840, LOC125568398, LOC125570215	LOC119723737, LOC119723843, LOC119723906, LOC119727548, LOC119728260, LOC119729062, LOC119730883, LOC119730893, LOC119731082, LOC119731092, LOC119746337, LOC119746421	LOC102800869, LOC102801182, LOC102801319, LOC102802079, LOC102802644, LOC102802759, LOC102802969, LOC102803791, LOC102804271, LOC102804426, LOC102804595, LOC102805123, LOC102805637, LOC102806085, LOC102806146, LOC102806738, LOC102806914, LOC102807398, LOC102808259, LOC102809611, LOC102809847, LOC102810327	LOC100888306, LOC100888697, LOC100890219, LOC100892384, LOC105441830, LOC105441832, LOC105441836
OG0000168		LOC103179666, LOC103183312, LOC121852281, LOC121852282	zp2l1_1, zp2l2	ZP1, ZP4	LOC102688637, LOC102696557, LOC107075330, LOC107076529, LOC107076548, LOC107079907, LOC138232951, LOC138233091, LOC138233139, LOC138233171, LOC138233203, LOC138233251, LOC138233287, LOC138233303, LOC138233328, LOC138233358, LOC138233889, LOC138237251, LOC138237267, LOC138237309, LOC138237392, LOC138237674, LOC138237676, LOC138237679, LOC138237681, LOC138237683, LOC138237758, LOC138237759, LOC1382…	ZP1, ZP4					LOC100494768, zp4, zp4.2
OG0000169			LOC100151503, LOC100332035, LOC100534762, LOC101882613, LOC101884305, LOC101884367, LOC101885668, LOC101886712, LOC101887126, LOC103910470, LOC103910518, LOC103910593, LOC108182171, LOC108182508, LOC108183334, LOC108183341, LOC108183686, LOC108183820, LOC108183829, LOC110437724, LOC110439424, LOC110439458, LOC110439488, LOC110439496, LOC110439497, LOC110439499, LOC110439614, LOC110439639, LOC1104…
OG0000170			LOC100002818, LOC100002818_1, LOC100003556, LOC100150106, LOC100150353, LOC100334422, LOC100536098, LOC101883222, LOC103908726, LOC103908855, LOC103909073, LOC103909832, LOC103909832_1, LOC103911713, LOC103911717, LOC107197950, LOC108191530, LOC110437887, LOC110437995, LOC110438404, LOC110438410, LOC110438839, LOC110438839_1, LOC110440082, LOC137488004, LOC137488236, LOC137489183, LOC137489183_1,…
OG0000171			or40a1	OR2AT4, OR6F1, OR6K2, OR6K3, OR6K6, OR6N1, OR6N2	LOC102693281, LOC102693792, LOC102693877, LOC102694585, LOC102694768, LOC102694962, LOC102694979, LOC102695164, LOC102695179, LOC102695372, LOC102695760, LOC102695939, LOC102696339, LOC107075970, LOC107075971, LOC107075974, LOC138242191, LOC138242220, LOC138242254, LOC138242255, LOC138242256, LOC138242257, LOC138242258, LOC138242259, LOC138242260, LOC138242261, LOC138242262, LOC138242263, LOC1382…	LOC100012380, LOC100012424, LOC100012548, LOC100012591, LOC100023412, LOC100023445, LOC100028179, LOC100028191, LOC100030236, LOC100030247, LOC100030291, LOC100617130, LOC100617171, LOC100617175, LOC107651141, LOC130453507, LOC130458892, LOC130458984					LOC100486623, LOC100488830, LOC100488993, LOC100494990, LOC100496592, LOC100498402, LOC105947904, LOC116407668
OG0000172			LOC103908848		LOC102686687, LOC102690518, LOC102690592, LOC102691522, LOC102694308, LOC102694523, LOC102698392, LOC107075323, LOC107076184, LOC107076373, LOC138225515, LOC138241953, LOC138241954, LOC138242563, LOC138242565, LOC138242566, LOC138242568, LOC138242570, LOC138242571, LOC138242572, LOC138242573, LOC138242574, LOC138242575, LOC138242576, LOC138242577, LOC138242579, LOC138242580, LOC138242581, LOC1382…
OG0000173	BL04097_cuf1, BL07730_evm2, BL08059_evm0, BL09951_evm0, BL13747_evm1, BL15942_cuf3, BL77948_cuf0, BL97173_cuf5	LOC103175537, LOC103175733, LOC103179291, LOC103185161, LOC103189921, sstr1a	LOC100333697, LOC110439889, LOC556532, LOC556532_1, oprl1, si_zfos-169g10.2, sstr1a, sstr1b, sstr2a, sstr2b, sstr3, sstr5	OPRL1_1, SSTR1, SSTR2, SSTR3, SSTR4, SSTR5	LOC102686220, LOC102687496, LOC102692768, LOC102698098, oprl1, sstr1a, sstr1b	OPRL1, SSTR1, SSTR2, SSTR4, SSTR5		LOC119720193, LOC119731657, LOC119734209, LOC119742143	LOC100366942, LOC100368149, LOC100368298, LOC100372801, LOC100373443, LOC100373591, LOC100377609, LOC100377683, LOC100379023, LOC102803999, LOC102804122	LOC100893370, LOC581556	oprl1, sstr1, sstr2, sstr3, sstr4, sstr5
OG0000174	BL04952_cuf9, BL10691_cuf14, BL11167_evm3, BL21006_evm0	LOC103173656, LOC121851455	LOC100006895, LOC103909927, LOC108179231, LOC137487807, LOC407643, LOC569025, a2ml, a2ml2, a2ml3, cd109, si_ch211-212c13.10, si_dkey-105h12.2, si_dkey-46g23.2, si_dkey-46g23.5, zgc_165453, zgc_165518, zgc_171426, zgc_171445, zgc_171446	A2M, A2ML1, CD109, PZP	LOC102683281, LOC102693186, cd109	A2M, CD109	LOC5504126	LOC119737885, LOC119744654, LOC119744709, LOC119746365	LOC100369072, LOC100375357, LOC102810261	LOC100893314, LOC100894118, LOC115918155, LOC115918403, LOC579544, LOC590712, LOC594725, LOC594798, LOC757285	LOC100489060, LOC100495827, LOC101730404, LOC101730963, LOC101734901, LOC101734961, LOC101735193, LOC108644844, LOC108645185, LOC116412040, LOC116412049, LOC619594, a2m, a2ml1, cd109, pzp
OG0000175	BL03786_evm0, BL06157_evm0, BL09551_cuf1, BL09554_evm0, BL21802_evm2	LOC103172774, LOC103180357, LOC103182962, LOC103187754, LOC103187755, LOC103189706, adcyap1r1a, vipr1b, vipr2	adcyap1r1a, adcyap1r1b, adcyap1r1b_1, ghrhr2_1, ghrhra, ghrhrb, ghrhrb_1, ghrhrl, pth1r, pth2ra_1, pth2rb, pth3r_1, sctr, vipr1a, vipr1b, vipr2_2	ADCYAP1R1, GHRHR, PTH1R, PTH2R, SCTR, VIPR1, VIPR2	LOC102684813, LOC102696776, LOC102697166, ghrhr2, ghrhrl, pth1r, pth2ra, sctr, vipr1b, vipr2	ADCYAP1R1, GHRHR, PTH1R, PTH2R, SCTR, VIPR1, VIPR2		LOC119745952	LOC102806199	LOC100890057, LOC100891065, LOC115918330	LOC100492996, adcyap1r1, crhr1.1, pth1r, pth2r, sctr, vipr1, vipr2
OG0000176	BL20241_evm0, BL20242_evm4, BL30692_evm0	LOC103171817, LOC103172227, LOC121851044, adam12b, adam19b, adam8a, zgc_174164	LOC101882358, adam12, adam12b, adam15, adam19a, adam19b, adam28_2, adam8a, adam8b, adam9b	ADAM12, ADAM15, ADAM19, ADAM28, ADAM33, ADAM7, ADAM8, ADAM9_1, ADAMDEC1	LOC102690245, LOC102691652, LOC102691850, LOC102693085, adam15, adam19a, adam19b, adam8a, adam9b	ADAM12, ADAM15, ADAM19, ADAM28, ADAM33, ADAM7, ADAM8, ADAM9, ADAMDEC1, LOC100017607, LOC100027023	LOC5508616	LOC119739850, LOC119740063	LOC100376587	LOC373195, LOC756811	LOC100486640, LOC105946911, LOC116409544, adam12, adam15, adam19, adam28.1, adam28.2, adam28.3, adam28.4, adam33, adam9
OG0000177								LOC119721004, LOC119721519, LOC119726359, LOC119726361, LOC119726415, LOC119726417, LOC119726418, LOC119726419, LOC119726773, LOC119729944, LOC119730021, LOC119730022, LOC119730024, LOC119730050, LOC119730910, LOC119730912, LOC119731540, LOC119731582, LOC119731606, LOC119731630, LOC119731671, LOC119731704, LOC119731717, LOC119731838, LOC119731846, LOC119731847, LOC119731848, LOC119731851, LOC1197…
OG0000178										LOC100892805, LOC100892902, LOC100893387, LOC105437579, LOC105437627, LOC105437866, LOC105437986, LOC105438431, LOC105438508, LOC105438814, LOC105438815, LOC105438878, LOC105438879, LOC105439149, LOC105439151, LOC105439829, LOC105439837, LOC105440324, LOC105440341, LOC105440342, LOC105440344, LOC105440530, LOC105440621, LOC105440682, LOC105440684, LOC105441412, LOC105442081, LOC105442412, LOC1054…
OG0000179	BL00606_cuf2, BL10768_cuf2, BL18830_evm0, BL20027_evm1, BL24846_evm0, BL28156_evm0	LOC103173252, LOC103182799	LOC110438299, LOC110438299_1, dynlt4, dynlt5	DYNLT2_1, DYNLT4, DYNLT5	LOC102686841, LOC102689270, dynlt5	DYNLT2, DYNLT4, DYNLT5	LOC116617856, LOC116619320, LOC125568263, LOC5500447, LOC5504782, LOC5504878, LOC5504888, LOC5516361, LOC5517411, LOC5517412, LOC5519106, LOC5522318	LOC119722437, LOC119722488, LOC119722971, LOC119723103, LOC119723108, LOC119723167, LOC119736649, LOC119737278, LOC119738030, LOC119738079	LOC100368714, LOC100371047, LOC100371960, LOC100372890, LOC102802212, LOC102802631, LOC102802739, LOC102802936, LOC102803209, LOC102803414, LOC102806887, LOC102807558	LOC100887991, LOC115928796, LOC577002, LOC579302, LOC579924, LOC588988, LOC591304, LOC763411	LOC101735200, tctex1d1, tctex1d4
OG0000180	BL00294_evm6, BL15378_evm2, BL18248_evm0, BL18417_evm0	LOC103176298, LOC103183375, LOC103183653, LOC121848049, LOC121848161, slc39a10	slc39a10, slc39a4, slc39a6	SLC39A10, SLC39A12, SLC39A4_1, SLC39A6	LOC102698698, slc39a10, slc39a4, slc39a6	LOC100018956, SLC39A10, SLC39A12, SLC39A4, SLC39A6	LOC5514853, LOC5517250, LOC5521141	LOC119725694, LOC119746145	LOC100367064, LOC100367733, LOC100369756, LOC100370499, LOC100372385, LOC100374566, LOC102805558	LOC100893825, LOC105439788, LOC105439789, LOC105440987, LOC105446285, LOC115918895, LOC115918896, LOC115927091, LOC115927215, LOC115927216, LOC115927218, LOC115927227, LOC115927228, LOC115927229, LOC115927230, LOC115927289, LOC115927575, LOC115927576, LOC115927577, LOC115927589, LOC582438, LOC587958, LOC588639, LOC753062	slc39a10, slc39a12, slc39a4, slc39a6
OG0000181	BL01926_cuf3, BL02157_cuf1, BL02381_evm0, BL02407_evm0, BL03865_cuf0, BL05784_evm3, BL07022_evm0, BL08837_evm0, BL09511_evm0, BL19471_evm0, BL95289_evm4, BL95290_evm3, BL95291_evm2, BL95292_evm0, BL95293_evm1	LOC103176388, LOC103176389, LOC103176390, rdh5	dhrs9, rdh1, rdh5	DHRS9, HSD17B6, RDH16, RDH5, SDR9C7	LOC102691553, dhrs9, rdh5	DHRS9, LOC100011050, LOC130454329, RDH5	LOC5504771, LOC5507107, LOC5513545, LOC5514926, LOC5519276	LOC119725764, LOC119725794, LOC119725795, LOC119725896, LOC119744641, LOC119744642	LOC100372688, LOC100372839, LOC102806373	LOC115918616, LOC115921565, LOC115922202, LOC575923, LOC577402, LOC581727, LOC588241	LOC100124842, LOC100170425, LOC100498066, LOC100498221, MGC89248, dhrs9, hsd17b6, rdh16, rdh5, rdh7, rdh7.2
OG0000182	BL06322_evm1	LOC103190879	zc2hc1c	ZC2HC1C	LOC102685326, LOC138226249, LOC138226250, LOC138226271, LOC138226272, LOC138226642, LOC138226662, LOC138227145, LOC138227416, LOC138227423, LOC138227424, LOC138227628, LOC138227629, LOC138227630, LOC138227631, LOC138227632, LOC138227633, LOC138227634, LOC138227635, LOC138229129, LOC138229131, LOC138229259, LOC138229261, LOC138229299, LOC138230781, LOC138230782, LOC138230783, LOC138230784, LOC1382…	ZC2HC1C	LOC5500288	LOC119743153	LOC100371566, LOC100375200	LOC575766	zc2hc1c
OG0000183		LOC103176200	LOC100150280, LOC100329836, LOC100334612, LOC100536924, LOC100536939, LOC101883187, LOC101886147, LOC108179239, LOC110437804, LOC110437818, LOC110438424, LOC137487220, LOC137489049, LOC137489163, LOC559196, nlrc11, nlrc3l1, nlrc6, nlrc8, nlrc9, nlrp12l, nlrp16, si_ch211-149a19.3, si_ch211-181d7.1, si_ch211-181d7.2, si_ch211-187g4.1, si_ch211-191a16.2, si_ch211-191a16.5, si_ch211-196h16.5, si_ch21…		LOC102683688, LOC102684101, LOC102684379, LOC102685703, LOC102687543, LOC102688692, LOC102689707, LOC102692267, LOC102696027, LOC102696300, LOC102697920, LOC107076077, LOC107076093, LOC107076122, LOC107076192, LOC107076225, LOC107076227, LOC107076257, LOC107076301, LOC138223909, LOC138223914, LOC138223951, LOC138223961, LOC138223970, LOC138223975, LOC138224006, LOC138231839		LOC116611840
OG0000184											LOC100490677, LOC100490841, LOC100491180, LOC100491800, LOC100491854, LOC100491973, LOC100492137, LOC100492191, LOC100492347, LOC100492511, LOC100492627, LOC100492682, LOC100492853, LOC100492970, LOC100493016, LOC100493136, LOC100493185, LOC100493298, LOC100493960, LOC100494017, LOC100494298, LOC100494461, LOC100494622, LOC100494776, LOC100495230, LOC100495545, LOC100496182, LOC100496339, LOC1004…
OG0000185	BL17246_evm2, BL21938_cuf3, BL24073_evm2	LOC103174719, LOC103175255, LOC103175256, LOC103181923, LOC121849682, ptger3, ptger4c	ptger1a, ptger1b, ptger1c_1, ptger2a, ptger2b_1, ptger3, ptger4a, ptger4b_1, ptger4c, ptgfr, ptgir, tbxa2r	PTGDR, PTGER1, PTGER2, PTGER3, PTGER4, PTGFR, PTGIR, TBXA2R	LOC102696570, LOC102697770, LOC102698082, LOC102698281, LOC102698934, ptger1c, ptger3, ptger4c, ptgfr, ptgir, tbxa2r	LOC103105351, PTGER1, PTGER2, PTGER3, PTGER4, PTGIR, TBXA2R	LOC116610708, LOC116616161, LOC5514083, LOC5517626	LOC119722550, LOC119739383, LOC119741249		LOC105441389, LOC105442196	ptgdr, ptger1, ptger2, ptger3, ptger4, ptgfr, ptgir, tbxa2r
OG0000186	BL03548_evm0, BL10251_evm0, BL18989_evm0, BL31218_evm0, BL51884_cuf0	LOC103174685	LOC101886645, LOC101886645_1, clca1, clca1_1, clca5.2, clca5.2_1	CLCA1, CLCA2, CLCA4	LOC102690619	CLCA1, CLCA2, LOC100009738, LOC100009776, LOC100009811, LOC100009852, LOC100009933, LOC100011294, LOC100618928, LOC130457080		LOC119721762, LOC119721961, LOC119721962, LOC119726406, LOC119732072, LOC119732073, LOC119732189, LOC119732190	LOC100366889, LOC100367042, LOC100367558, LOC100367708, LOC100367861, LOC100368456, LOC100368458, LOC100370641, LOC100370791, LOC100372093, LOC100373553, LOC100373739, LOC100376164, LOC100376576, LOC100376997, LOC100377148, LOC100377258, LOC102802973, LOC102803785, LOC102804109, LOC102804575, LOC102808078, LOC102808436	LOC100892225, LOC100893057, LOC592210	clca1.1, clca1.2, clca1.3, clca2, clca4.1
OG0000187	BL16613_evm1	LOC103184570, LOC103186097, LOC103186370, LOC103188128, LOC103188734, gcnt7	gcnt3, gcnt4a_1, gcnt4b.1, gcnt4b.1_1, gcnt4b.2, gcnt4b.2_1, gcnt7	GCNT1, GCNT2_1, GCNT3, GCNT4	LOC102691186, LOC102693956, gcnt3, gcnt4a, gcnt7	GCNT1, GCNT3, GCNT4, LOC100027080, LOC100027131, LOC103094872	LOC5508977, LOC5511223	LOC119727914, LOC119736457, LOC119741437, LOC119742022, LOC119742023, LOC119745275, LOC119746491	LOC100313580, LOC100370094, LOC100370818, LOC100372443, LOC100372744, LOC100373957, LOC100375210, LOC100375708, LOC100377690, LOC100378232, LOC100379011, LOC102810130	LOC100892335, LOC115923646, LOC115929380, LOC578725, LOC579029, LOC588115, LOC591463, LOC763273	LOC100486342, LOC100491539, gcnt1, gcnt2.2, gcnt3, gcnt4, gcnt7
OG0000188								LOC119738063		LOC100889252, LOC100889998, LOC100890033, LOC100890046, LOC100891404, LOC100892261, LOC100892266, LOC100892459, LOC105437226, LOC105437741, LOC105438749, LOC105439376, LOC105439451, LOC105439537, LOC105439753, LOC105440361, LOC105440364, LOC105440366, LOC105440457, LOC105440867, LOC105440970, LOC105441731, LOC105441839, LOC105442690, LOC105446745, LOC105446746, LOC105447032, LOC105447033, LOC1054…
OG0000189	BL05482_evm0, BL05867_evm8, BL18525_cuf1, BL21232_evm0, BL21234_evm0, BL36313_cuf0, BL96105_evm1, BL96106_evm0	LOC103183536, LOC103183537, ctsl.1, ctsla	MGC174155, ctsl.1, ctsla, ctslb, ctslb.4, ctsll_1, ctss1, ctss2.1, ctss2.2, si_dkey-239j18.2, si_dkey-239j18.3, si_dkey-269i1.4, si_dkey-26g8.4, si_dkey-26g8.5, wu_fa26c03, zgc_174153, zgc_174154, zgc_174855	CTSL, CTSS, CTSV	LOC102686501, LOC102691083, LOC102694713, ctsl.1, ctsla	CTSS, LOC100012857, LOC100012978, LOC100013113, LOC100013197	LOC116601619, LOC5508189, LOC5517855, LOC5518038, LOC5518574	LOC119720066, LOC119744323, LOC119744328, LOC119744329	LOC100368771, LOC100368926	LOC115918235, LOC575070, LOC575142, LOC575203, LOC575275, LOC577926, LOC579572, LOC763308	ctss, ctsv
OG0000190	BL17804_evm0, BL22049_evm9	LOC103181342, LOC103181355, LOC103189848, LOC103189849, LOC103189856, LOC103189977	LOC100334908, cela1.1, cela1.2, cela1.3, cela1.4, cela1.5, cela1.6, ela2_1, ela2l_1, ela3l	CELA1, CELA2A, CELA2B, CELA3A, CELA3B	LOC102682440, LOC102682647, LOC102685766, LOC102686168, LOC102686373, LOC102693925, LOC102694205, LOC102694966, LOC102695168, LOC102695359, LOC107075529, LOC138216036, LOC138223152, ela3l	CELA1, LOC100026235, LOC100027354, LOC100027379	LOC116611354, LOC116620311, LOC5501743, LOC5504681, LOC5506183, LOC5511530, LOC5514114, LOC5514597, LOC5520496				LOC100494627, LOC100498609, LOC101734343, LOC101734670, LOC116412071, cela1.1, cela1.2, cela1.4, cela1.5, cela1.6, cela2a, cela3a, ctrc, ela3b
OG0000191	BL14714_cuf1							LOC119724090, LOC119724094, LOC119724708, LOC119724709, LOC119724710, LOC119725094, LOC119725095, LOC119725096, LOC119725097, LOC119725098, LOC119725099, LOC119725100, LOC119725145, LOC119725147, LOC119725150, LOC119725157, LOC119725158, LOC119725159, LOC119725408, LOC119725410, LOC119726072, LOC119726642, LOC119727406, LOC119727995, LOC119727997, LOC119727998, LOC119727999, LOC119728002, LOC1197…
OG0000192	BL00869_cuf1, BL15474_cuf0, BL20052_evm1	LOC103173262, LOC103177733, tacr2	LOC100333270, tacr1a_1, tacr1b, tacr2_2, tacr3a, tacr3l	TACR1, TACR2, TACR3	LOC102683444, tacr1a, tacr2	LOC100019163, TACR1, TACR2, TACR3	LOC116616931, LOC5506379, LOC5513460, LOC5514875, LOC5515043, LOC5519713, LOC5519929, LOC5522364	LOC119731118, LOC119731737, LOC119732573, LOC119732687	LOC100313673, LOC100313768, LOC100367457, LOC100370462, LOC100370610, LOC100370763, LOC100371062, LOC100371071, LOC100371213, LOC100371367, LOC100371424, LOC100371522, LOC100371676, LOC100372001, LOC100372007, LOC100372153, LOC100372307, LOC100372455, LOC100372605, LOC100372756, LOC100373549, LOC100376472, LOC100376535, LOC100377817, LOC102810208	LOC578044, LOC578108, LOC588105	tacr1, tacr3
OG0000193	BL09264_evm0, BL21015_cuf0, BL96350_cuf0, BL96351_cuf2, BL96354_cuf4, BL96358_cuf4	sned1, susd2	sned1, susd2	SNED1, SUSD2	sned1, susd2	SNED1, SUSD2	LOC5511711, LOC5519661	LOC119727179, LOC119735715, LOC119741308, LOC119741642, LOC119741924, LOC119741927	LOC100367463, LOC100367616, LOC100371617, LOC100374498, LOC100377734, LOC102801443	LOC100889130, LOC100890161, LOC105436866, LOC105438079, LOC105441111, LOC105441192, LOC105443172, LOC105443815, LOC105443817, LOC105443819, LOC105443820, LOC105444075, LOC105444081, LOC105446573, LOC105446574, LOC105446631, LOC115918539, LOC115921564, LOC115922722, LOC115922743, LOC115922747, LOC115922766, LOC115924746, LOC115926509, LOC574757, LOC579589, LOC753679	LOC100485083, LOC100498542, LOC101731739, LOC105945759, LOC108645188, sned1, susd2
OG0000194			LOC137487249	ERV3-1-ZNF117, KRBOX5, LOC124900642, ZNF100_1, ZNF107, ZNF117, ZNF138, ZNF141, ZNF195, ZNF208, ZNF253, ZNF254, ZNF257, ZNF267, ZNF273, ZNF429, ZNF430_1, ZNF431, ZNF43_1, ZNF479, ZNF486, ZNF492, ZNF493, ZNF506, ZNF519, ZNF595, ZNF626, ZNF66_1, ZNF675, ZNF676, ZNF676_1, ZNF678, ZNF679, ZNF680, ZNF681, ZNF682, ZNF695, ZNF708, ZNF714, ZNF716, ZNF718, ZNF721, ZNF722, ZNF723, ZNF724, ZNF726, ZNF727, ZN…
OG0000195	BL00188_cuf0, BL03535_evm0, BL05990_evm0, BL06801_evm0, BL08482_cuf0, BL10749_evm0, BL12669_evm0, BL13985_cuf0, BL14951_cuf2, BL15628_evm0, BL19135_evm4, BL19657_evm0, BL20059_evm2, BL20816_evm0, BL22864_cuf7, BL24113_cuf2, BL24720_cuf5, BL28140_evm0, BL30165_evm0, BL32134_evm0, BL72970_cuf0						LOC116608840, LOC5501675	LOC119719156, LOC119719159, LOC119719160, LOC119719162, LOC119719163, LOC119720254, LOC119720255, LOC119720256, LOC119720258, LOC119720259, LOC119720260, LOC119722041, LOC119724459, LOC119724462, LOC119724463, LOC119724465, LOC119725074, LOC119725078, LOC119725079, LOC119725080, LOC119725965, LOC119725977, LOC119740855, LOC119740856, LOC119740857, LOC119741016, LOC119741769, LOC119742527, LOC1197…	LOC100368160, LOC100369514, LOC100369663, LOC102800802, LOC102803287, LOC102805045, LOC102805153, LOC102805273, LOC102808417	LOC105440269, LOC105446656
OG0000196	BL00249_cuf0, BL00354_cuf1, BL00773_cuf0, BL02984_evm1, BL03447_cuf3, BL09136_evm0, BL10059_evm0, BL10166_cuf3, BL17242_cuf1, BL17336_evm0, BL19009_cuf5, BL19680_evm0, BL22096_cuf4, BL23157_evm0, BL23363_cuf0, BL23669_cuf1, BL25026_evm0, BL25034_evm0, BL25281_evm0, BL25863_evm0, BL25864_evm0, BL25867_evm0, BL25868_evm0, BL25924_evm0, BL26006_evm0, BL26007_evm0, BL26706_evm0, BL27785_evm0, BL28381…		LOC137490212, csmd1a					LOC119727753, LOC119730585, LOC119741368, LOC119745204	LOC100366669, LOC100366935, LOC100376577, LOC102806417, LOC102806506	LOC100891427, LOC105439752, LOC115920240, LOC762514
OG0000197	BL02154_evm0, BL02973_evm0, BL02975_cuf1, BL05256_evm0, BL05891_evm0, BL08130_cuf0, BL21872_evm0, BL26416_evm0, BL28036_evm0, BL28322_evm0, BL28633_evm0, BL30829_evm0, BL32131_evm0, BL39045_cuf0, BL42556_cuf0, BL65365_cuf0, BL89501_cuf0	LOC103186357			LOC107078240, LOC138239378, LOC138239404		LOC116604675, LOC116619834, LOC125559924, LOC5496463, LOC5499672, LOC5501654, LOC5504733, LOC5507471, LOC5509785, LOC5515977, LOC5515982, LOC5518811, LOC5518812, LOC5518813, LOC5518857, LOC5520072	LOC119720630, LOC119729101, LOC119731871, LOC119732392, LOC119733997, LOC119740780	LOC100377028, LOC102803183	LOC100887875, LOC100889171, LOC100892096, LOC100892835, LOC100892913, LOC105437759, LOC105437901, LOC105439570, LOC105444273, LOC115924452, LOC115924803, LOC115924804, LOC115924805, LOC115924806, LOC575010, LOC575936, LOC588258, LOC594148
OG0000198	BL04506_evm0, BL08941_cuf1, BL33576_cuf3, BL34891_cuf1, BL87044_cuf0				LOC138241620		LOC116604885, LOC116612217, LOC116612496, LOC116614660, LOC116617924, LOC116617925, LOC116619259, LOC125557550, LOC125560629, LOC125560693, LOC125561067, LOC125561881, LOC125561890, LOC125563135, LOC125568096, LOC125570208, LOC125572145, LOC125572233, LOC125572271, LOC5498970		LOC100367933, LOC100368426, LOC100369229, LOC100369289, LOC100369622, LOC100369835, LOC100370766, LOC100370892, LOC100371933, LOC100372836, LOC100373077, LOC100376830, LOC100377439, LOC100378376, LOC102800980, LOC102802474, LOC102802806, LOC102803912, LOC102804302, LOC102806157, LOC102806286, LOC102806436, LOC102806496, LOC102806624, LOC102807207, LOC102807377, LOC102807736, LOC102808029, LOC1028…	LOC115921248	LOC105947533, LOC116406653, LOC116407638, LOC116411676, LOC116412005
OG0000199	BL00461_evm1, BL09505_cuf7, BL14507_evm0, BL14691_evm9, BL16733_cuf5, BL18611_evm1, BL18612_cuf4, BL19704_evm0, BL20099_evm2	LOC103171597, LOC103173318, LOC103190361	LOC100334716, LOC100535674, gbp1, gbp2, gbp3, gbp4_1, si_ch211-209n20.1, si_dkeyp-30d6.2, unm_sa911	GBP1, GBP2, GBP3, GBP4, GBP5, GBP6, GBP7	LOC102686298, LOC102686393, LOC102686500, LOC102696936	LOC100027502, LOC100027521, LOC100027544, LOC100027586, LOC100027604, LOC100027621, LOC100027633, LOC130456889, LOC130457074, LOC130457075	LOC5506032, LOC5518667, LOC5518711	LOC119720222	LOC102800748, LOC102800850, LOC102809605	LOC100888488	LOC100488013, LOC100495160, LOC116407627, LOC116407652, LOC116407653, LOC116412379, gbp1, gbp2, gbp3, gbp4, gbp5, gbp6, gbp7
OG0000200	BL14845_evm0, BL25190_evm0, BL26072_evm0, BL29629_evm0, BL31298_evm0, BL75551_cuf2, BL97138_cuf2	LOC103188379, edil3b	edil3a, edil3b, mfge8a, mfge8b, mfge8b_1	EDIL3, MFGE8	LOC102697668, mfge8b	EDIL3, MFGE8	LOC125563127, LOC5504614, LOC5504710, LOC5506479, LOC5512761, LOC5519042, LOC5520309	LOC119722739, LOC119724056, LOC119734904, LOC119735072, LOC119745069	LOC100376213, LOC102809369	LOC105436810, LOC105443282, LOC105445212, LOC115918654, LOC115922477, LOC115924197, LOC115924199, LOC115924256, LOC115925022, LOC115926512, LOC115926514, LOC115926515, LOC115926516, LOC578661, LOC579853, LOC583243, LOC583670, LOC583765, LOC584378, LOC585784, LOC587535, LOC589087, LOC590339, LOC593195, LOC594558, LOC594562, LOC753543	edil3, mfge8
OG0000201	BL04790_evm3, BL06145_evm0, BL08080_cuf1, BL08799_evm0, BL10868_evm1, BL11709_evm1, BL12874_evm0, BL13556_cuf4, BL22397_cuf3, BL22689_cuf1, BL24442_evm0	chst1, chst3a, si_ch73-62b13.1	chst1_1, chst3a, chst3b, si_ch73-62b13.1_1	CHST1, CHST3	LOC102698485, chst1, chst3a	CHST1, CHST3	LOC5506879, LOC5511969, LOC5516029, LOC5516795, LOC5518785	LOC119722276, LOC119728097, LOC119731099, LOC119732638, LOC119739557, LOC119745582, LOC119745831	LOC100369364, LOC100370159, LOC100370459, LOC100370508, LOC100373372, LOC100373525, LOC100374900, LOC100378047, LOC100378147, LOC100378605, LOC102801193, LOC102801856, LOC102801868, LOC102802384, LOC102806079, LOC102809528	LOC100891836, LOC100891876, LOC105440812, LOC105444698, LOC115919258, LOC579709, LOC579726	LOC100485856, chst1, chst3
OG0000202	BL00133_cuf2, BL02617_cuf4, BL07374_cuf2, BL11187_cuf2, BL15726_evm1, BL17595_cuf3, BL20568_cuf4, BL21131_evm0, BL21139_cuf1, BL90255_cuf0	LOC103180176					LOC116614431, LOC116614441, LOC5519146, LOC5519162, LOC5519167	LOC119728209, LOC119731680, LOC119731681, LOC119731896, LOC119731898, LOC119731902, LOC119731908, LOC119731909, LOC119731912	LOC100313668	LOC100888080, LOC100888746, LOC100888832, LOC100889840, LOC100890702, LOC100891028, LOC100891098, LOC100891602, LOC100891856, LOC100893223, LOC100893246, LOC105436936, LOC105437112, LOC105437779, LOC105438225, LOC105438579, LOC105438637, LOC105439541, LOC105440078, LOC105441410, LOC105441411, LOC105443545, LOC105444431, LOC105446262, LOC105446680, LOC105446817, LOC105447459, LOC115918433, LOC1159…
OG0000203	BL96809_cuf9	LOC103172863, LOC103184804, LOC103185068, LOC103190861, cacna1ba, cacna1c	cacna1aa, cacna1ab, cacna1ba, cacna1bb, cacna1bb_1, cacna1c, cacna1da, cacna1db, cacna1e, cacna1eb, cacna1fa, cacna1fb, cacna1fb_2, cacna1sa, cacna1sb	CACNA1A, CACNA1B, CACNA1C, CACNA1C_1, CACNA1D, CACNA1E, CACNA1F, CACNA1S	LOC102684448, LOC102692022, LOC102695139, cacna1ab, cacna1ba, cacna1c, cacna1fa	CACNA1A, CACNA1B, CACNA1C, CACNA1D, CACNA1E, CACNA1F, CACNA1S	LOC116603559, LOC5515227, LOC5519069, LOC5519367	LOC119734356, LOC119737342, LOC119740397	LOC100371433, LOC100373523	LOC115917871, LOC574743, LOC578128	cacna1a, cacna1b, cacna1c, cacna1d, cacna1e, cacna1f, cacna1s
OG0000204			LOC100002202_1, LOC100005157, LOC100005157_1, LOC100005157_2, LOC100005157_3, LOC100006815, LOC100006889, LOC100007007_1, LOC100007049, LOC100329676, LOC100536005_1, LOC103911535_1, LOC103911809, LOC108190973, LOC108191590, LOC108191590_1, LOC108191590_2, LOC108191592, LOC108191592_1, LOC110438817, LOC110438818, LOC110438819, LOC110438888, LOC110438888_1, LOC110438889, LOC110438889_2, LOC11043889…
OG0000205	BL00558_cuf2, BL00600_cuf1, BL00725_evm0, BL01145_evm0, BL01667_cuf1, BL02172_cuf0, BL02576_cuf1, BL03353_cuf0, BL03542_cuf0, BL04021_cuf2, BL09533_cuf4, BL10727_cuf0, BL11759_evm0, BL13261_cuf0, BL14097_cuf0, BL14884_evm0, BL19042_cuf1, BL19150_cuf0, BL19842_cuf0, BL20395_cuf1, BL23952_evm0, BL25838_evm0, BL26430_evm0, BL26794_evm0, BL26867_evm0, BL27652_evm0, BL27750_evm0, BL27988_evm0, BL27991…						LOC116613992		LOC102808378
OG0000206	BL14148_evm0, BL16580_evm0, BL17229_evm9, BL18006_cuf1, BL19661_cuf5, BL21121_cuf2	LOC103175230, LOC103175231, LOC103175232, LOC103175359, LOC103188943	LOC137487196, LOC137487196_1, acot14_1, acot15, acot16, acot17_1, acot18_1, acot19, acot20, acot21, acot22	ACOT1, ACOT2, ACOT4, ACOT6, BAAT_1	LOC102690478, LOC102690679, LOC102694483, LOC138241011, acot20	LOC100017693, LOC100023136, LOC100024470, LOC100024487	LOC5506196, LOC5519541	LOC119741228, LOC119741693, LOC119742414, LOC119743200, LOC119743430, LOC119743621, LOC119745077	LOC100372423, LOC100372574, LOC100372724	LOC577168, LOC585620, LOC592572, LOC753741	LOC100488333, LOC100496940, LOC100497260, LOC100497423, LOC100497580, LOC100497738, LOC100498625, LOC116408197, acot2, baat
OG0000207	BL15054_evm0, BL17205_cuf0	LOC103173274	LOC100149563_1, LOC100330882, LOC100330882_1, LOC100331049, LOC100333082, LOC100333082_1, LOC103909414, LOC103911769, LOC103911769_1, LOC110437735, LOC110437735_1, LOC110437759, LOC110437759_1, LOC110437853, LOC110437862, LOC110437868, LOC110438863, LOC110438948, LOC110438948_1, LOC110438955, LOC110438956, LOC110438961, LOC110438965, LOC137496527, LOC560917, LOC560917_1, LOC562245, LOC562245_1, L…	HTRA2	LOC102688355	HTRA2	LOC116617828	LOC119720646	LOC102807217	LOC115918650, LOC756975	htra2
OG0000208	BL08945_evm0, BL24872_evm0	LOC103179087, LOC103179088, LOC103179166, LOC103185568, LOC103185588, LOC103185589, LOC103189448, kcna4	LOC100004160, LOC100330283, LOC100332207, LOC100536252, LOC100537815, LOC100537815_1, LOC101883166_1, LOC567521, LOC567521_1, kcna10a, kcna1a, kcna1b, kcna2b, kcna3a, kcna4, kcna6a	KCNA1, KCNA10, KCNA2, KCNA3, KCNA4, KCNA5, KCNA6, KCNA7	LOC102689192, LOC102689659, LOC102692330, LOC102692534, LOC107078052, kcna1b, kcna4	KCNA1, KCNA10, KCNA2, KCNA3, KCNA4, KCNA5, KCNA6, KCNA7	LOC5507360, LOC5508332	LOC119746063	LOC100377575	LOC584215	kcna1, kcna10, kcna2, kcna3, kcna4, kcna5, kcna6, kcna7
OG0000209							LOC116602051, LOC116604117, LOC116604660, LOC116608952, LOC116609464, LOC116609722, LOC116609859, LOC116613061, LOC116613847, LOC116615484, LOC116617055, LOC116617238, LOC116617805, LOC116618262, LOC116618407, LOC116618707, LOC125557462, LOC125568118, LOC5500734, LOC5500736, LOC5501804, LOC5501993, LOC5502172, LOC5502175, LOC5502412, LOC5502413, LOC5505250, LOC5506519, LOC5507625, LOC5507692, LOC…	LOC119719728		LOC105439866
OG0000210								LOC119718877, LOC119718879, LOC119727095, LOC119727871, LOC119727899, LOC119728034, LOC119728152, LOC119728153, LOC119729090, LOC119729389, LOC119730052, LOC119730054, LOC119730057, LOC119730058, LOC119730468, LOC119730918, LOC119733611, LOC119733620, LOC119733622, LOC119733626, LOC119733760, LOC119733766, LOC119733770, LOC119733810, LOC119733942, LOC119733944, LOC119733945, LOC119733970, LOC1197…
OG0000211	BL02115_cuf1, BL08623_evm0, BL17029_evm0, BL23426_cuf1	LOC103175770, LOC103175771	cnfn_1, plac8.1, plac8.2, plac8l1, ponzr1, ponzr2_1, ponzr3_1, ponzr4_1, ponzr5_1, ponzr6_1	CNFN, PLAC8, PLAC8L1	LOC102686673, LOC102687726, LOC102692934, LOC102693070, LOC102693873, LOC102694073, LOC102694464, LOC107076326, LOC138236775, cnfn, ponzr1	LOC100619892, PLAC8, PLAC8L1	LOC5514500, LOC5514503	LOC119725530, LOC119740283, LOC119741004, LOC119743261, LOC119743262, LOC119743497, LOC119744461	LOC100366545, LOC100373752, LOC100373901, LOC102802338, LOC102803872, LOC102807947, LOC102809462, LOC102809576	LOC100891169, LOC100893619, LOC105445931, LOC588238, LOC756155	LOC100495837, LOC100497729, LOC116409853, LOC733751, cnfn.1, cnfn.2
OG0000212						LOC100010199, LOC100014784, LOC100016346, LOC100016390, LOC100017223, LOC100017416, LOC100017529, LOC100017925, LOC100017957, LOC100019334, LOC100020204, LOC100020270, LOC100022663, LOC100023329, LOC100023387, LOC100024299, LOC100024687, LOC100025225, LOC100025408, LOC100026597, LOC100027095, LOC100027332, LOC100028088, LOC100028476, LOC100028524, LOC100028888, LOC100029038, LOC100029550, LOC1000…
OG0000213										LOC100888677, LOC100889158, LOC100889746, LOC100890379, LOC100891145, LOC100892113, LOC100892997, LOC100893625, LOC105436572, LOC105437133, LOC105437861, LOC105438852, LOC105439174, LOC105439175, LOC105439176, LOC105440403, LOC105440851, LOC105441161, LOC105441350, LOC105441387, LOC105442144, LOC105443285, LOC105443536, LOC105443538, LOC105443977, LOC105444987, LOC105445253, LOC105445795, LOC1054…
OG0000214	BL00216_evm0, BL00634_evm6, BL00766_cuf4, BL03063_evm0, BL03217_evm0, BL03754_evm1, BL03818_cuf3, BL05302_cuf2, BL05467_cuf4, BL06021_cuf12, BL06675_cuf0, BL06676_cuf4, BL07144_cuf9, BL07536_cuf4, BL07539_cuf1, BL09536_cuf0, BL09539_evm2, BL09999_cuf2, BL11995_evm1, BL11996_evm0, BL13082_evm3, BL13204_cuf6, BL13221_evm0, BL13387_evm0, BL13442_evm2, BL14168_evm0, BL14883_cuf1, BL16786_cuf0, BL1686…						LOC5510331, LOC5512396
OG0000215	BL10701_evm2, BL10986_cuf3, BL11242_cuf25, BL16960_evm0, BL29330_evm0, BL95187_evm0, BL96161_evm1, BL96162_evm0	LOC103183243, slc46a1	si_dkey-5g14.1, si_dkey-5g14.1_1, si_dkey-5g14.1_2, slc46a1, slc46a3	SLC46A1, SLC46A3	LOC102698400, slc46a3	SLC46A1, SLC46A3	LOC116604427, LOC116611626, LOC5504052, LOC5510526, LOC5511337, LOC5514663, LOC5520685, LOC5521073, LOC5521178	LOC119718887, LOC119719292, LOC119719293, LOC119722815, LOC119725587, LOC119725724, LOC119732535, LOC119740325, LOC119740352, LOC119740863, LOC119744296, LOC119744324, LOC119744362, LOC119744476, LOC119745187	LOC100371069, LOC102807668, LOC102807776, LOC102807843, LOC102807887, LOC102808063, LOC102808092	LOC100891142, LOC115918740, LOC115918862, LOC576327, LOC581090, LOC585144	slc46a1, slc46a3
OG0000216	BL12709_cuf18	LOC103178079, sh3gl1b, sh3gl3a	sh3gl1a, sh3gl1b, sh3gl1b_1, sh3gl2a, sh3gl2b, sh3gl3a, sh3gl3b	SH3GL1, SH3GL2, SH3GL3_1	sh3gl1b, sh3gl2a, sh3gl3a	SH3GL1, SH3GL2, SH3GL3	LOC5502036, LOC5519370	LOC119733837, LOC119733950, LOC119734435, LOC119734472, LOC119734500, LOC119734680, LOC119736985, LOC119737444, LOC119738662, LOC119738701, LOC119738720, LOC119738748, LOC119738759, LOC119738979, LOC119739117, LOC119739144, LOC119739175, LOC119739197, LOC119739234, LOC119739322, LOC119739341, LOC119739405, LOC119739424, LOC119739434, LOC119739442, LOC119739553, LOC119739559, LOC119739613, LOC1197…	LOC102805294	LOC587130	sh3gl1, sh3gl2, sh3gl3
OG0000217	BL04060_cuf2, BL18001_evm2, BL18004_evm0, BL53309_cuf2	LOC103180696, LOC103185650, LOC103187123, LOC103188669, LOC103190535, ywhae1	ywhaba, ywhabb, ywhabl, ywhae1_2, ywhae2, ywhag1, ywhag2, ywhag2_1, ywhah, ywhaqa, ywhaqb, ywhaz	YWHAB, YWHAE_1, YWHAG, YWHAH, YWHAQ, YWHAZ	LOC102688497, ywhaba, ywhae1, ywhag1, ywhah, ywhaz	LOC103106061, LOC130456421, YWHAB, YWHAE, YWHAG, YWHAH, YWHAQ, YWHAZ	LOC5513135, LOC5514040, LOC5514720	LOC119724405, LOC119742432, LOC119742433, LOC119742434	LOC100373095, LOC100375113	LOC575018, LOC581376, LOC583263	ywhab, ywhae, ywhag, ywhah, ywhaq, ywhaz
OG0000218	BL05529_cuf0, BL05998_evm0, BL25520_evm0, BL28223_evm0, BL30354_evm0, BL31485_evm0	LOC121851625, LOC121851626, LOC121851942, LOC121852182, LOC121852183, LOC121852290, LOC121852323, LOC121852324, LOC121852467, LOC121852519, LOC121852529, LOC121852537, LOC121852540, LOC121852562, LOC121852563						LOC119723238, LOC119725058, LOC119726835, LOC119727948, LOC119732358, LOC119732839, LOC119732994, LOC119734454, LOC119734568, LOC119734578, LOC119735849, LOC119736498, LOC119736566, LOC119739063, LOC119740058, LOC119745172		LOC100890239, LOC100892584, LOC100893989, LOC100894121, LOC105439168, LOC105439402, LOC105439403, LOC115921322, LOC115922810, LOC115922858, LOC115923348, LOC115924186, LOC115924334, LOC115924335, LOC115925370, LOC115925505, LOC115927635, LOC115927703, LOC115927715, LOC115927720, LOC115929943, LOC115929948, LOC763212
OG0000219	BL09306_evm0, BL25434_evm0, BL95873_evm0							LOC119733083, LOC119741628		LOC105437939, LOC105438553, LOC105440279, LOC105440478, LOC105441867, LOC105442625, LOC105444449, LOC105444481, LOC105445261, LOC105446728, LOC115919368, LOC115919475, LOC115919526, LOC115919822, LOC115919832, LOC115919836, LOC115920033, LOC115920128, LOC115920252, LOC115920267, LOC115920577, LOC115920619, LOC115920868, LOC115920968, LOC115921078, LOC115921543, LOC115921648, LOC115922300, LOC1159…
OG0000220			LOC101882447, LOC101883771, LOC101883824, LOC101884727, LOC101885155, LOC101885620, LOC101886086, LOC101886657, LOC103908683, LOC103908762, LOC103910221, LOC108190499, LOC108191338, LOC108191636, LOC108191636_1, LOC108191637, LOC110438311, LOC110438608, LOC110439066, LOC110439581, LOC137487315, LOC137490966, LOC137496233				LOC116603307, LOC116604791, LOC116618484, LOC125561767, LOC125563157, LOC125568412	LOC119724000, LOC119725005, LOC119728039, LOC119729826, LOC119730083, LOC119733659, LOC119733681, LOC119733906, LOC119733951, LOC119735847, LOC119740386, LOC119740639, LOC119741382, LOC119745185	LOC102801454, LOC102808297, LOC102809266, LOC102809377, LOC102809487	LOC100890321, LOC115918077, LOC115918415	LOC100489553, LOC100491360, LOC101731053, LOC101731929, LOC101732922, LOC105947221, LOC108645796, LOC108647869, LOC116411460
OG0000221									LOC100366954, LOC100368051, LOC100368304, LOC100368607, LOC100368746, LOC100369476, LOC100370034, LOC100370134, LOC100370466, LOC100370574, LOC100370596, LOC100371418, LOC100371638, LOC100372511, LOC100372659, LOC100373172, LOC100373342, LOC100373382, LOC100373823, LOC100374251, LOC100374416, LOC100374429, LOC100375084, LOC100375129, LOC100375788, LOC100376342, LOC100377674, LOC100377725, LOC1003…
OG0000222	BL01318_evm0, BL01714_evm9, BL02768_cuf2, BL02844_evm0, BL02930_evm0, BL04353_evm0, BL04391_evm0, BL04969_evm2, BL05057_evm0, BL06689_cuf6, BL06802_evm2, BL07781_cuf6, BL07846_cuf7, BL08144_cuf1, BL09018_cuf4, BL09038_cuf1, BL11864_evm0, BL11865_cuf1, BL12199_cuf7, BL12203_cuf7, BL13449_evm3, BL13455_evm0, BL13800_evm0, BL13804_cuf2, BL13808_evm0, BL14105_evm2, BL14371_cuf2, BL17353_evm5, BL17749…							LOC119745517		LOC115927683
OG0000223	BL11395_evm3, BL11500_evm0	LOC103183240, LOC103184174, LOC103190480, slc7a2, slc7a4	slc7a1a, slc7a1a_1, slc7a1b, slc7a2, slc7a2_1, slc7a3a, slc7a3b, slc7a4, zgc_175280	SLC7A1, SLC7A2, SLC7A3, SLC7A4	LOC102694470, LOC102695200, slc7a2, slc7a3b, slc7a4	SLC7A1, SLC7A2, SLC7A3, SLC7A4	LOC116603540, LOC116603730, LOC116618716, LOC5506178, LOC5512618	LOC119732131, LOC119743518, LOC119744840, LOC119745505	LOC100366390, LOC100366542, LOC100368510, LOC100374634, LOC100375631, LOC100376232, LOC100376385, LOC100377073, LOC100379044, LOC102801931, LOC102805669	LOC115918219, LOC115921518, LOC575206, LOC576809, LOC754521	slc7a1, slc7a2.1, slc7a2.2, slc7a3, slc7a4
OG0000224	BL07255_cuf9, BL14485_evm0, BL15226_evm0, BL95582_evm1, BL95583_evm0	LOC103172906, LOC103176760, LOC103179169, LOC103181848, LOC103185046	grm2a, grm2b_1, grm3_1, grm4, grm6a, grm6b_1, grm7, grm8a, grm8b	GRM2, GRM3, GRM4, GRM6, GRM7, GRM8	LOC102696505, grm3, grm4, grm6a, grm7, grm8a	GRM2, GRM3, GRM4, GRM6, GRM7, GRM8	LOC5502704, LOC5506645, LOC5514586, LOC5515863	LOC119726670, LOC119726671, LOC119743468	LOC100369975, LOC100370120, LOC100371196, LOC100372453, LOC102810020	LOC579746, LOC582475, LOC583252, LOC764414	grm2, grm3, grm4, grm7, grm8, grm8l
OG0000225	BL09682_evm4, BL09934_evm0, BL24617_cuf3	LOC103189355, LOC103191023, cdc42, rac1a, rac3a	LOC100537765, cdc42, cdc42l_1, rac1a, rac1b, rac2, rac3a, rac3b, rhoga, rhogb, rhogc, rhogd_1	CDC42, RAC1, RAC2, RAC3, RHOG	LOC102682154, LOC102686683, LOC102690743, cdc42, cdc42l, rac1a, rac2	CDC42, LOC100012700, LOC100013158, RAC1, RAC2, RAC3, RHOG	LOC5506388, LOC5508990, LOC5510099	LOC119723341, LOC119732634, LOC119734838, LOC119734839	Cdc42, LOC100373423, LOC100378084	LOC581537, LOC584477, LOC589445, LOC593690	cdc42, rac1, rac2, rac3, rhog, rhogl
OG0000226	BL02335_evm0, BL14987_evm0, BL14991_evm0, BL15350_cuf8, BL16596_cuf1, BL21724_evm0, BL21799_evm0	LOC103173148, LOC103181930, LOC103188561, pcsk1, pcsk5b, pcsk6	furina_1, furinb, pcsk1, pcsk5b, pcsk6	FURIN, PCSK1, PCSK4, PCSK5, PCSK6	LOC102684883, LOC107078452, furinb, pcsk1, pcsk5b, pcsk6	FURIN, PCSK1, PCSK4, PCSK5, PCSK6	LOC5500435, LOC5503300, LOC5504528, LOC5510440, LOC5510456, LOC5512606, LOC5519434, LOC5519937	LOC119729736, LOC119730382, LOC119741748, LOC119742087	LOC100366895, LOC100376294, LOC100376687, LOC100377214, LOC100378954	LOC574878, LOC578721, LOC581070	furin, pcsk1, pcsk4, pcsk5, pcsk6
OG0000227	BL09093_evm0, BL11909_cuf1	LOC103176599, slc26a1, slc26a10, slc26a2, slc26a5	LOC100005108, LOC110440014, slc26a1, slc26a10, slc26a10_1, slc26a2, slc26a5, slc26a6, slc26a6l1, slc26a6l2	SLC26A1, SLC26A2, SLC26A5, SLC26A6	LOC102682908, LOC102683110, LOC107077476, slc26a1, slc26a10, slc26a2, slc26a5	LOC130454312, SLC26A1, SLC26A2, SLC26A5, SLC26A6	LOC116620679, LOC5522110	LOC119737354, LOC119737538	LOC100375088, LOC102801604, LOC102804098, LOC102804343, LOC102804454, LOC102804561, LOC102804672, LOC102806910	LOC100891197, LOC115919048, LOC115929285, LOC585756, LOC587654, LOC587674, LOC588264	LOC105947015, slc26a1, slc26a10, slc26a2, slc26a2.2, slc26a5, slc26a6
OG0000228	BL21778_cuf0						LOC5521209	LOC119719136, LOC119719144, LOC119719359, LOC119719360, LOC119719361, LOC119719591, LOC119719600, LOC119719624, LOC119719631, LOC119727308, LOC119733956, LOC119734278, LOC119737687, LOC119740212, LOC119740421, LOC119741573, LOC119741574, LOC119741575, LOC119741576, LOC119741577, LOC119741578, LOC119741906, LOC119742031, LOC119742032, LOC119742033, LOC119742168, LOC119742196	LOC102808602	LOC100889243, LOC100889271, LOC100890403, LOC100894078, LOC105438594, LOC105438595, LOC105444718, LOC115917943, LOC115917954, LOC115918481, LOC115919809, LOC115921866, LOC115923683, LOC115923721, LOC115925959, LOC115926780, LOC577004, LOC577948, LOC579899, LOC580577, LOC582418, LOC584038, LOC584763, LOC589531, LOC753109, LOC754228, LOC754285, LOC755901, LOC756943
OG0000229		LOC103176395	casr, olfcq10, olfcq11, olfcq12, olfcq13, olfcq14, olfcq15, olfcq16, olfcq17, olfcq18, olfcq19, olfcq1_1, olfcq2, olfcq20, olfcq20_1, olfcq2_1, olfcq3_1, olfcq4, olfcq5, olfcq6, olfcq8, olfcq9, olfcs1_1, olfcs2	CASR	LOC102687583, LOC102696003, LOC102696206, LOC102696400, LOC102696590, LOC102696787, LOC102696985, LOC102697176, LOC102697377, LOC102697568, LOC102697760, LOC102698362, LOC107079074, LOC107079075, LOC138242162, LOC138242196, LOC138242210, LOC138242244, LOC138242246, LOC138242247, LOC138242248, LOC138242249, casr	CASR, VN2R598	LOC5514719, LOC5517886		LOC100368557, LOC100371662, LOC102800571	LOC575352	LOC100496766, casr
OG0000230	BL01172_evm2, BL01485_evm0, BL02795_evm6, BL06893_evm0, BL09738_cuf0, BL09904_evm0, BL14231_evm0, BL14232_cuf0, BL16100_evm0, BL16942_evm0, BL18080_evm0, BL20983_cuf1, BL21430_cuf1, BL22697_evm0, BL23415_evm0, BL30210_evm0, BL31429_evm0, BL32018_evm0, BL33887_cuf1, BL55605_cuf0, BL83101_cuf1	LOC103180671, LOC103184878	cbln17_1	C1QTNF3	LOC138224058	C1QTNF3		LOC119719602, LOC119721517, LOC119721563, LOC119721577, LOC119725144, LOC119727945, LOC119727946, LOC119729733, LOC119729804, LOC119730337, LOC119730415, LOC119736276, LOC119740379, LOC119740380, LOC119740434, LOC119741778, LOC119741831, LOC119741905, LOC119743302, LOC119743303, LOC119743304, LOC119746484	LOC100372009, LOC100373736, LOC100374398, LOC102800716	LOC100887925, LOC100889309, LOC100893509, LOC588210	c1qtnf3
OG0000231	BL00307_evm0, BL00882_evm2, BL00968_cuf1, BL01058_cuf3, BL01065_cuf1, BL02137_cuf1, BL02408_cuf6, BL04509_cuf3, BL05903_cuf4, BL06188_cuf3, BL06468_evm0, BL06715_evm1, BL07246_evm0, BL07360_cuf1, BL07361_evm2, BL07363_evm0, BL07366_cuf2, BL09509_cuf2, BL09510_evm0, BL09618_evm0, BL09806_cuf1, BL13924_cuf0, BL14689_cuf1, BL15528_cuf4, BL15799_evm2, BL15836_cuf6, BL18186_evm0, BL18414_cuf3, BL18727…	LOC103189740					LOC5520611			LOC115922500, LOC592913
OG0000232	BL00758_cuf1, BL04475_cuf3, BL12607_evm1, BL14169_evm3, BL17188_evm3, BL23124_evm0, BL23944_evm0, BL95226_evm1, BL95227_evm0, BL96242_cuf0, BL96243_cuf4	LOC103188403	litaf, si_ch211-202h22.7, si_ch211-202h22.8, si_ch211-202h22.9, si_dkeyp-75b4.8	LITAF, LITAFD	LOC102697903, LOC107078993, litaf	LITAF, LOC100025271, LOC100033331	LOC5501384, LOC5504576, LOC5509301, LOC5518164	LOC119727320, LOC119727321, LOC119727322, LOC119735456, LOC119736038, LOC119736039, LOC119737398	LOC100368690, LOC100368848, LOC100368995, LOC100369143, LOC100370173, LOC100373750, LOC100373856, LOC100375692, LOC100378288, LOC102802033, LOC102802165, LOC102802403, LOC102806458, LOC102806855	LOC100889935, LOC115929763, LOC755737, LOC764214	LOC100498592, LOC101730868, litaf, litafd
OG0000233	BL00337_evm0, BL03994_cuf2, BL08964_evm0, BL12421_cuf1, BL13118_evm0, BL13120_cuf1, BL16158_cuf1, BL19930_cuf0, BL28888_evm0, BL77160_cuf0, BL96286_cuf3			WFDC2, WFDC3		LOC103103022, WFDC2, WFDC3	LOC5510061, LOC5510701, LOC5517731	LOC119720948, LOC119723229, LOC119731107, LOC119731684, LOC119734989, LOC119734994, LOC119734995, LOC119735040, LOC119735142, LOC119735541, LOC119736545, LOC119737188, LOC119741414, LOC119741491, LOC119742589	LOC100366658, LOC100368306, LOC100371332, LOC100372129, LOC100375670, LOC100375812, LOC100376606, LOC100376724, LOC100377772, LOC100378198, LOC102801280, LOC102801401, LOC102801599, LOC102803789, LOC102804263, LOC102809083	LOC105438121, LOC583674, LOC590178, LOC755393	LOC116406726, LOC116406739, LOC116406892, wfdc2
OG0000234	BL18632_evm0		LOC100006104, LOC100006649, LOC100006752, LOC100148735, LOC100149229, LOC100149247, LOC100149932, LOC100150177, LOC100150424, LOC100150661, LOC100333244, LOC101882982, LOC101883054, LOC101883531, LOC101883960, LOC103908692, LOC103909419, LOC103909420, LOC103909439, LOC103909440, LOC103909442, LOC103909460, LOC103909461, LOC103909463, LOC103909469, LOC108186460, LOC110439716, LOC110439903, LOC1104…		LOC102686857, LOC102689353, LOC102689561, LOC107080080, LOC138225221, LOC138225222		LOC5516904		LOC102809063
OG0000235	BL04933_evm0, BL15879_evm0, BL16516_evm0, BL19252_evm0, BL22249_evm0, BL24456_cuf6, BL25642_evm0, BL26902_evm0, BL27249_evm0, BL27361_evm0, BL31246_evm0, BL78518_cuf1, BL96739_cuf4, BL97402_cuf1, BL97403_cuf4	LOC103173073, LOC103175937, LOC103177006	hgfa, hgfb, plg	HGF, LPA, MST1, PLG	LOC102698086, plg	HGF, PLG		LOC119728144	LOC100370322, LOC100372644, LOC100372794, LOC100376847, LOC100376999, LOC100378596, LOC100378744, LOC102803213, LOC102803543, LOC102804883, LOC102806799, LOC102806826	LOC105439854, LOC105443550, LOC105444510, LOC105444511, LOC105444629, LOC115918301, LOC115919304, LOC115926468, LOC115926469, LOC115926817, LOC115928023, LOC578016, LOC587152, LOC593482	hgf, plg
OG0000236		LOC103171986, LOC103172224, LOC103172398, LOC103172491, LOC103172580, LOC103172635, LOC103172664, LOC103172714, LOC103172821, LOC103173072, LOC103173092, LOC103173211, LOC103173652, LOC103173689, LOC103174542, LOC103178592, LOC103180169, LOC103187406, LOC103187415, LOC103189083, LOC103190247, LOC103190618, LOC103191229, LOC103191230, LOC103191263, LOC103191502, LOC121851159, LOC121851160, LOC1218…	LOC137487203, cabz01076234.2, cd276	BTN1A1_1, BTN2A1_1, BTN3A1, BTN3A2, BTN3A3, BTNL2_8, BTNL9, CD276	LOC102683839, LOC107077251, LOC138238319, LOC138239435, cabz01076234.2, cd276	BTNL9, CD276, LOC100012175, LOC103103833, LOC103104362, LOC103104482, LOC103105123					LOC100492877, cd276
OG0000237			LOC100536182, ftr67		LOC102682860, LOC102682882, LOC102683083, LOC102685491, LOC102687124, LOC102689174, LOC102694977, LOC102695454, LOC102696130, LOC102696520, LOC102697304, LOC102697469, LOC107075352, LOC107075353, LOC107075987, LOC107075988, LOC107075990, LOC107076103, LOC107078098, LOC107078103, LOC138216026, LOC138238041, LOC138238042, LOC138238043, LOC138238044, LOC138238045, LOC138238046, LOC138238047, LOC1382…
OG0000238			LOC100149676, LOC100149676_1, LOC108179083, LOC108191510, LOC108191519, LOC110438872, LOC110438876, LOC110438877, LOC110438877_1, LOC137487290, LOC137496528, LOC137496529, LOC137496530, LOC137496531, LOC137496548, LOC137496549, si_ch211-139n6.11, si_ch211-238p8.31, si_ch211-238p8.35, taar18g, taar19a, taar19b, taar19c, taar19d, taar19e, taar19g, taar19h, taar19j, taar19l, taar19m, taar19o, taar19…
OG0000239							LOC5505647	LOC119732806, LOC119732885, LOC119732957, LOC119732958, LOC119733010, LOC119733011, LOC119733012, LOC119733014, LOC119733017, LOC119733018, LOC119733019, LOC119733021, LOC119733022, LOC119733027, LOC119733028, LOC119733149, LOC119733150, LOC119733160, LOC119733184, LOC119733207, LOC119733208, LOC119733209, LOC119733269, LOC119733270, LOC119733271, LOC119733273, LOC119733314, LOC119733315, LOC1197…
OG0000240									LOC100367357, LOC100367665, LOC100367877, LOC100367935, LOC100369285, LOC100369836, LOC100371569, LOC100371836, LOC100372494, LOC100373404, LOC100373759, LOC100374797, LOC100374934, LOC100376283, LOC100376920, LOC102800742, LOC102801083, LOC102801143, LOC102801222, LOC102801693, LOC102801992, LOC102802123, LOC102802210, LOC102802404, LOC102802445, LOC102802640, LOC102802641, LOC102802884, LOC1028…		LOC100494969
OG0000241										LOC100889142, LOC100889297, LOC100891143, LOC100892781, LOC100893058, LOC105437830, LOC105437849, LOC105438436, LOC105438456, LOC105440380, LOC105440954, LOC105441254, LOC105441554, LOC105441894, LOC105442095, LOC105442097, LOC105442794, LOC105442899, LOC105443223, LOC105443498, LOC105445056, LOC105445277, LOC105446027, LOC105446456, LOC105447010, LOC105447015, LOC105447452, LOC115918218, LOC1159…
OG0000242											LOC100490478, LOC100490647, LOC100490813, LOC100490987, LOC100492272, LOC101730653, LOC101731166, LOC101731459, LOC101731560, LOC108644466, LOC116406455, LOC116406474, LOC116406504, LOC116412008, LOC116412095, LOC116412112, LOC116412113, LOC116412116, LOC116412118, LOC116412119, crygbl.1, crygbl.2, crygdl.1, crygdl.11, crygdl.12, crygdl.13, crygdl.14, crygdl.15, crygdl.16, crygdl.17, crygdl.19, c…
OG0000243	BL14363_evm9, BL18060_evm13	LOC103176660, LOC103176971, LOC103182525, plxna4, plxnb1b	plxna1a, plxna1b, plxna2, plxna3, plxna4, plxnb1a, plxnb1b, plxnb2a.1, plxnb2a.2, plxnb2a.3, plxnb2b, plxnb3	PLXNA1, PLXNA2, PLXNA3, PLXNA4, PLXNB1, PLXNB2, PLXNB3	LOC102685597, LOC107077983, LOC107077987, plxna1a, plxna2, plxna3, plxna4, plxnb2b, plxnb3	PLXNA1, PLXNA2, PLXNA3, PLXNA4, PLXNB1, PLXNB2, PLXNB3	LOC5510599	LOC119726697, LOC119736487, LOC119736921	LOC100329049	LOC575541, LOC589422, LOC762418	plxna1, plxna2, plxna3, plxna4, plxnb1, plxnb2, plxnb3
OG0000244	BL00927_evm0, BL01786_cuf0, BL02048_evm1, BL07908_cuf1, BL13725_evm0, BL24151_cuf1, BL61717_cuf0, BL96536_cuf13, BL96539_cuf8, BL96551_cuf9, BL97200_cuf15	LOC121852530					LOC116617489, LOC5507586, LOC5510768, LOC5512388, LOC5521177	LOC119719964, LOC119725211, LOC119725214, LOC119732817, LOC119732844, LOC119732852, LOC119733001, LOC119733275, LOC119733276, LOC119735184, LOC119735198, LOC119735201, LOC119735323, LOC119735325, LOC119735326, LOC119735327, LOC119735334, LOC119735335, LOC119735336, LOC119735348, LOC119735675, LOC119735735, LOC119735769, LOC119735773, LOC119735774, LOC119735836, LOC119735839, LOC119736147, LOC1197…	LOC100369522, LOC100373313, LOC100373970, LOC100376393, LOC102801939, LOC102808167	LOC105436490, LOC763383
OG0000245	BL06852_cuf1, BL18731_evm0, BL19927_cuf1, BL19985_evm1, BL21550_evm0, BL25845_evm0, BL31582_evm0, BL59323_cuf8, BL67370_cuf1		LOC100149327, LOC100150236, LOC100330683, LOC100535115, LOC101882212, LOC101882356, LOC101882440, LOC101882661, LOC101883177, LOC101884613, LOC101884910, LOC101885559, LOC103908633, LOC103910933, LOC108179108, LOC110438202, LOC110438413, LOC110440185, LOC137487304, LOC137488715, LOC137488914, LOC137489162, LOC137496283, LOC555422, LOC559910, LOC570184, LOC793244, LOC795083, LOC795264, si_ch211-19…				LOC5508259	LOC119727916	LOC100376482, LOC102801276, LOC102802961, LOC102804858, LOC102807096	LOC105444839, LOC115922217, LOC115923619, LOC115923622, LOC588250	LOC100489710
OG0000246	BL00121_evm0, BL00159_evm0, BL03951_evm0	LOC103175729, LOC103182128, LOC103185848, tspan17, tspan33a, tspan33b	tspan10, tspan10_1, tspan14_1, tspan17, tspan33a, tspan33b, tspan33b_1, tspan5a, tspan5b	TSPAN10, TSPAN14, TSPAN17, TSPAN33, TSPAN5	tspan10, tspan14, tspan17, tspan33a, tspan33b, tspan5a	TSPAN10, TSPAN14, TSPAN17, TSPAN33, TSPAN5	LOC5506725, LOC5509867, LOC5512416, LOC5518800	LOC119731190, LOC119731751, LOC119739698, LOC119745604	LOC100372994, LOC100373797, LOC100378439, LOC102802902, LOC102806975, LOC102807818	LOC100892398, LOC582219, LOC583302, LOC583480	tspan10, tspan14, tspan17, tspan33, tspan5
OG0000247	BL00871_evm6, BL00885_cuf3, BL03769_cuf3, BL04386_cuf2, BL06339_cuf0, BL06507_cuf4, BL07508_cuf2, BL07509_cuf1, BL10997_evm0, BL14001_cuf0, BL19784_evm1, BL59949_cuf1, BL59952_cuf0, BL69280_cuf1	LOC103177563, LOC103178435, LOC103179478, LOC121850042	si_dkey-251i10.2	REELD1	LOC102685451, LOC107077072, LOC107079410	REELD1		LOC119729789, LOC119730485, LOC119733801, LOC119738446, LOC119738614, LOC119744485	LOC100371085, LOC100377294, LOC100377532, LOC102801531, LOC102801956, LOC102803938, LOC102808225, LOC102808813	LOC100889864, LOC100890012, LOC100891775, LOC100891863, LOC105439988, LOC105440888, LOC105440969, LOC115918489, LOC115919327, LOC115922121, LOC115922391, LOC115926511, LOC575068, LOC754732, LOC764045, LOC764821	LOC105947222, LOC116410218, reeld1
OG0000248	BL01927_evm0, BL02086_evm0, BL03410_cuf18, BL10207_cuf7, BL10400_cuf0, BL14886_evm2, BL18157_cuf0, BL18517_cuf0, BL18703_evm0, BL21967_cuf13, BL24982_evm2, BL95505_evm1, BL97385_cuf0	LOC103175983, LOC103175991, LOC103177556, LOC103179092, col4a2, col4a6	col4a1, col4a2, col4a3, col4a4, col4a5, col4a6	COL4A1, COL4A2, COL4A3, COL4A4, COL4A5, COL4A6	col4a1, col4a2, col4a3, col4a4, col4a5, col4a6	COL4A1, COL4A2, COL4A3, COL4A4, COL4A6	LOC116609797, LOC116613199, LOC5505415, LOC5505427	LOC119724226, LOC119724229	LOC100366888, LOC100368399	COLP3alpha, COLP4alpha, LOC115922489	col4a1, col4a2, col4a5, col4a6
OG0000249		ythdc1	ythdc1_1	YTHDC1_1	ythdc1	LOC100009887, LOC100009931, LOC100010025, LOC100015591, LOC100015623, LOC100020111, LOC130457322, LOC130457323, LOC130457325, LOC130457326, LOC130457327, LOC130457328, LOC130457329, LOC130457332, LOC130457333, LOC130457334, LOC130457335, LOC130457336, LOC130457337, LOC130457338, LOC130457340, LOC130457342, LOC130457346, LOC130457347, LOC130457349, LOC130457350, LOC130457351, LOC130457352, LOC1304…	LOC5511093	LOC119728202	LOC100366562, LOC102803684, LOC102805262	LOC577966	ythdc1
OG0000250			LOC103911004, LOC108179093, LOC110438516, LOC137490134, LOC137490134_1, ms4a17a.1, ms4a17a.10, ms4a17a.11, ms4a17a.12, ms4a17a.16, ms4a17a.17, ms4a17a.2, ms4a17a.3, ms4a17a.4, ms4a17a.5, ms4a17a.6, ms4a17a.7, ms4a17a.8, ms4a17a.9, ms4a17c.1_1, si_ch73-56d11.5, si_dkey-77f5.10, si_dkey-7j14.6	MS4A10, MS4A12, MS4A15, MS4A18, MS4A2, MS4A3_1, MS4A4A, MS4A4E, MS4A5, MS4A8	LOC102689149, LOC102692111, LOC102694391, LOC107075480, LOC107075481, LOC107075485, LOC107075925	LOC100029387, LOC103094062, LOC103094246, LOC103094414, LOC103094604, LOC103094786, LOC103095221, LOC103095510, LOC103095684, LOC103096027, LOC103102582, LOC103105967, MS4A5		LOC119725132			LOC100490200, LOC116408930, ms4a1
OG0000251			or42c1, or42c2, or42c3, or42c4, or42c5, or42d1, or42d2, or42d3, or42e1, or42e2, or42e3		LOC102685636, LOC102685838, LOC102686041, LOC102686247, LOC102686452, LOC102686653, LOC102686859, LOC102687059, LOC102687257, LOC102687465, LOC102691253, LOC102696244, LOC102697607, LOC102697856, LOC138239068, LOC138239069, LOC138239070, LOC138239071, LOC138239072, LOC138239073, LOC138239074, LOC138239075, LOC138239076, LOC138239077, LOC138239078, LOC138239079, LOC138239080, LOC138239081, LOC1382…
OG0000252								LOC119721113, LOC119726344, LOC119726486, LOC119732297, LOC119732299, LOC119734282, LOC119734287, LOC119736364, LOC119736404, LOC119736405, LOC119736406, LOC119736408, LOC119736409, LOC119736410, LOC119736411, LOC119736416, LOC119736424, LOC119736425, LOC119736876, LOC119736937, LOC119736982, LOC119737028, LOC119737257, LOC119738475, LOC119738477, LOC119738487, LOC119738495, LOC119738514, LOC1197…	LOC100367528, LOC100372053, LOC100373034, LOC100373232, LOC102805623
OG0000253										LOC100888385, LOC100888628, LOC100889688, LOC105436589, LOC105437685, LOC105437686, LOC105437699, LOC105438619, LOC105438919, LOC105438949, LOC105439014, LOC105439094, LOC105439259, LOC105439435, LOC105439577, LOC105440053, LOC105440782, LOC105440790, LOC105440798, LOC105441308, LOC105441420, LOC105441706, LOC105441799, LOC105441888, LOC105442409, LOC105442878, LOC105442880, LOC105445025, LOC1054…
OG0000254	BL01963_evm3, BL06383_evm0, BL07067_evm0, BL12403_evm5, BL16389_cuf0, BL16504_evm5, BL19503_evm0, BL20198_cuf1	LOC103177428, LOC103177583, LOC103177584, LOC103177585, mmp13b	LOC101883213, mmp13a, mmp13b, mmp20a, mmp20b, mmp25b, mmp30	MMP1, MMP10, MMP12, MMP13, MMP20, MMP25, MMP26, MMP27, MMP3, MMP8	LOC102692873	LOC100011059, LOC100012425, LOC100012472, LOC100012514, MMP13, MMP20, MMP27	LOC5520746	LOC119728345, LOC119728352, LOC119742874	LOC100369238	LOC574861, LOC577128, MMP16	LOC100489571, LOC100489735, LOC100491214, LOC100491547, mmp1, mmp13l, mmp20, mmp25, mmp3, mmp8
OG0000255	BL08574_evm9, BL08767_evm3, BL08772_evm0, BL95358_evm1, BL95359_evm0, BL95715_evm1	glipr2l	glipr2_2, glipr2l, im_7150988	GLIPR2	glipr2, glipr2l	GLIPR2	LOC116603355, LOC116618441, LOC116618571, LOC116619015, LOC125558953, LOC125567857, LOC125567970, LOC5501590, LOC5502610, LOC5506080, LOC5506678, LOC5507039, LOC5513749, LOC5515651, LOC5516760, LOC5518523, LOC5518573, LOC5519623, LOC5519715, LOC5519831, LOC5521024, LOC5521146, LOC5521460, LOC5521790	LOC119719104, LOC119720444, LOC119720495, LOC119721444, LOC119721445, LOC119724210, LOC119729706	LOC100370249, LOC100371303, LOC100374232, LOC102808193, LOC102809251	LOC100892542, LOC100893059, LOC582195	LOC100497187, LOC116406669, glipr2
OG0000256	BL11515_cuf7	LOC103176615, LOC103176999, LOC103182451, LOC103182452, gnao1b, gnat1, gnaz	gnai1, gnai2a_1, gnai2b, gnai3, gnaia_1, gnao1a_1, gnao1b_1, gnat1, gnat2, gnaz	GNAI1, GNAI2, GNAI3, GNAO1, GNAT1, GNAT2, GNAT3	LOC102693211, gnai1, gnai3, gnao1a, gnat1, gnat2, gnaz	GNAI1, GNAI2, GNAI3, GNAO1, GNAT1, GNAT2, GNAT3, GNAZ	LOC5503634, LOC5522111	LOC119731987, LOC119739394	LOC100367603, LOC100368357, LOC100377101	LOC414054, LOC576911	gnai1, gnai2, gnai3, gnao1, gnat1, gnat2, gnaz
OG0000257	BL02457_evm0, BL04783_evm4, BL05517_evm0, BL05522_evm0, BL07102_evm4, BL17910_evm11	LOC103179923, slc5a12, slc5a5, slc5a6a, slc5a8l	slc5a12, slc5a5, slc5a6a, slc5a8, slc5a8l_1	SLC5A12, SLC5A5, SLC5A6, SLC5A8_1	slc5a12, slc5a5, slc5a6a, slc5a8, slc5a8l	LOC100020632, LOC100020659, LOC100020693, SLC5A12, SLC5A5, SLC5A6	LOC125567938, LOC5510213, LOC5512023, LOC5512656	LOC119729294, LOC119729297, LOC119744696	LOC100313639_1, LOC100370019, LOC100370902	LOC115921357, LOC115923226, LOC576134, LOC577967, LOC580845, LOC582008, LOC584046, LOC588898, LOC590800, LOC594417	LOC100488353, slc5a12, slc5a5, slc5a6, slc5a8.1
OG0000258	BL18543_evm1	ghdc	ghdc	GHDC	ghdc	GHDC		LOC119721466, LOC119721468, LOC119721470, LOC119721479, LOC119721481, LOC119721483, LOC119721493, LOC119723468, LOC119723469, LOC119723977, LOC119724282, LOC119728473, LOC119729515, LOC119729516, LOC119729517, LOC119729518, LOC119729519, LOC119729520, LOC119729614, LOC119729680, LOC119729681, LOC119731720, LOC119733984, LOC119738311, LOC119739940	LOC100367655, LOC100375595, LOC102802089, LOC102804889	LOC100887919, LOC100888357, LOC100889817, LOC100889852, LOC100890162, LOC100890261, LOC100890398, LOC100890744, LOC100891684, LOC100892012, LOC100892102, LOC105439851, LOC105441721, LOC115918769, LOC115919014, LOC115922162, LOC115925936, LOC575548, LOC587760, LOC590319	ghdc
OG0000259	BL15079_evm3, BL15607_cuf0, BL63447_cuf0, BL65599_cuf0	LOC103189097	zgc_174904	CLEC6A				LOC119721907, LOC119722583, LOC119724872, LOC119724873, LOC119727077, LOC119727078, LOC119727080, LOC119727153, LOC119727189, LOC119727242, LOC119727264, LOC119727267, LOC119727274, LOC119727316, LOC119727337, LOC119727355, LOC119727379, LOC119727413, LOC119727454, LOC119727461, LOC119727465, LOC119727963, LOC119727964, LOC119727965, LOC119727966, LOC119727968, LOC119727969, LOC119727971, LOC1197…		LOC585818	clec4m
OG0000260	BL11895_evm4, BL18195_cuf13	LOC103181598, LOC103183216, LOC103185866, LOC103185878, LOC103188311, anxa3a, anxa4	anxa11a, anxa11b, anxa13, anxa13l, anxa3b_1, anxa4, anxa5a, anxa5b	ANXA11, ANXA13, ANXA3, ANXA4, ANXA5, ANXA7	LOC102687078, LOC102697842, anxa11a, anxa4, anxa5a	ANXA11, ANXA3, ANXA4, ANXA5, LOC100010438, LOC100023259	LOC5498882, LOC5503010	LOC119724102, LOC119724103, LOC119731779, LOC119740444	LOC100367736, LOC100372219, LOC100376156, LOC100376829	LOC577698, LOC577898, LOC583435, LOC587473, LOC590651, LOC593594	anxa11, anxa13, anxa3, anxa4, anxa5, anxa7
OG0000261		LOC103172910, LOC103174731, LOC103174742, LOC121850162	ccl20a.4, ccl20a.4_1, ccl32b.3, ccl35.1_1, ccl35.2, ccl36.1, ccl38.1, ccl38.6, ccl38a.3, ccl38a.4, ccl38a.5	CCL1, CCL11, CCL13, CCL14_1, CCL16_1, CCL18_2, CCL2, CCL24, CCL26, CCL3L1, CCL3L3_2, CCL3_2, CCL4L1, CCL4L2_2, CCL4_2, CCL7, CCL8	LOC102694182, LOC107079120, LOC107079988, LOC138242426, ccl36.1	LOC100017283, LOC100017328, LOC100017364, LOC100017393, LOC100017436, LOC100020842, LOC100020928, LOC100021011, LOC100022317, LOC103093665, LOC103093843, LOC103100967, LOC103101444, LOC103101510, LOC107651025					LOC101730633, LOC105946710, ccl4, ccl5
OG0000262								LOC119720485, LOC119725455, LOC119725786, LOC119725853, LOC119725854, LOC119725855, LOC119732800, LOC119732801, LOC119732802, LOC119732820, LOC119732837, LOC119732842, LOC119732845, LOC119732854, LOC119732858, LOC119732864, LOC119732902, LOC119732970, LOC119732975, LOC119732976, LOC119732977, LOC119732979, LOC119732981, LOC119733052, LOC119733162, LOC119733164, LOC119733180, LOC119733183, LOC1197…
OG0000263	BL00026_cuf1, BL00135_cuf0, BL00275_evm0, BL00276_evm0, BL03218_cuf1, BL06683_evm0, BL06851_evm0, BL07188_cuf0, BL07597_cuf0, BL10258_evm0, BL10259_cuf0, BL10642_evm0, BL10769_cuf2, BL14383_cuf0, BL16388_cuf0, BL18753_cuf2, BL20782_evm2, BL23393_evm0, BL25618_evm0, BL25628_evm0, BL25652_evm0, BL25662_evm0, BL25774_evm0, BL25841_evm0, BL26151_evm0, BL26892_evm0, BL27011_evm0, BL27206_evm0, BL28572…								LOC100368841, LOC102808276
OG0000264	BL00852_cuf1, BL02684_cuf1, BL07259_cuf1, BL09389_cuf0, BL11148_evm0, BL11574_evm0, BL11579_evm0, BL16839_cuf2, BL19889_evm0, BL19966_cuf6, BL27155_evm0, BL27877_evm0, BL95180_evm0, BL95181_evm1	LOC103173463, LOC103183592, LOC103183642, LOC103183644	LOC100331480, ptchd3a, si_ch211-250m6.7, si_ch211-250m6.7_1	PTCHD3_1	LOC102683939	LOC100024829	LOC116608282, LOC5503460, LOC5508426, LOC5510831, LOC5512363	LOC119728782, LOC119728793, LOC119728800, LOC119728810, LOC119728840, LOC119728893, LOC119729044, LOC119729135, LOC119729216, LOC119732742	LOC100371609, LOC100372915, LOC100374541, LOC100375295, LOC100375805, LOC100375953, LOC100376095, LOC100376618, LOC102806341	LOC100888465, LOC115922986, LOC583364, LOC586305, LOC763770	ptchd3
OG0000265	BL08298_evm3, BL09166_cuf1, BL11432_evm0, BL13255_evm0, BL16457_evm0, BL29709_evm0, BL87297_cuf0, BL95487_evm1, BL95488_evm0	LOC103178046, LOC103186490	LOC568883, slc27a2a, slc27a2b, slc27a6, zgc_101540, zgc_158482	SLC27A2, SLC27A3_1, SLC27A5, SLC27A6	LOC102689253, LOC102689458, LOC102695053, slc27a6	SLC27A2, SLC27A3, SLC27A5		LOC119729985, LOC119740787, LOC119740816, LOC119740817, LOC119740818, LOC119741176, LOC119741177	LOC100370612, LOC100371042, LOC100371908, LOC100372186, LOC100372558, LOC100373835, LOC100373989, LOC100374144, LOC100376389, LOC102807519	LOC575511, LOC579013, LOC584826, LOC588180, LOC590092, LOC590108	slc27a2, slc27a3, slc27a6, supt20hl1
OG0000266	BL10488_cuf7, BL11689_evm0, BL18071_cuf0, BL22220_evm3, BL32531_cuf0, BL48037_cuf0, BL95691_evm0, BL96218_cuf8, BL96219_cuf15, BL96232_cuf0, BL96233_cuf2, BL96478_cuf2, BL96479_cuf7, BL96755_cuf1, BL96921_cuf14, BL96925_cuf4, BL96929_cuf0, BL96971_cuf3, BL96972_cuf8, BL96973_cuf10, BL97105_cuf6, BL97317_cuf1, BL97318_cuf2, BL97319_cuf3, BL97322_cuf6						LOC116619209, LOC5508728	LOC119723761, LOC119723898, LOC119723938, LOC119723990, LOC119724015, LOC119724031, LOC119724048, LOC119724354, LOC119724355, LOC119729025, LOC119729047, LOC119729120, LOC119729229, LOC119729312, LOC119729321, LOC119732908, LOC119733070, LOC119733084, LOC119733193, LOC119733252, LOC119740085	LOC100370115, LOC100378079, LOC102801709, LOC102804779, LOC102804825, LOC102806108, LOC102809367
OG0000267	BL15847_evm4, BL18111_cuf0, BL95473_evm0, BL95474_evm1	LOC103189439, LOC103191539, slc1a1, slc1a2b	slc1a1, slc1a2a, slc1a2b, slc1a3a, slc1a3b, slc1a5, slc1a6, slc1a8b	SLC1A1, SLC1A2, SLC1A3, SLC1A5, SLC1A6	LOC102682813, LOC102684566, LOC102687626, LOC102691675, slc1a3a, slc1a5, slc1a6	SLC1A1, SLC1A2, SLC1A3, SLC1A5, SLC1A6	LOC5503858, LOC5504857, LOC5509451, LOC5511109	LOC119722877, LOC119727918, LOC119738325	LOC100367870, LOC100368421	LOC115918008, LOC115925016, LOC576503, LOC592280, LOC593172, LOC752140	LOC100496215, LOC100496635, slc1a1, slc1a2, slc1a3, slc1a5, slc1a6
OG0000268	BL00827_cuf2, BL19408_cuf1	LOC103176959, LOC103177068	cpa1_1, cpa2, cpa4, cpa5	CPA1, CPA2, CPA4, CPA5	LOC102685329, LOC102685663, LOC102696910	LOC100020543, LOC100020573, LOC100618537	LOC5503926, LOC5515186, LOC5517430, LOC5519024, LOC5519093	LOC119727687, LOC119729929, LOC119730161, LOC119730902, LOC119730943, LOC119730948, LOC119733761, LOC119741824	LOC100367157, LOC100367301, LOC100367846, LOC100373689, LOC102800797, LOC102800901, LOC102800981, LOC102801024, LOC102801099, LOC102803363	LOC100893878, LOC115918269, LOC115918837, LOC115926483, LOC115926888, LOC373512, LOC580870, LOC580915, LOC582373, LOC582972, LOC585090, LOC590567, LOC764971	cpa1
OG0000269	BL22740_evm5	LOC103191174	cyp46a1.1, cyp46a1.2, cyp46a1.3, cyp46a1.4, cyp46a1.5	CYP46A1	LOC102686415		LOC116614929, LOC5503241, LOC5506164, LOC5509986, LOC5514253, LOC5519211	LOC119718927, LOC119719080, LOC119721415, LOC119740416, LOC119740833, LOC119741138, LOC119741225, LOC119741226, LOC119741436, LOC119741773, LOC119741774, LOC119741986, LOC119745825, LOC119745860	LOC102809914	LOC100888228, LOC100891437, LOC105437946, LOC115918049, LOC115918059, LOC115922488, LOC115922490, LOC115922690, LOC115922869, LOC115923447, LOC574627, LOC575475, LOC577488, LOC577991, LOC582035, LOC587435, LOC589484, LOC591990, LOC592026, LOC753779	LOC100145328, LOC100498621, cyp46a1.1, cyp46a1.2, cyp46a1.3
OG0000270			igldcp_2, si_dkey-22i16.9		LOC102686511, LOC102693533, LOC107075370, LOC107076012, LOC107076020, LOC107076037, LOC107076046, LOC107076119, LOC107076161, LOC107076235, LOC107076268, LOC107077045, LOC138223964, LOC138242403, LOC138242404, LOC138242405, LOC138242408, LOC138242621, LOC138242637, LOC138242638, LOC138242639, LOC138242662, LOC138242663, LOC138242677, LOC138242681, LOC138242717, LOC138242745, LOC138242983, LOC1382…
OG0000271				OR10AG1		LOC100017833, LOC100021208, LOC100021227, LOC100021440, LOC100021485, LOC100021516, LOC100021545, LOC100021606, LOC100021630, LOC100021659, LOC100021691, LOC100021726, LOC100021751, LOC100021783, LOC100021834, LOC100021857, LOC100021946, LOC100021975, LOC100022003, LOC100022035, LOC100022059, LOC100022087, LOC100022203, LOC100022227, LOC100022251, LOC100022327, LOC100022392, LOC100022418, LOC1000…					LOC101733075
OG0000272								LOC119718845, LOC119719967, LOC119722580, LOC119723072, LOC119733809, LOC119733824, LOC119733847, LOC119733855, LOC119733860, LOC119733880, LOC119733889, LOC119733899, LOC119733915, LOC119733932, LOC119733941, LOC119733966, LOC119733980, LOC119734020, LOC119734052, LOC119734071, LOC119734091, LOC119734108, LOC119734182, LOC119734199, LOC119734300, LOC119734317, LOC119734481, LOC119734548, LOC1197…
OG0000273									LOC100366687, LOC100368019, LOC100369754, LOC100369891, LOC100369929, LOC100370588, LOC100370758, LOC100373086, LOC100374974, LOC100374981, LOC100375257, LOC100375409, LOC100375706, LOC100376025, LOC100376121, LOC100376275, LOC100376307, LOC100378676, LOC102801050, LOC102801255, LOC102801953, LOC102802247, LOC102802915, LOC102803679, LOC102804269, LOC102804769, LOC102804817, LOC102804890, LOC1028…	LOC100889290
OG0000274	BL05449_cuf7, BL08909_evm1, BL16532_cuf45, BL17996_cuf6, BL18279_cuf1, BL18932_evm1, BL20014_cuf1, BL22577_evm0, BL27809_evm0, BL30946_evm0, BL30964_evm0, BL31418_evm0, BL34711_cuf0, BL96259_cuf0, BL96300_cuf0, BL96780_cuf3, BL97092_cuf7, BL97110_cuf2, BL97288_cuf2, BL97458_cuf12	nptx1l, nptx2b	nptx1l, nptx2a, nptx2b, nptxra_1, nptxrb_2, si_dkey-14o18.2, si_dkey-283b15.2	NPTX1, NPTX2, NPTXR	LOC102686510, nptx1l, nptx2a, nptxrb	NPTX1, NPTX2, NPTXR	LOC5506401, LOC5509802, LOC5510825, LOC5515948, LOC5517351, LOC5520053		LOC100370097, LOC100373360, LOC102805277, LOC102806301, LOC102807425		LOC100485009, nptx1, nptx2, nptxr
OG0000275	BL06552_cuf7, BL16475_evm1	LOC103176211, LOC103176212, LOC103176306, LOC103176307, LOC103184558, LOC103184822, LOC103184841, LOC103185255	LOC569077, serpinb1, serpinb14, serpinb1l1, serpinb1l2, serpinb1l3, serpinb1l4, zgc_173729	HMSD, SERPINB1, SERPINB3, SERPINB6, SERPINB8, SERPINB9	LOC102687974, LOC102689328, LOC102689535	LOC100017160, LOC100025159	LOC5507076, LOC5507081, LOC5511948	LOC119723585, LOC119723586, LOC119723587, LOC119723992, LOC119727103, LOC119727188, LOC119727908, LOC119727909, LOC119728054, LOC119728055, LOC119728623, LOC119728661	LOC100369961, LOC100375906	LOC115917949, LOC115918051, LOC115926943, LOC581751, LOC582964, LOC592404	serpinb1, serpinb6
OG0000276	BL02125_evm4, BL05366_evm4, BL06529_evm7, BL14299_evm0, BL15600_evm0, BL16574_cuf1, BL18842_cuf1		mmp19	MMP19, MMP7	LOC102685588	MMP19, MMP7	LOC125556782, LOC125565163, LOC5497246, LOC5500606, LOC5506166, LOC5510262, LOC5510263, LOC5515588, LOC5516869, LOC5518796, LOC5520492, LOC5520493, LOC5520595, LOC5520851, LOC5521015, LOC5522155	LOC119720279, LOC119720369, LOC119721116, LOC119727619, LOC119728336, LOC119731105, LOC119731327, LOC119731328, LOC119735916	LOC100377895, LOC100378191	LOC115924100, LOC115924102, LOC115924156, LOC576145, LOC592649, LOC752715, MMP14	LOC100489108, LOC101731804, LOC116408605, LOC116408897, LOC116408899, mmp13, mmp7
OG0000277	BL10336_evm0, BL10760_cuf0, BL95012_evm1, BL95013_evm0, BL97305_cuf3	LOC103177818, LOC103177873, LOC103182028, LOC103189128, LOC121849198, il6st	LOC101884669, LOC103911612, crlf1a, crlf1b, csf3r, il12rb2, il6st	CRLF1, CSF3R, IL12RB2, IL31RA, IL6ST	LOC107075665, LOC107075821, LOC107079649, crlf1b, csf3r, il12rb2, il6st	CRLF1, CSF3R, IL12RB2, IL31RA, IL6ST	LOC5515158	LOC119722540, LOC119722541, LOC119722543, LOC119728177, LOC119737205, LOC119739475, LOC119739523	LOC100371902, LOC102808767, LOC102808882	LOC100890386, LOC100890462, LOC100890551, LOC100892661	LOC101732940, crlf1, csf3r, il6st
OG0000278							LOC116602329, LOC116604262, LOC116605569, LOC116610381, LOC116614385, LOC116614447, LOC116616636, LOC116617585, LOC116617743, LOC116618237, LOC116620703, LOC125561041, LOC125570093, LOC125570112, LOC125573489, LOC5501299, LOC5503386, LOC5503458, LOC5503812, LOC5503900, LOC5504713, LOC5506558, LOC5507000, LOC5507022, LOC5507259, LOC5508256, LOC5509780, LOC5510002, LOC5510750, LOC5513623, LOC551386…
OG0000279							LOC116611853			LOC100888582, LOC100889211, LOC100890583, LOC100891156, LOC100891859, LOC100891967, LOC100892114, LOC100893212, LOC100893575, LOC105436577, LOC105438721, LOC105439442, LOC105439865, LOC105439867, LOC105439868, LOC105439879, LOC105440335, LOC105440336, LOC105440432, LOC105440641, LOC105442200, LOC105442327, LOC105442536, LOC105442698, LOC105442745, LOC105443396, LOC105443462, LOC105443860, LOC1054…
OG0000280								LOC119720033, LOC119720065, LOC119722584, LOC119722585, LOC119722586, LOC119722587, LOC119722588, LOC119722589, LOC119722590, LOC119722591, LOC119722592, LOC119722594, LOC119722595, LOC119722596, LOC119722597, LOC119723169, LOC119723171, LOC119723255, LOC119723265, LOC119723266, LOC119723268, LOC119723269, LOC119723270, LOC119723271, LOC119723847, LOC119724068, LOC119724091, LOC119724437, LOC1197…
OG0000281	BL03099_evm0, BL10587_cuf9, BL17909_cuf2, BL25872_evm0, BL41104_cuf0, BL48215_cuf0, BL49982_cuf1, BL59762_cuf2, BL69897_cuf0, BL83576_cuf0, BL97061_cuf0, BL97243_cuf1, BL97315_cuf1, BL97382_cuf7		si_ch73-281k2.5				LOC116619888, LOC5505933	LOC119728386, LOC119736662	LOC100367658, LOC102800608, LOC102801186, LOC102801521, LOC102806518, LOC102808239, LOC102808424	LOC105441822, LOC105441826, LOC115923850, LOC115925211, LOC115925212, LOC115925213, LOC115925297, LOC115925298, LOC115925299, LOC115925300, LOC115925301, LOC115925302, LOC115925303, LOC115925304, LOC115925305, LOC115925306, LOC115925313, LOC115925314, LOC115925315, LOC115925316, LOC115925317, LOC115925319, LOC115925320, LOC115925321, LOC115925382, LOC115925383, LOC115925384
OG0000282	BL04865_cuf4, BL05813_evm0, BL06606_cuf0, BL12455_evm0, BL20895_cuf1, BL97252_cuf5, BL97253_cuf21	LOC103177436, LOC103184692	LOC100536708, plscr3a_1, plscr3b, si_ch211-71m22.1, si_ch211-71m22.5, si_ch73-206p6.1	PLSCR1, PLSCR2	LOC102685347, LOC102692030, LOC102692230, plscr3b	LOC100013654, LOC100018556	LOC5502431, LOC5518151	LOC119723367, LOC119723825, LOC119731524, LOC119731753, LOC119732490, LOC119744355, LOC119744604, LOC119744605, LOC119746227	LOC100367872, LOC100368372, LOC100375163, LOC100377797, LOC102809741	LOC100892418, LOC105437008, LOC115924531, LOC577384, LOC585374, LOC586744, LOC589851, LOC591595, LOC755959, LOC764453	LOC100497953, plscr1, plscr2, plscr3
OG0000283	BL08301_evm0, BL96167_evm1, BL96168_evm0	LOC103184053, LOC103187113, aldh1a1, aldh1a3	aldh1a2_1, aldh1a3, aldh2.1, aldh2.2, wu_fb14d09	ALDH1A1, ALDH1A2, ALDH1A3, ALDH1B1, ALDH2	LOC102682944, LOC102685231, aldh1a2, aldh1a3	ALDH1A1, ALDH1A2, ALDH1A3, ALDH1A4, ALDH1A5, ALDH1A6, ALDH1B1, ALDH2	LOC5507624, LOC5517592, LOC5519935	LOC119722287, LOC119722288, LOC119722806, LOC119736200, LOC119736202, LOC119740785, LOC119740994	LOC100366585, LOC100367555, LOC100367790, LOC100373123, LOC100374395, LOC100374643, LOC100377174	LOC581706, LOC581754	aldh1a1, aldh1a2, aldh1a3, aldh1b1, aldh2
OG0000284	BL05142_cuf3, BL10555_cuf0, BL15216_evm0, BL20734_evm0, BL27401_evm0, BL29096_evm0, BL97177_cuf9	LOC103189418, LOC103189419, LOC103190729, LOC103190730		TRIM56			LOC116602825, LOC116611725, LOC116611837, LOC116611964, LOC116612998, LOC116612999, LOC116613001, LOC116617352, LOC125559927, LOC125559929, LOC125559930, LOC125559933, LOC5496836, LOC5497384, LOC5497837, LOC5499698, LOC5499885, LOC5500166, LOC5500596, LOC5501417, LOC5501811, LOC5503652, LOC5503660, LOC5503976, LOC5504148, LOC5504154, LOC5504157, LOC5504290, LOC5504294, LOC5512858, LOC5513408, LOC…	LOC119720624, LOC119736065	LOC100368020, LOC100376608, LOC100377369, LOC102801616	LOC115927975, LOC582347
OG0000285	BL02174_cuf0, BL05698_evm0, BL05970_evm0, BL07594_cuf1, BL07595_evm0, BL07744_evm0, BL08708_cuf0, BL08914_cuf0, BL09906_cuf0, BL09991_evm0, BL12614_cuf1, BL13304_evm0, BL14218_cuf0, BL14285_evm0, BL16969_cuf0, BL17591_cuf0, BL17864_cuf0, BL18078_cuf0, BL19694_evm0, BL21263_cuf0, BL22651_evm0, BL23803_cuf0, BL23843_cuf0, BL24000_evm0, BL24772_evm0, BL25213_evm0, BL25740_evm0, BL26700_evm0, BL27690…
OG0000286	BL03887_evm3, BL06321_evm2, BL13803_evm0, BL14758_cuf1, BL25409_evm0	LOC103176570, LOC103181277, galnt1, galnt13	galnt1, galnt13, galnt5	GALNT1, GALNT13, GALNT15, GALNT5	LOC102687032, LOC102698027, galnt1, galnt13	GALNT1, GALNT13, GALNT15, GALNT5	LOC5501881, LOC5508771, LOC5515809, LOC5517907, LOC5517966, LOC5521803	LOC119719216, LOC119719232, LOC119745727	LOC100366975, LOC100370064, LOC100370212, LOC100370867, LOC100372853, LOC100373147, LOC102803164, LOC102804590	LOC100889720, LOC115920316, LOC115926795, LOC574835, LOC575949, LOC579791, LOC755000, LOC764247	galnt1, galnt13, galnt15, galnt5
OG0000287	BL05441_cuf1, BL07978_evm3, BL07982_cuf1, BL10648_evm0, BL10649_evm0, BL15531_evm0, BL15534_cuf0, BL16187_evm0, BL24707_evm1, BL70657_cuf0, BL74800_cuf3	LOC103179959, LOC103184240, LOC103187846, LOC103187847, LOC103187850, LOC103190726, LOC103191371, LOC103191377, tnfrsf21	LOC561000, tnfrsf11b, tnfrsf21	TNFRSF11B, TNFRSF1B, TNFRSF21, TNFRSF6B	LOC102687172, LOC102687457, LOC107075592, LOC107075718, LOC107075740, tnfrsf11b, tnfrsf1b, tnfrsf21	LTBR, TNFRSF11B, TNFRSF1B, TNFRSF21, TNFRSF6B	LOC5504445		LOC100367273, LOC102801105, LOC102802950, LOC102806491, LOC102806599, LOC102807121, LOC102809197, LOC102810116		ltbr, tnfrsf11b, tnfrsf21, tnfrsf6b
OG0000288	BL02476_evm1, BL04029_evm0, BL05794_cuf6, BL06813_cuf1, BL11208_cuf0, BL16710_evm0, BL18245_evm0, BL25075_evm0, BL89272_cuf2, BL95453_evm0	LOC103175461, enpp4, enpp5, zgc_153896	enpp4_1, enpp5, enpp7.1_2, enpp7.2_2, zgc_153896_1	ENPP4, ENPP5, ENPP7	LOC102682988, LOC102697707, enpp4, enpp5	ENPP4, ENPP5, ENPP7, LOC100026609	LOC5506958, LOC5515726, LOC5521229	LOC119727083, LOC119728048, LOC119728750, LOC119744856	LOC100368902, LOC100377050, LOC100377316, LOC100377467, LOC100377617, LOC102808768	LOC105444871, LOC115923054, LOC115923137, LOC575587, LOC577518, LOC586788, LOC593286	enpp4, enpp7, enpp7-l
OG0000289	BL00389_cuf1, BL08010_evm0, BL16508_cuf0, BL28748_evm0, BL38256_cuf0, BL63588_cuf1	LOC103188612, il17a/f2, il17c	LOC137495511, il17a/f1, il17a/f2, il17a/f3, il17c_1, il17d_1	IL17A, IL17C, IL17D, IL17F, IL25	LOC138238362, LOC138238371, il17a/f3, il17c, il17d	IL17A, IL17C, IL17D, IL25, LOC100016305		LOC119725621, LOC119727124, LOC119728119, LOC119728791, LOC119729029, LOC119729142, LOC119729144, LOC119736656	LOC102806223, LOC102809080	LOC100889078, LOC100889162, LOC100892820, LOC105438633, LOC105440996, LOC105443135, LOC105444970, LOC105444986, LOC105444996	LOC100494099, LOC101734051, il17c, il17d
OG0000290	BL00697_cuf1, BL02521_evm0, BL07263_cuf0, BL17555_evm0, BL25524_evm0, BL27762_evm0, BL29355_evm0, BL48162_cuf0	LOC103185364, LOC103186169, kcnk17	LOC101882857, kcnk10a, kcnk10b, kcnk17, kcnk17_1, kcnk2a, kcnk2b, kcnk4a, kcnk4a_1	KCNK10, KCNK16, KCNK17, KCNK2, KCNK4	LOC102682976, LOC102684048, LOC102690880, LOC102693929, LOC138223965, kcnk17, kcnk2a	KCNK10, KCNK16, KCNK17, KCNK2, KCNK4, LOC103104319		LOC119718891, LOC119742403, LOC119742407, LOC119742415	LOC100372888, LOC102804752	LOC115918141, LOC580156, LOC590684	LOC100486031, LOC101731658, kcnk10, kcnk16, kcnk2, kcnk4
OG0000291	BL22079_cuf6, BL97001_cuf4	LOC103177714, LOC103188162, LOC103188345, abca2, abca4b	LOC101883122, LOC137496083, abca12, abca1a, abca1b, abca2, abca4a, abca4b, abca7	ABCA1, ABCA12, ABCA2, ABCA4, ABCA7	LOC102683509, abca12, abca1b, abca2, abca4b, abca7	ABCA1, ABCA12, ABCA2, ABCA4, ABCA7	LOC5510491, LOC5519087	LOC119727933, LOC119727934, LOC119728778, LOC119734636, LOC119738840, LOC119742801	LOC100375869, LOC100378279, LOC102802118, LOC102809967	LOC100890089, LOC100891819, LOC589328, LOC593710	LOC116407817, abca1, abca12, abca2, abca4
OG0000292	BL01694_cuf0, BL07440_cuf11	LOC103187718, LOC103188289, LOC103190110, LOC121848077, scn1laa	scn12aa, scn1laa, scn1lab, scn4aa_1, scn4ab, scn5lab, scn8aa, scn8ab, scn8ab_2	SCN10A, SCN11A, SCN1A, SCN2A, SCN3A, SCN4A, SCN5A, SCN7A, SCN8A, SCN9A	LOC102698474, scn1laa, scn4ab, scn5lab	LOC100016409, LOC100016606, LOC100016648, LOC100023419, LOC100023497, SCN10A, SCN11A, SCN3A, SCN5A, SCN8A	LOC116601368, LOC116614450, LOC116619600, LOC5507098, LOC5518940		LOC100374177	LOC588616	scn1a, scn2a, scn3a, scn4a, scn5a, scn8a
OG0000293	BL03903_evm13, BL10277_cuf1	LOC103180152, LOC103180299, LOC103190787, LOC121850752, cxadr, esama, igsf11	clmp, clmpb, cxadr_2, esama, esamb, esamb_1, gpa33a, gpa33b, igsf11, vsig8a, vsig8a_1, vsig8b, zgc_165604_1	CLMP, CXADR, ESAM, GPA33, IGSF11, VSIG1, VSIG2	LOC102685899, LOC102686098, LOC102691515, LOC102691584, LOC102697719, LOC107077830, cxadr, gpa33a, igsf11	CLMP, CXADR, ESAM, GPA33, IGSF11, VSIG1, VSIG2					clmp, cxadr, esam, gpa33, igsf11, vsig1, vsig2, vsig8
OG0000294	BL03688_evm0, BL13022_cuf0, BL15433_evm1	LOC103188028, gstt2	gstt1a_1, gstt1b_1, gstt2_1	GSTT1, GSTT2B_1, GSTT2_1, GSTT4_1	LOC102696601, LOC102696798, gstt2	LOC100015886, LOC100016032, LOC107652154, LOC130457887	LOC116612402, LOC5500519	LOC119726245, LOC119732217, LOC119739491	LOC102807002, LOC102809695	LOC100888690, LOC100893229, LOC115917905, LOC115918233, LOC115918827, LOC115920024, LOC115920029, LOC115926457, LOC115926536, LOC115926743, LOC574614, LOC574676, LOC574739, LOC582092, LOC582141, LOC585297, LOC588398, LOC588420, LOC589776, LOC590176, LOC593058, LOC593074, LOC593086, LOC593100, LOC756610	LOC496693, gstt1
OG0000295			LOC100002570, LOC100334340, LOC100536643, LOC110437850, LOC110438590, LOC110439113, LOC137490530, LOC558300, irgf4, si_ch211-12p12.2, si_ch211-175l6.1, si_ch211-175l6.1_1, si_ch211-175l6.2, si_ch211-175l6.2_1, si_ch73-106l15.2, si_ch73-106l15.3, si_ch73-144l3.1, si_dkey-37m8.11_1, trim35-10, trim35-19_1, trim35-20, trim35-20_1, trim35-21_1, trim35-22_1, trim35-23_1, trim35-24_1, trim35-25, trim35…	TRIM35	LOC102682434, LOC102685448, LOC102685658, LOC102685860, LOC102688141, LOC102691837, LOC102698547, LOC102698949, LOC102699142, LOC107077795, LOC138241872
OG0000296			cyp2y3, si_zfos-411a11.2	CYP2A13, CYP2A6, CYP2A7, CYP2B6, CYP2C18, CYP2C19, CYP2C8, CYP2C9, CYP2E1, CYP2F1	LOC102684510, LOC102684861	CYPIIF2, LOC100015520, LOC100015828, LOC100018858, LOC100018894, LOC100018927, LOC100018958, LOC100020322, LOC100020348, LOC100023149, LOC100023173, LOC100023204, LOC100023235, LOC100023262, LOC100026569, LOC100026588, LOC100026598, LOC100026618, LOC100026637, LOC100028608, LOC100028620, LOC103106014					LOC100497503, LOC100497808, LOC116406634, LOC116406635, LOC116406636, MGC69353, cyp2a6.1, cyp2a6.10, cyp2a6.2, cyp2a6.3, cyp2a6.4, cyp2a6.5, cyp2a6.6, cyp2a6.7, cyp2a6.8, cyp2a6.9, cyp2g1p
OG0000297			LOC101886682, LOC108181086, LOC108181086_1, LOC110439063, LOC110439065, LOC110439067, LOC110439068, LOC110439069, LOC137488920, LOC137488920_1, LOC137488920_2, LOC137489056, LOC137489056_1, LOC137489056_2, LOC137490598, si_dkey-21e2.10, si_dkey-21e2.10_1, si_dkey-21e2.10_2, si_dkey-21e2.11, si_dkey-21e2.11_1, si_dkey-21e2.13, si_dkey-21e2.13_1, si_dkey-21e2.13_2, si_dkey-21e2.14, si_dkey-21e2.14_…
OG0000298				PRH1-TAS2R14_2, TAS2R1, TAS2R10_2, TAS2R13_2, TAS2R14_2, TAS2R16, TAS2R19_2, TAS2R20_2, TAS2R3, TAS2R30_2, TAS2R31_2, TAS2R38, TAS2R39, TAS2R4, TAS2R40, TAS2R41_1, TAS2R42_1, TAS2R43_1, TAS2R45_1, TAS2R46_1, TAS2R46_2, TAS2R5, TAS2R50_2, TAS2R7_2, TAS2R8_2, TAS2R9_2		LOC100025571, LOC107651144, T2R2, T2R23, T2R24, T2R25, T2R29, T2R39, T2R3J, T2R40, T2R41, T2R62, T2R7A, T2R7B, TAS2R1, TAS2R38, TAS2R4					LOC116411045, t2r13, t2r14, t2r15, t2r4, t2r41, t2r8, t2r9, tas2r13, tas2r4
OG0000299								LOC119721820, LOC119721821, LOC119721823, LOC119721826, LOC119721828, LOC119721829, LOC119721832, LOC119721835, LOC119721836, LOC119721841, LOC119721842, LOC119721845, LOC119721849, LOC119721853, LOC119721855, LOC119721856, LOC119721861, LOC119721866, LOC119721868, LOC119722181, LOC119722185, LOC119722186, LOC119722188, LOC119722189		LOC115926724	LOC101730328, LOC101730860, LOC101730966, LOC101730989, LOC101731589, LOC101731651, LOC101731894, LOC101732160, LOC101732242, LOC101732537, LOC101733268, LOC101733413, LOC101733480, LOC101733875, LOC101733948, LOC101734103, LOC101734249, LOC101734594, LOC101734616, LOC105945951, LOC105946003, LOC116406691, LOC116406979, LOC116406988, LOC116406989, LOC116406990, LOC116406992, LOC116406993
OG0000300										LOC100891279, LOC100892214, LOC100892526, LOC100893871, LOC100893954, LOC105436486, LOC105437943, LOC105438090, LOC105439221, LOC105440186, LOC105440187, LOC105441028, LOC105441374, LOC105441969, LOC105441970, LOC105442735, LOC105442884, LOC105442896, LOC105443211, LOC105443770, LOC105446420, LOC105446508, LOC105446509, LOC115924503, LOC115924658, LOC115924659, LOC115924660, LOC115924661, LOC1159…
OG0000301	BL04645_cuf2, BL07165_cuf10, BL33494_cuf0, BL33535_cuf0, BL34883_cuf0, BL37385_cuf0, BL38947_cuf0, BL42125_cuf0, BL43770_cuf0, BL44658_cuf0, BL45703_cuf0, BL45810_cuf0, BL46504_cuf0, BL49904_cuf0, BL53643_cuf0, BL55534_cuf0, BL56551_cuf0, BL57446_cuf0, BL57594_cuf0, BL58516_cuf0, BL59244_cuf0, BL60133_cuf0, BL61093_cuf0, BL63478_cuf0, BL64032_cuf0, BL65976_cuf0, BL66796_cuf0, BL68346_cuf0, BL6866…								LOC102800500, LOC102801153, LOC102807965, LOC102808642
OG0000302	BL06325_evm0, BL06910_cuf0, BL07080_evm0, BL11707_evm0, BL12637_evm2, BL15357_evm0, BL17982_evm0, BL21092_evm1, BL25186_evm0, BL25616_evm0, BL28885_evm0, BL32185_evm0, BL32254_evm0, BL43782_cuf1, BL53977_cuf0	LOC103176641	LOC103911277				LOC5506322, LOC5506329, LOC5506453, LOC5511858, LOC5514851, LOC5517082, LOC5517470	LOC119722988, LOC119722990, LOC119728143, LOC119728154, LOC119729861, LOC119729969, LOC119730801, LOC119730809, LOC119736478	LOC100366950, LOC102804432, LOC102805566, LOC102806885	LOC100890273, LOC100891168, LOC100892255, LOC100893606, LOC105438301, LOC105440522, LOC115926422, LOC593553, LOC752562, LOC752606, LOC752655, LOC752670, LOC753022, LOC754845, LOC763421
OG0000303	BL12088_evm3	LOC103174101, LOC103179499, LOC103183076, LOC103189100, LOC121848112, ccn1, ccn2a, ccn3, ccn5, ccn6	ccn1, ccn1l1_2, ccn1l2, ccn2a_1, ccn2b, ccn4a, ccn4b, ccn5, ccn6, si_ch211-106h11.3, si_ch211-106h11.3_1	CCN1, CCN2, CCN3, CCN4, CCN5, CCN6	LOC102694290, LOC107079849, ccn1, ccn2a, ccn2b, ccn3, ccn4b, ccn5, ccn6	CCN1, CCN2, CCN3, CCN4, CCN5, CCN6			LOC102800596		ccn1, ccn1l, ccn2, ccn3, ccn4, ccn5, ccn6, ctgfl
OG0000304	BL00736_cuf29, BL12763_evm2, BL95513_evm0, BL95514_evm1, BL95515_evm2, BL96571_cuf1	abcc12, wu_fb13g09	abcc12, abcc5, wu_fb13g09, wu_fb13g09_1, wu_fb13g09_2	ABCC11, ABCC12, ABCC5	LOC102690336, abcc12, abcc5	ABCC12, ABCC5, LOC100016458	LOC5502574	LOC119723442, LOC119723480, LOC119723643, LOC119723644, LOC119724162	LOC100366532, LOC100368478, LOC100372550, LOC100372901, LOC100374198, LOC100376035, LOC100376405	ABCC5a, LOC105447431, LOC115918584, LOC115922486, LOC578391, LOC582468, LOC582918, LOC584425, LOC590074, LOC590270, LOC590330, LOC591705, LOC593868, LOC594398, LOC594581	abcc12, abcc5
OG0000305	BL00912_evm0, BL06594_evm0, BL07389_evm2, BL11721_evm0, BL18755_evm0, BL27966_evm0, BL29487_evm0, BL46813_cuf0, BL95005_evm1	LOC103176611, LOC103190558, arhgef15b, arhgef16, arhgef19, ngef, si_ch73-15b2.5	LOC101882153, arhgef15a, arhgef15b, arhgef15b_1, arhgef16, arhgef19, ngef, si_ch73-15b2.5	ARHGEF15, ARHGEF16, ARHGEF19_1, ARHGEF26_1, NGEF	LOC102686568, LOC102689212, LOC107075534, arhgef15b, arhgef16, arhgef19, ngef	ARHGEF15, ARHGEF19, ARHGEF26, LOC100025354, LOC107650385, NGEF	LOC5511250	LOC119732139	LOC102806502	LOC754774	LOC116409847, LOC116412407, arhgef16, arhgef19, arhgef26, ngef
OG0000306	BL23053_evm0	gle1	gle1	GLE1	gle1	GLE1, LOC100019194, LOC100025713, LOC100025735, LOC100025760, LOC100025780, LOC130458104, LOC130458105, LOC130458106, LOC130458107, LOC130458108, LOC130458109, LOC130458110, LOC130458111, LOC130458112, LOC130458113, LOC130458114, LOC130458431, LOC130458432, LOC130458433, LOC130458434, LOC130458435, LOC130458436, LOC130458437, LOC130458438, LOC130458439, LOC130458440, LOC130458441, LOC130458442, L…	LOC5508204	LOC119726998	LOC100373388	LOC593191	gle1
OG0000307		LOC103178110, LOC103182954, LOC103183346, LOC103184016, LOC103184068, LOC103184069, LOC103188486, cryba1a, cryba4	cryba1a, cryba1b, cryba1l1, cryba1l2, cryba2a, cryba2b, cryba4, crybb1, crybb1l1, crybb1l2, crybb1l3, crybb2, crybb3	CRYBA1, CRYBA2, CRYBA4, CRYBB1, CRYBB2, CRYBB3	LOC102690427, cryba1a, cryba1l2, cryba4, crybb1, crybb1l2, crybb1l3, crybb2, crybb3	CRYBA1, CRYBA2, CRYBA4, CRYBB1, CRYBB2, CRYBB3		LOC119734343			cryba1, cryba1.2, cryba2, cryba4, crybb1, crybb2, crybb3, cryga.7
OG0000308										LOC100890542, LOC100891341, LOC105437203, LOC105437372, LOC105437877, LOC105438370, LOC105438478, LOC105439299, LOC105440377, LOC105440756, LOC105440759, LOC105441303, LOC105442150, LOC105442168, LOC105442740, LOC105442847, LOC105443177, LOC105443178, LOC105443368, LOC105443874, LOC105444888, LOC105445058, LOC105445757, LOC105446997, LOC115921259, LOC115923841, LOC115924798, LOC115925007, LOC1159…
OG0000309	BL00679_cuf4, BL01956_evm2, BL02444_evm5, BL03188_evm3, BL03379_evm0, BL04354_cuf5, BL06525_evm0, BL11276_cuf15, BL11792_cuf0, BL11921_cuf8, BL13220_cuf4, BL13573_cuf3, BL14862_evm0, BL15057_evm1, BL15892_evm0, BL15907_evm0, BL16236_cuf2, BL16961_evm0, BL19883_cuf10, BL20140_evm14, BL20411_evm0, BL20855_cuf1, BL20940_cuf0, BL25871_evm0, BL25975_evm0, BL27360_evm0, BL27799_evm0, BL74869_cuf1, BL95…	moxd1	moxd1, moxd1_1, moxd1l_1	MOXD1	LOC102684830, LOC138240699, moxd1	LOC100009955, LOC103102954, MOXD1	LOC5514936, LOC5517054, LOC5518752, LOC5521933	LOC119735947	LOC100367206, LOC100367519		LOC105945848, moxd1
OG0000310	BL00201_cuf4, BL00203_cuf3, BL32311_evm0, BL58200_cuf0	LOC103189548, sacs, si_dkeyp-118h9.7	sacs, sacs2	SACS	LOC102686710, sacs, sacs2	SACS	LOC116603400, LOC116611301, LOC5504011, LOC5504026, LOC5516028	LOC119727195, LOC119728728, LOC119730036, LOC119731263, LOC119732308, LOC119732637, LOC119736475, LOC119737111	LOC100371686, LOC100372569, LOC100372627, LOC100373772, LOC100378394	LOC100891220, LOC100893401, LOC100893470, LOC105439231, LOC105441920, LOC105444520, LOC105444521, LOC105444675, LOC105447037, LOC105447039, LOC115923469, LOC115923473, LOC115923719, LOC115923720, LOC115928185, LOC593769	LOC100494562, LOC100494984, sacs
OG0000311	BL03313_cuf3, BL06212_cuf3, BL10040_evm3, BL12452_evm0, BL13918_evm3, BL15321_evm0, BL15323_evm1, BL18957_evm0, BL23129_evm0, BL24535_evm0, BL31869_evm0	LOC103178136, gabrb2a, gabrb3	LOC101883326, LOC562831, gabrb1, gabrb2a, gabrb2b, gabrb3, gabrb3_1, gabrb4, gabrp, gabrp_1, gabrp_2, gabrz_1	GABRB1, GABRB2, GABRB3, GABRP	LOC102687421, LOC102694607, gabrb1, gabrb3, gabrb4	GABRB1, GABRB2, GABRB3, GABRP, GABRQ	LOC5509078	LOC119727690	LOC102802810	LOC105447122, LOC578555	LOC100490720, LOC100496398, gabrb1, gabrb2, gabrb3, gabrp
OG0000312	BL07890_cuf1, BL15535_cuf6, BL17620_cuf2	LOC103176598, LOC103176705, LOC103176804, LOC103181890, LOC103182555, LOC121848032, hyal6	hyal1, hyal2a, hyal2b, hyal3, hyal4, hyal6_1, spam1	HYAL1, HYAL2, HYAL3, HYAL4, SPAM1	LOC102685934, LOC102693624, LOC102693823, hyal1, hyal2b, hyal3, hyal4, hyal6	HYAL1, HYAL2, HYAL3, HYAL4, LOC100016989, LOC100017190, LOC100028614, LOC100031013	LOC5520004, LOC5520016	LOC119720818, LOC119720819, LOC119722842	LOC100377225	LOC115924575, LOC575967, LOC584769	hyal1, hyal2, hyal4, spam1
OG0000313	BL02649_cuf3, BL05169_evm0, BL10463_cuf3, BL11373_evm2, BL18119_evm0, BL19188_evm0, BL47793_cuf2, BL54082_cuf0	LOC103177683, LOC103177684, LOC103177685, LOC103177686, LOC103186469, tgfa	LOC137489373, btc_1, epgn, hbegfa, hbegfb, tgfa	AREG, BTC, EPGN, EREG, HBEGF, NRG4, TGFA	LOC102685433, LOC102685644, LOC107077295, LOC138239246, btc, hbegfa, tgfa	AREG, EPGN, EREG, HBEGF, TGFA	LOC5518903	LOC119731148, LOC119732453	LOC102800625	LOC100892796	LOC733728, areg, btc, epgn, ereg, hbegf, tgfa
OG0000314	BL00551_cuf1, BL02353_cuf0, BL06957_evm0, BL07371_cuf0, BL09295_evm0, BL12829_cuf0, BL15372_evm0, BL16267_evm0, BL16270_evm0, BL18398_cuf0, BL19809_cuf0, BL24737_cuf0, BL25706_evm0, BL25707_evm0	LOC103172682, LOC103177140, LOC121848898, kctd6a	kctd6a, kctd6b_2	KCTD21, KCTD6	LOC102696694, kctd6a	KCTD21	LOC116603629, LOC5503196, LOC5505940	LOC119724201, LOC119724206, LOC119724213, LOC119725020, LOC119725023, LOC119725025, LOC119725026, LOC119725028, LOC119725029, LOC119725031, LOC119725135, LOC119743441	LOC100372156, LOC100374511, LOC100375950, LOC100376116, LOC100376526, LOC102807572	LOC100889809, LOC100889853, LOC115929099, LOC752351	kctd6
OG0000315	BL07039_evm2	LOC103189034, LOC103191047, LOC103191415, si_dkey-91i10.3	cyp24a1, cyp27a1.1, cyp27a1.2, cyp27a1.4, cyp27a2, cyp27a3, cyp27b1, cyp27c1, zgc_136333	CYP24A1, CYP27A1, CYP27B1, CYP27C1	LOC102695871, bcs1l, cyp24a1, cyp27a2, cyp27a3, cyp27b1, cyp27c1	CYP27A1, LOC100026810, LOC100028177, LOC100031497	LOC5501209, LOC5501213, LOC5506823, LOC5513719, LOC5513720, LOC5517454, LOC5520494	LOC119723077, LOC119745910	LOC100370591, LOC100372479, LOC100374168, LOC102804255	LOC585633	LOC100145331, LOC100496109, LOC100496967, LOC116407844, LOC594905, cyp24a1, cyp27b1, cyp27c1
OG0000316	BL05160_evm0		LOC101882990, LOC101883163, LOC108185504, zmp_0000000984		LOC138237717, LOC138238424, LOC138239211, LOC138242186		LOC116603023, LOC116604078, LOC116609194, LOC116611723, LOC116615414, LOC116615415, LOC116619028, LOC116619147, LOC125556766, LOC125561142, LOC125561307, LOC125572293, LOC125573037, LOC5497629, LOC5501490	LOC119719721, LOC119719823, LOC119719941, LOC119729372, LOC119734934, LOC119735519, LOC119735752, LOC119739107, LOC119739472, LOC119740150, LOC119740221, LOC119740708, LOC119741751, LOC119743612	LOC100370556	LOC100893343, LOC105443655, LOC115919379, LOC115920141, LOC115920210, LOC115922748, LOC115928666, LOC115929673, LOC115930014	LOC105945278, LOC105946561, LOC116407566
OG0000317	BL12681_evm7	LOC103180040, LOC103180041, LOC103180044, LOC103180045, LOC103180047, LOC103180048, LOC103180082, LOC103187539, rgs3a	rgs1, rgs13a, rgs13b, rgs13b_1, rgs16_1, rgs3a_1, rgs3b, rgs4_1, rgs5a_1, rgs5b, rgs8_1	RGS16, RGS21, RGS3, RGS4, RGS5, RGS8	LOC102682321, LOC102686985, LOC102697560, LOC102698149, LOC102698352, rgs3a, rgs4, rgs8	RGS16, RGS21, RGS3, RGS4, RGS5, RGS8		LOC119720234, LOC119720242	LOC100373148	LOC105446983, LOC588980, LOC762525	rgs21, rgs4, rgs5, rgs8
OG0000318		LOC103173848, LOC103182082, LOC121850535		MUC16_1		LOC100619755, LOC103091899, LOC103092690, LOC103093249, LOC103093501, LOC103093577, LOC103093807, LOC103093868, LOC103095134, LOC103098060, LOC103099832, LOC103100252, LOC103100660, LOC103102022, LOC103102194, LOC103102565, LOC103103462, LOC103103634, LOC103104170, LOC103104340, LOC103104463, LOC103104521, LOC103105318, LOC103105487, LOC103105870, LOC107650463, LOC107651977, LOC107651979, LOC1076…
OG0000319			LOC100334522, LOC100536834, LOC101883025, LOC101883025_1, LOC108179137, LOC110439916, LOC137496086, LOC137496089, si_ch211-225k7.2, si_ch211-225k7.3, si_ch211-225k7.4, si_ch211-225k7.5, si_ch211-225k7.6, si_ch211-272h9.3, si_ch211-282j17.10, si_ch211-282j17.11, si_ch211-282j17.2, si_ch211-282j17.3, si_ch211-282j17.7, si_ch211-282j17.8, si_ch211-63p21.3, si_ch211-63p21.4, si_ch211-63p21.5, si_ch73…		LOC107076545
OG0000320							LOC116619984			LOC100887895	LOC100216020, LOC100487319, LOC100487805, LOC100493966, LOC100496968, LOC100497230, LOC100498327, LOC101730917, LOC101731414, LOC101731994, LOC101732411, LOC101732550, LOC101732603, LOC101732639, LOC101732725, LOC101732741, LOC101732837, LOC101732856, LOC101733242, LOC101734591, LOC101734875, LOC101734939, LOC101735118, LOC101735177, LOC101735265, LOC105945406, LOC105945411, LOC105945412, LOC1059…
OG0000321								LOC119719079, LOC119719094, LOC119723618, LOC119723627, LOC119723638, LOC119726803, LOC119728118, LOC119730019, LOC119732804, LOC119732814, LOC119732828, LOC119732838, LOC119732848, LOC119732855, LOC119732857, LOC119732901, LOC119732909, LOC119732917, LOC119732940, LOC119732942, LOC119732953, LOC119732963, LOC119732964, LOC119732982, LOC119732985, LOC119733031, LOC119733138, LOC119733139, LOC1197…
OG0000322										LOC100889255, LOC105437546, LOC105438183, LOC105438240, LOC105438247, LOC105438666, LOC105438675, LOC105438827, LOC105438997, LOC105440054, LOC105440307, LOC105440687, LOC105440688, LOC105440880, LOC105440971, LOC105441526, LOC105441779, LOC105442756, LOC105442757, LOC105443098, LOC105443516, LOC105444716, LOC105445181, LOC105445182, LOC105445880, LOC105445881, LOC105446011, LOC105446374, LOC1054…
OG0000323	BL03043_evm0, BL05251_cuf7, BL07537_cuf11, BL12480_evm0, BL16381_evm2, BL22077_evm2, BL33132_cuf1, BL95178_evm2, BL96544_cuf6, BL96546_cuf0, BL97079_cuf8	LOC103179159, LOC103181498, ptprc, ptprea	ptpra_1, ptprc, ptprea, ptpreb	PTPRA, PTPRC_1, PTPRE	LOC107079250, ptpra, ptprc, ptprea	PTPRA, PTPRC, PTPRE	LOC116614327, LOC5501288, LOC5502667, LOC5507528, LOC5515739, LOC5517114, LOC5520335	LOC119737422	LOC102803615, LOC102804991, LOC102807308, LOC102808832, LOC102809807, PTPRA	LOC100891680, LOC115925679, LOC577935, LOC585698	ptpra, ptprc, ptpre
OG0000324	BL22680_cuf0, BL35235_cuf0, BL36013_cuf0, BL36736_cuf0, BL38695_cuf0, BL38998_cuf0, BL39184_cuf0, BL44702_cuf0, BL45838_cuf0, BL46023_cuf0, BL46269_cuf0, BL49596_cuf0, BL50244_cuf0, BL51171_cuf0, BL51735_cuf0, BL51968_cuf0, BL53417_cuf0, BL54520_cuf0, BL55384_cuf0, BL55491_cuf0, BL56621_cuf0, BL57305_cuf0, BL58051_cuf0, BL60512_cuf0, BL63047_cuf0, BL63053_cuf0, BL63466_cuf0, BL63496_cuf0, BL64458…								LOC102801057, LOC102803354, LOC102804931, LOC102807302
OG0000325	BL95595_evm1, BL96825_cuf2	LOC103191180, slc2a1a, slc2a2	slc2a1a_1, slc2a1b, slc2a2, slc2a3a, slc2a3b, slc2a5_1	SLC2A1, SLC2A14, SLC2A2, SLC2A3, SLC2A4_1, SLC2A5, SLC2A7	LOC102682554, LOC102698724, slc2a2, slc2a3b, slc2a5	LOC100010471, LOC100010554, SLC2A1, SLC2A2, SLC2A3, SLC2A4	LOC5506486, LOC5514549	LOC119721446, LOC119721447, LOC119742958, LOC119742959	LOC100369773, LOC102801758, LOC102806912, LOC102807034	LOC115924584, LOC115924585, LOC583334, LOC583743, LOC590274, LOC593956	slc2a1, slc2a2, slc2a3, slc2a4, slc2a5
OG0000326	BL01263_cuf1, BL04719_evm0, BL22520_cuf9, BL29002_evm0, BL37881_cuf0, BL48202_cuf1, BL49775_cuf0, BL51905_cuf0, BL61541_cuf0, BL82638_cuf0, BL86644_cuf3		LOC101882679, LOC101884056, LOC101886064, LOC101886946, LOC108183303, LOC110437909, si_dkey-29j8.3				LOC116611797, LOC125567916, LOC5503899	LOC119733109, LOC119733720, LOC119733831	LOC100373785, LOC100378309, LOC100379079, LOC102800829, LOC102801962, LOC102803256, LOC102807333, LOC102809606	LOC100888266, LOC100888299, LOC100890031, LOC100890415, LOC105438861, LOC105442333, LOC105444228, LOC105444942, LOC105445600, LOC115920595, LOC115923587, LOC115925842, LOC115925935, LOC115927698, LOC115929134, LOC577012, LOC584759, LOC753697
OG0000327	BL05053_evm0, BL09020_cuf3	slc23a1, slc23a3, zgc_110789	si_dkey-106n21.1, si_dkey-106n21.1_1, slc23a1, slc23a2, slc23a2_1, slc23a3, slc23a4_1	SLC23A1, SLC23A2, SLC23A3	LOC102682847, slc23a1, slc23a2, slc23a3	LOC100022115, SLC23A1, SLC23A2, SLC23A3	LOC125568071, LOC5515587, LOC5515737, LOC5520934, LOC5521114, LOC5521844, LOC5521845, LOC5521846	LOC119732097, LOC119732098, LOC119745568	LOC100373882, LOC100374399, LOC100374959, LOC100376056	LOC100888792, LOC115918021, LOC115918779, LOC577862, LOC581718, LOC592004, LOC754406	LOC100486632, LOC100490216, slc23a1, slc23a2, slc23a3
OG0000328	BL06758_evm0, BL13590_evm0, BL16634_cuf3, BL23037_evm0, BL29170_evm0, BL39188_cuf1, BL46444_cuf1, BL57445_cuf0, BL96530_cuf1	LOC103189220, LOC103189618, LOC103190319, LOC103191509, lrfn5a	LOC110437730, lrfn1, lrfn2, lrfn2b, lrfn4a, lrfn5a, lrfn5b, si_cabz01090165.1, zgc_172282	LRFN1_1, LRFN2, LRFN3, LRFN4, LRFN5	LOC102685582, LOC102694275, LOC102695446, lrfn1, lrfn4a, lrfn5a	LRFN1, LRFN2, LRFN3, LRFN4, LRFN5		LOC119718847, LOC119738580	LOC102807648	LOC115923347, LOC763187	lrfn1.1, lrfn1.2, lrfn2, lrfn3, lrfn4, lrfn5
OG0000329	BL08083_evm0, BL15772_cuf0, BL24552_evm5, BL24877_evm1, BL75035_cuf0	LOC103190052, LOC121848551, dld, jag1b, jag2b	LOC100535882, dla, dlb, dlc_1, dld, dll4, jag1a, jag1b, jag2a, jag2b_1	DLL1_1, DLL3, DLL4, JAG1, JAG2	LOC102696625, dlc, dld, dll4, jag1b, jag2b	DLL1, DLL3, DLL4, JAG1, JAG2	LOC5505796, LOC5516035	LOC119728406, LOC119745302	JAG1, delta	LOC105443877, LOC115921237, delta	dlc, dll1, dll4, jag1, jag2
OG0000330			ceacam1_1			LOC103092188, LOC103092368, LOC103092631, LOC103092745, LOC103092857, LOC103093201, LOC103095547, LOC103096131, LOC103096583, LOC103099392, LOC103099669, LOC103099928, LOC103100369, LOC103100533, LOC103102139, LOC103102305, LOC103102380, LOC103102615, LOC103102784, LOC103102789, LOC103103868, LOC103105218, LOC103105370, LOC103105936, LOC107650475, LOC107650540, LOC107652289, LOC130453966, LOC1304…
OG0000331				KRBOX4, LOC105379522, RBAK, RBAK-RBAKDN, ZFP1, ZFP1_1, ZFP37, ZFP90, ZFP92, ZIM2, ZIM3, ZNF12, ZNF157, ZNF175, ZNF182, ZNF248, ZNF25, ZNF26, ZNF268, ZNF300, ZNF334, ZNF33A, ZNF33B, ZNF37A, ZNF382, ZNF41, ZNF484, ZNF487, ZNF510, ZNF567, ZNF568, ZNF569, ZNF577, ZNF605, ZNF606, ZNF630, ZNF658, ZNF674, ZNF684, ZNF717, ZNF74, ZNF782, ZNF793, ZNF8, ZNF81, ZNF84		LOC100020231, LOC100617891					znf250, znf852
OG0000332				FCRL1, FCRL2, FCRL3, FCRL4, FCRL5, FCRL6, FCRLA	LOC102687321	FCRL6, FCRLA, LOC100030609, LOC100030638, LOC100030646, LOC100030666, LOC103106837					LOC100485355, LOC100488970, LOC100490516, LOC100490686, LOC100491172, LOC100493237, LOC100493956, LOC100494132, LOC100494460, LOC100494621, LOC100495229, LOC100495544, LOC100496351, LOC100496508, LOC100497613, LOC101732815, LOC101735075, LOC105945518, LOC105948220, LOC105948225, LOC108648274, LOC108648322, LOC116406654, LOC116406731, LOC116406732, LOC116406853, LOC116406854, LOC116406855, LOC1164…
OG0000333							LOC125557115, LOC125557121, LOC125557122, LOC125557531, LOC125557535, LOC125559029, LOC125559759, LOC125559867, LOC125559880, LOC125559882, LOC125559883, LOC125560725, LOC125560946, LOC125561100, LOC125561127, LOC125561135, LOC125561289, LOC125561317, LOC125561320, LOC125561362, LOC125561795, LOC125561805, LOC125561806, LOC125561857, LOC125561898, LOC125561903, LOC125562707, LOC125562949, LOC1255…
OG0000334	BL00897_evm3, BL01300_evm0, BL06223_evm0, BL07409_evm0, BL08217_evm0, BL10181_evm0, BL11378_evm0, BL11481_evm7, BL12407_cuf11, BL13026_cuf0, BL14818_evm0, BL19133_cuf2, BL22879_evm0, BL28900_evm0, BL86184_cuf0, BL95476_evm0, BL95523_evm0, BL95524_evm1	LOC103181577, LOC103181588, LOC103181590, LOC103190068, st8sia1, st8sia5	st8sia1_2, st8sia5, st8sia6, st8sia6_1	ST8SIA1, ST8SIA5, ST8SIA6	LOC102693600, LOC138236047, st8sia1, st8sia5, st8sia6	ST8SIA1, ST8SIA5, ST8SIA6		LOC119720478, LOC119743410	LOC100369631, LOC100373934, LOC102801559	LOC592192, sia4	st8sia1, st8sia5, st8sia6
OG0000335	BL00012_evm0, BL02456_evm0, BL04560_evm2, BL16287_evm2, BL23344_cuf0, BL30899_evm0, BL38853_cuf0	LOC103178356, LOC103184134, LOC103185165, mtnr1aa	mtnr1aa_2, mtnr1ab, mtnr1ab_1, mtnr1al, mtnr1ba, mtnr1bb, mtnr1c_1	GPR50, MTNR1A, MTNR1B	LOC138241029, mtnr1al, mtnr1bb, mtnr1c	GPR50, MTNR1A, MTNR1B		LOC119724259, LOC119725138, LOC119735009	LOC100372933, LOC100375712, LOC100375862, LOC100377933, LOC100377952, LOC102805274	LOC100892420, LOC105439685, LOC115922951, LOC115924142, LOC576409, LOC579956, LOC752662, LOC763208, LOC763684	LOC100486065, mtnr1a, mtnr1c
OG0000336	BL15461_cuf6, BL16229_evm0	LOC103175890, LOC103177233	LOC101885341, nwd1, nwd2	NWD1, NWD2	LOC102683788, LOC102687749, nwd1	NWD1, NWD2	LOC5501999, LOC5506371, LOC5508767, LOC5512238, LOC5513461, LOC5516808, LOC5519197, LOC5519255	LOC119726787, LOC119726789, LOC119726790, LOC119736883, LOC119742911, LOC119746485	LOC100366460, LOC100366827, LOC100368100, LOC100368861, LOC100369007, LOC100369604, LOC100372360, LOC100374526, LOC100376173, LOC100377670, LOC100378314, LOC102800502, LOC102805059	LOC115918273, LOC115919771, LOC579776, LOC580917, LOC580977, LOC591208	nwd1, nwd2
OG0000337	BL11018_evm0, BL20991_cuf3, BL24085_evm0, BL95071_evm0, BL95072_evm2, BL95073_evm1, BL96006_evm0	LOC103191362, LOC121849166, LOC121851890, akr1a1a, akr1a1b	akr1a1a_1, akr1a1b, akr1a1b_1, akr1b1.1, akr1b1.2, zgc_56622_1	AKR1A1, AKR1B1, AKR1B10, AKR1B15	LOC102683151, LOC102691712, LOC102692142, LOC102694949, LOC102697846, akr1a1a, akr1a1b	AKR1A1, AKR1B1, AKR1E2	LOC5517137	LOC119728225, LOC119739700, LOC119739702	LOC100368951, LOC100369086, LOC100374269, LOC100377491, LOC100379040, LOC102806833	LOC576680, LOC579432, LOC587281, LOC587781, LOC589385	akr1a1, akr1b1
OG0000338	BL01852_evm3, BL01900_evm0, BL14071_evm0, BL20021_evm0, BL20024_evm5, BL21789_cuf1, BL96157_evm0, BL96158_evm1	ddx58, dhx58, ifih1	dhx58, ifih1, rigi	DHX58, IFIH1, RIGI	LOC102684584, LOC107078854, dhx58, ifih1, rigi	DHX58, IFIH1	LOC5516210, LOC5516250, LOC5519349	LOC119720554, LOC119720555, LOC119720606	LOC100371629, LOC100371781, LOC100378083, LOC102805200	LOC100889139, LOC100892710, LOC105438963, LOC115919763, LOC115919764, LOC115920007, LOC115920496, LOC574972, LOC575036, LOC578749, LOC589320, LOC591972	ddx58, dhx58, ifih1
OG0000339	BL03304_evm0, BL08011_evm1, BL10162_evm0, BL95233_evm1	LOC103190037, LOC121848062, dnase1, dnase1l4.1	dnase1, dnase1l1_2, dnase1l1l, dnase1l4.1, dnase1l4.2	DNASE1, DNASE1L1, DNASE1L2, DNASE1L3	LOC102682366, dnase1, dnase1l1, dnase1l1l, dnase1l4.1	DNASE1, DNASE1L1, DNASE1L2, DNASE1L3, LOC103094105	LOC5515862, LOC5519586	LOC119744241, LOC119744264, LOC119744520, LOC119744521, LOC119744978, LOC119745671	LOC100367531, LOC100368587, LOC100368741, LOC100368897, LOC102807811	LOC100889792, LOC100889861, LOC100891312, LOC594310	LOC100497175, LOC116406574, dnase1l1, dnase1l2, dnase1l3
OG0000340	BL04139_evm4, BL07001_evm0	LOC103183340, LOC103187203, coro1cb, coro2ba	coro1a_1, coro1b, coro1ca, coro2aa, coro2ab, coro2ba, coro2ba_1, coro2bb, coro6	CORO1A, CORO1B, CORO1C, CORO2A, CORO2B, CORO6	LOC102690868, LOC102691616, coro1a, coro1ca, coro2aa, coro6	CORO1A, CORO1B, CORO1C, CORO2A, CORO2B, CORO6, LOC130454919	LOC5510949, LOC5513211	LOC119730835, LOC119745705	LOC100373679, LOC102801507	LOC578005, LOC586511	LOC100496364, LOC101733641, coro1a, coro1c, coro2a, coro2b, coro6
OG0000341	BL03340_cuf0, BL06189_evm0, BL12626_evm0	LOC121852797	prdm9_1	PRDM7, PRDM9_1	LOC102693923, LOC107075379, prdm9	LOC100013894, LOC100014976, LOC100022670, LOC100619098, LOC100619254, LOC100619397, LOC103105769, LOC103106296, LOC107649090	LOC116615063, LOC116619195, LOC116619196, LOC5509978, LOC5510391, LOC5521220	LOC119727710	LOC100371350, LOC102801141	LOC100890631, LOC100892554, LOC100892793, LOC105436471, LOC105442426, LOC105443485, LOC105443953, LOC105444721, LOC105444724, LOC115920998, LOC115927406, LOC115927483, LOC115927693, LOC115927746, LOC115927749, LOC588048, LOC589504, LOC593726, LOC594492, LOC753938	LOC100496042
OG0000342		LOC103171598, LOC103171599, LOC103171753, LOC103171793, LOC103173210, LOC103180135, LOC103180195, LOC103181656, LOC103188478, LOC103188479, LOC103188481, LOC103188484, LOC121848019, LOC121849544, LOC121849575	LOC100538332, LOC103911752, igl1c1, igl1v11, igl4v8, si_dkey-234i14.9, trem2	IGLL1, IGLL5, VPREB1, VPREB3	LOC102686126, LOC102688633, LOC102691567, LOC107076557, LOC107079638, LOC107079682, LOC138223923, LOC138223947, LOC138223950	LOC100022520, LOC100617727, LOC100617898, LOC103105650, LOC130457421, TRB, VPREB3					LOC100491733, LOC101735011, LOC105948244, LOC105948245, LOC105948249, LOC116411740, LOC734128
OG0000343		LOC103172467, LOC103172473, LOC103172482, LOC103172493, LOC103173155, LOC103186408, LOC103187976, il1rapl2	il1rap, il1rapl1a, il1rapl1a_2, il1rapl1b, il1rapl2_1, il1rl1, il1rl2, zmp_0000000936	IL18R1, IL18RAP, IL1R1, IL1RAP, IL1RAPL1, IL1RAPL2, IL1RL1, IL1RL2	LOC102695113, LOC102695309, LOC102698856, LOC102699051, LOC107075913, LOC107079496, il1rap, il1rapl1a, il1rapl2	IL18R1, IL18RAP, IL1R1, IL1RAP, IL1RAPL1, IL1RAPL2, IL1RL1, IL1RL2			LOC102808224		LOC100491382, il18r1.1, il18rap, il1r1, il1rap, il1rapl1, il1rapl2
OG0000344			LOC100149041, LOC100333446, LOC100534990, LOC108192014, LOC108192014_1, LOC110438238, LOC110438859, LOC110438958, LOC110438959, LOC110438962, LOC110438963, LOC110438963_1, LOC110438964, LOC110438964_1, LOC137488857, LOC137490464, LOC797340, LOC797340_1, pimr144, pimr144_1, pimr145, pimr145_1, pimr146, pimr146_1, pimr147, pimr147_1, pimr148, pimr148_1, pimr150, pimr151_1, pimr152, pimr152_1, pimr1…
OG0000345										LOC100888825, LOC100891123, LOC100893719, LOC105436552, LOC105437865, LOC105437924, LOC105437987, LOC105439150, LOC105439649, LOC105440295, LOC105440339, LOC105440340, LOC105440620, LOC105442007, LOC105442411, LOC105442656, LOC105442833, LOC105443869, LOC105444135, LOC105444434, LOC105444805, LOC105444905, LOC105445544, LOC105446216, LOC105447086, LOC115918214, LOC115918649, LOC115920856, LOC1159…
OG0000346	BL00102_cuf0, BL00991_evm0, BL01609_evm2, BL04573_evm1, BL04983_cuf5, BL08520_evm1, BL10929_evm3, BL13322_evm0, BL14381_evm1, BL17820_evm0, BL23100_evm3, BL26389_evm0, BL32184_evm0, BL67031_cuf0, BL96939_cuf3	LOC103176352	ache	ACHE, BCHE	LOC102683466, ache	ACHE, BCHE	LOC5506779	LOC119724166, LOC119724235, LOC119724236, LOC119724239	LOC100366282, LOC100367263, LOC100370293, LOC100371748, LOC100371898, LOC100372049, LOC100372193, LOC100372195, LOC100373345, LOC100375195, LOC100377611, LOC100378042, LOC102808295, bche	LOC105436985, LOC762935	LOC100494295, ache, bche, bchel
OG0000347	BL08128_cuf5, BL95621_evm1, BL95622_evm0, BL95623_evm2	LOC103175078, LOC103185976, LOC103186298, LOC103186711, mpx, tpo	epx, mpx, pxdn, tpo	EPX, LPO, MPO, PXDN, PXDNL, TPO, TPO_1	LOC102682954, LOC102686980, LOC102691657, LOC102697626, epx, tpo	EPX, LOC100022606, LPO, MPO, PXDN, PXDNL, TPO	LOC5511044	LOC119728508	LOC100313753_1, LOC100372911, LOC100374729, LOC100375698, LOC100375993, LOC102802197, LOC102809389	LOC593243	epx, mpo, pxdn, tpo
OG0000348	BL06601_cuf11, BL10227_evm4, BL10329_cuf4, BL11368_cuf2, BL13795_cuf7, BL15349_cuf4, BL18259_cuf0, BL18711_evm5, BL21314_evm0, BL22731_cuf2, BL95441_evm1	LOC103182722	LOC100331665, LOC137487452, srr	SRR	LOC102689387, srr	LOC103105655, SRR	LOC116611058, LOC5503411, LOC5505970, LOC5517103, LOC5517104, LOC5520153	LOC119730446, LOC119738850, LOC119743415	LOC100370062, LOC100370513, LOC100375322, LOC100376523, LOC102801899, LOC102802012, LOC102803973	LOC105442600, LOC105443552, LOC115918011, LOC115925516, LOC583271, LOC583979, LOC584103, LOC586391, LOC593088, LOC764115	LOC100497030, srr
OG0000349	BL00369_cuf5, BL00739_evm2, BL07804_evm0, BL10288_cuf0, BL40715_cuf0, BL82014_cuf1		si_ch211-241e1.5, si_ch73-40a17.4, znf1008	ZFP3, ZNF22, ZNF697, ZNF843	LOC102693747, LOC102698738, LOC138225293	LOC100619292, LOC107651759, LOC130457303, ZNF697	LOC116605573, LOC116610163, LOC116610282, LOC116610287, LOC116610289, LOC116610290, LOC116610291, LOC116617355, LOC116619078, LOC125559858, LOC125560766, LOC5497102, LOC5500343, LOC5504018, LOC5510803, LOC5513264, LOC5515068	LOC119725564, LOC119726077, LOC119730126	LOC100374886, LOC100377857, LOC102801705, LOC102809699	LOC100888945, LOC765036	LOC100490272, LOC105947919
OG0000350	BL06993_cuf0, BL08943_cuf3, BL10088_cuf4, BL13227_evm0, BL17584_cuf2, BL21103_cuf2, BL24101_evm7, BL68088_cuf0, BL91319_cuf1	LOC103189117, LOC103189126, LOC103189519, LOC103189521	LOC100333855, b4galnt1a_1, b4galnt1b, b4galnt1b_1, b4galnt2.1, b4galnt2.1_1, b4galnt2.2, b4galnt2.2_1	B4GALNT1, B4GALNT2	LOC102691561, b4galnt1b	B4GALNT1, B4GALNT2			LOC100366571, LOC100367188, LOC100367258, LOC100367410, LOC100367566, LOC100367716, LOC100368131, LOC100368606, LOC100369117, LOC100372252, LOC100373623, LOC100373952, LOC100374186, LOC100377850, LOC100378728, LOC100378876, LOC102801593, LOC102803988, LOC102806872		b4galnt1, b4galnt2
OG0000351	BL13487_evm0, BL15016_evm3, BL18019_evm0, BL22678_evm0	LOC103189626, ca4a	ca4a, ca4b, ca4c	CA4	LOC102686036, ca4a, car15	CA4, LOC103101616, LOC103105320	LOC5507293, LOC5508237, LOC5518091, LOC5518105	LOC119724237, LOC119724426, LOC119725032, LOC119726250, LOC119726252, LOC119730615	LOC100372799, LOC100373777, LOC100375427, LOC100376928, LOC102800790, LOC102808914, LOC102809046	LOC100891441, LOC100892103, LOC100892903, LOC115928528, LOC115928549, LOC115928879, LOC575052, LOC576041, LOC583821, LOC585798, LOC591885, LOC763149	LOC116406730, LOC779564, ca4.2
OG0000352	BL00427_cuf0, BL18511_evm0, BL96575_cuf8							LOC119724802, LOC119724803, LOC119725170, LOC119729927, LOC119729931, LOC119729959, LOC119730138, LOC119730139, LOC119730140, LOC119730141, LOC119730142, LOC119730143, LOC119730144, LOC119730145, LOC119730146, LOC119730151, LOC119730179, LOC119730180, LOC119730182, LOC119730575, LOC119730578, LOC119730616, LOC119730784, LOC119730785, LOC119730810, LOC119730852, LOC119730873, LOC119730936, LOC1197…	LOC100367004, LOC102802982, LOC102806516	LOC105437605, LOC105445173, LOC105446411, LOC580602, LOC590577
OG0000353	BL06329_cuf8, BL17939_cuf27, BL28435_evm0	LOC103173331, LOC103174244, LOC103183065, dnm1l, dnm3a	LOC137487615, dnm1a, dnm1b, dnm1l, dnm2a, dnm2b, dnm3a, dnm3b, si_dkey-32e23.4	DNM1, DNM1L, DNM2, DNM3	LOC102697276, dnm1a, dnm1l, dnm2a, dnm3a	DNM1, DNM1L, DNM2, DNM3, LOC100022725	LOC5506253, LOC5515229	LOC119726644, LOC119734489	LOC100366675, LOC100369408, LOC102804345, LOC102807469, LOC102808222, LOC102808687	LOC115919022, LOC577217, LOC765161	dnm1, dnm1l, dnm2, dnm3
OG0000354	BL11861_evm2, BL16601_evm0, BL17962_cuf3, BL24607_cuf1	LOC103178425, slco4a1	slco4a1	SLCO4A1, SLCO4C1	LOC102683910, slco4a1	LOC100030460, LOC100030497, SLCO4A1	LOC5502648, LOC5505106, LOC5508104, LOC5512898, LOC5512899, LOC5512926, LOC5513718	LOC119724773, LOC119724783, LOC119724961, LOC119724963, LOC119729529	LOC100367344, LOC100367497, LOC100367651, LOC100367958, LOC100368108, LOC100368799, LOC100377085, LOC102802872, LOC102807978, LOC102809184	LOC100891092, LOC576993, LOC577113, LOC577208, LOC577809, LOC577875, LOC580869, LOC582078, LOC585953, LOC762446	slco4a1, slco4c1
OG0000355		LOC103182869, LOC121851793, LOC121851794, LOC121852071, LOC121852111, LOC121852112, LOC121852683	or15.37, or21.49, or70a1, or70a11, or70a12, or70a13, or70a14, or70a15, or70a16, or70a17, or70a2, or70a3, or70a4, or70a5, or70a7, or70a8, or70b1, or70c1, or71al2, or71aq1, or71aq2, or71ar1, or71as1, or71as2, or71at1		LOC102694077, LOC102694668, LOC102694864, LOC102695060, LOC102695254, LOC102695450, LOC102695645, LOC102696040, LOC102696242, LOC102696434, LOC102696627, LOC102696826, LOC138216042, LOC138239116, LOC138239117						LOC108648388
OG0000356				BTN2A2	LOC102682209, LOC102682410, LOC102683265, LOC102684082, LOC102684280, LOC102685441, LOC102685655, LOC102686330, LOC102686941, LOC102687120, LOC102689789, LOC102690187, LOC102694377, LOC102697595, LOC107075989, LOC107075991, LOC107076098, LOC107076270, LOC107076383, LOC107076438, LOC107076443, LOC107077283, LOC107077286, LOC107079202, LOC138216041, LOC138216056, LOC138225291, LOC138238052, LOC1382…						LOC100144947, btn1a1
OG0000357	BL02070_cuf0, BL03576_cuf1, BL04800_evm0, BL06670_evm0, BL17104_cuf1, BL18038_evm0, BL20243_cuf0, BL24954_cuf0, BL25849_evm0, BL26031_evm0, BL27647_evm0, BL29209_evm0, BL29258_evm0, BL29980_evm0, BL30157_evm0, BL30842_evm0, BL30919_evm0, BL31459_evm0, BL31473_evm0, BL33564_cuf0, BL40056_cuf0, BL41516_cuf0, BL48476_cuf0, BL64887_cuf0, BL69641_cuf0, BL78584_cuf0				LOC107078239, LOC138239383		LOC125561132, LOC5513632	LOC119727365, LOC119732992, LOC119733682, LOC119735170, LOC119741374	LOC100376884	LOC100892233, LOC105436422, LOC115919236, LOC115919344, LOC115920257, LOC115920543, LOC115921245, LOC115923455, LOC115923477, LOC115923708, LOC753063
OG0000358	BL04884_evm0, BL17823_cuf11, BL96266_cuf5, BL96542_cuf4, BL96680_cuf2, BL96687_cuf8, BL96688_cuf10, BL96716_cuf11, BL96983_cuf4, BL96984_cuf5	LOC103172115, LOC103191204, LOC121851574, zanl	LOC101887000, si_dkey-65b12.6, si_dkey-65b12.6_1, zanl	FCGBP_1, ZAN	LOC102688746, LOC102690566, LOC107076473, LOC107076917, LOC138225412, zanl	FCGBP, LOC103100475		LOC119721398, LOC119727754, LOC119730672	LOC102803376, LOC102805457, LOC102808395	LOC100892911, LOC105438750, LOC105438765, LOC115926499, LOC115926502, LOC115926503, LOC115926855, LOC575229, LOC762415	LOC100492852, LOC100493184, fcgbp, zan
OG0000359	BL09898_cuf0, BL23202_cuf1	LOC103189983, aqp4	aqp1a.1, aqp1a.2, aqp4, mipa_1, mipb	AQP1, AQP2, AQP4, AQP5, AQP6, MIP	LOC102696388, LOC102698273, aqp4	AQP1, AQP2, AQP4, AQP5, AQP6, MIP	LOC5501351, LOC5512882, LOC5512943	LOC119738831, LOC119745970	LOC100367627, LOC100372014, LOC100377429, LOC100378070, LOC102806524, aqp	LOC105447300, LOC594743, LOC754509	LOC100216133, LOC100487834, LOC100489792, LOC100491830, aqp1, aqp2, aqp4, aqp5, mip
OG0000360	BL00391_cuf3, BL03480_cuf2, BL05173_evm4, BL07242_evm0, BL13823_evm0, BL14068_evm0, BL15691_cuf0, BL18287_evm0, BL18911_evm0, BL21595_evm0, BL21689_evm0, BL24608_evm0, BL25004_evm2, BL34348_cuf3, BL36639_cuf0, BL56248_cuf1, BL56252_cuf2, BL90685_cuf0, BL90686_cuf2, BL90687_cuf0, BL95454_evm0, BL95455_evm1, BL96067_evm1, BL96068_evm0	LOC103182506, hsd11b1la	hsd11b1la_1, hsd11b1lb	HSD11B1, HSD11B1L	hsd11b1la			LOC119729486, LOC119729488, LOC119744707	LOC100371026, LOC100373877, LOC100374032, LOC100374183, LOC100374331, LOC100374485, LOC100374638, LOC100374683, LOC100374787	LOC764876	hsd11b1, hsd11b1l, hsd11b1l.2
OG0000361	BL32693_cuf0, BL34064_cuf0, BL34583_cuf0, BL34976_cuf0, BL35351_cuf0, BL35521_cuf0, BL35992_cuf0, BL37583_cuf0, BL38011_cuf0, BL38012_cuf0, BL38721_cuf1, BL39162_cuf0, BL40878_cuf0, BL41761_cuf0, BL41762_cuf0, BL41902_cuf0, BL44891_cuf0, BL46121_cuf0, BL48084_cuf0, BL49050_cuf0, BL52757_cuf0, BL54432_cuf0, BL57438_cuf0, BL58412_cuf0, BL58621_cuf0, BL60873_cuf0, BL61362_cuf0, BL61601_cuf0, BL64370…
OG0000362	BL00108_evm0, BL00555_cuf1, BL00801_cuf2, BL04836_cuf23, BL06866_cuf1, BL07086_cuf0, BL07307_evm0, BL10516_evm0, BL13986_cuf0, BL14228_evm0, BL15718_cuf0, BL16906_cuf3, BL16938_cuf3, BL18646_cuf1, BL19141_evm2, BL21506_evm0, BL21930_evm0, BL24209_cuf2, BL24211_evm0, BL25203_evm0, BL25699_evm0, BL25824_evm0, BL26651_evm0, BL26780_evm0, BL27061_evm0, BL27161_evm0, BL28242_evm0, BL28271_evm0, BL2837…
OG0000363	BL02040_cuf1, BL16617_evm5, BL19902_evm0, BL23369_evm1	mfsd6b	mfsd6a, mfsd6b	MFSD6	LOC102683332	MFSD6	LOC116615536, LOC116615987, LOC5504413, LOC5505212, LOC5508925, LOC5508944, LOC5509111, LOC5509346, LOC5514819, LOC5514821, LOC5514868, LOC5515520, LOC5515701, LOC5518357, LOC5518779, LOC5519293, LOC5521324, LOC5521325	LOC119734092, LOC119734493, LOC119742914, LOC119743082, LOC119746273	LOC100367832, LOC100367986, LOC100371518, LOC102801708, LOC102803325, LOC102804054, LOC102804176	LOC100890453, LOC105436441, LOC582361, LOC589433, LOC762789, LOC763022	mfsd6
OG0000364	BL01364_evm0, BL14739_evm0, BL17833_cuf1, BL18670_evm3, BL96047_evm1, BL97214_cuf2, BL97215_cuf3, BL97216_cuf4	LOC103181218, LOC103191276, LOC121852213, bdh1, zgc_113142	bdh1, hsd17b2, zgc_113142	BDH1, BDH1_1, HSD17B2	LOC102691855, bdh1, hsd17b2	BDH1, HSD17B2, LOC103098905	LOC5520962	LOC119721935, LOC119723738, LOC119723739, LOC119729979, LOC119730425, LOC119736100, LOC119736117, LOC119736211, LOC119743028, LOC119743557	LOC100367071, LOC100368371, LOC100369711, LOC100374321, LOC102803757	LOC115928323, LOC590976, LOC755047	LOC100497276, bdh1, hsd17b2
OG0000365	BL00532_cuf1, BL05519_cuf4, BL07292_evm0, BL13102_evm0, BL15056_cuf0, BL15302_cuf7, BL15817_cuf2, BL23817_evm3, BL23945_evm1, BL33806_cuf11, BL96970_cuf5	LOC103179824, LOC103184835, LOC103185763, znf711	LOC563292, zfx, znf711_1	ZFX, ZFY, ZNF639, ZNF711	zfx, znf711	LOC100619002, ZFX, ZNF639, ZNF711	LOC116616261	LOC119729822, LOC119740242, LOC119740245	LOC100368236, LOC100372183, LOC100375944, LOC102806682, LOC102807940, LOC102808155, LOC102808544	LOC115920178, LOC115920909, LOC580050, LOC580113, LOC580177	zfx, znf639, znf711
OG0000366	BL04206_evm0, BL07463_evm0, BL16796_cuf1, BL21663_evm0, BL21666_cuf3, BL26308_evm0	xgb	ngb_1, xgb	NGB	LOC102698808, ngb, xgb	NGB	LOC116607385, LOC116620147, LOC125556693, LOC5508929, LOC5515134, LOC5515525, LOC5515966, LOC5520850, LOC5521188, LOC5521861	LOC119719410, LOC119719450, LOC119721462, LOC119721464, LOC119744450	LOC100313670, LOC100366547, LOC100366699, LOC100366851, LOC100375836, LOC100375983, LOC100376130, LOC100378901, LOC102800524, LOC102800881, LOC102801876, LOC102809622, LOC102809701	LOC100892722, LOC105443162, LOC763287	ngb, xgb
OG0000367	BL08983_cuf3, BL15225_evm8, BL95402_evm3, BL95403_evm2, BL95404_evm1, BL95405_evm0	LOC103184426, alpl	alp3, alpi.1, alpi.2, alpl	ALPG, ALPI, ALPL, ALPP	LOC102695094, LOC102695289, alp3, alpl	ALPL, LOC100022318, LOC130458544	LOC116612376, LOC5504721	LOC119737102, LOC119743503, LOC119743504, LOC119743513, LOC119743599, LOC119743600, LOC119743601, LOC119743602	LOC100367611, LOC100368969, LOC100369701, LOC100370871, LOC100374536, LOC100375986, LOC102803467	LOC578161, LOC580300, LOC584498, LOC589365	alpi.1, alpi.2, alpl
OG0000368	BL00254_evm0, BL02632_evm0, BL09606_cuf1, BL11805_cuf0, BL17633_cuf1, BL95604_evm0, BL95605_evm1, BL95703_evm0, BL95704_evm2, BL95705_evm1	LOC103189538, soul5	hebp2, soul2, soul5, soul5l	HEBP1, HEBP2	LOC138242082, hebp2, soul2, soul5	HEBP1, HEBP2, LOC100021073	LOC116614742, LOC5503419, LOC5509617, LOC5510914	LOC119723634, LOC119725529, LOC119734374, LOC119734630, LOC119734631	LOC100373082	LOC100887984, LOC115920906, LOC575757, LOC575858, LOC576887, LOC578446, LOC581007, LOC592620	LOC100135146, LOC100491404, hebp1, hebp2
OG0000369	BL09886_evm0, BL11448_cuf2, BL14243_evm2, BL22193_evm8	LOC103176796, LOC103191403, ece1, mmel1	ece1, ece2b, mmel1	ECE1, ECE2, EEF1AKMT4-ECE2, MME, MMEL1_1	LOC102690021, ece1, ece2b, mmel1	ECE1, ECE2, LOC130455004, MME, MMEL1	LOC5502975, LOC5504620, LOC5513281	LOC119729665, LOC119732715, LOC119743097, LOC119743215, LOC119744746, LOC119744747, LOC119744748	LOC100367426, LOC100377405, LOC102800598	LOC575956, LOC578052, LOC580975, LOC583486, LOC594281, LOC755783	ece1, ece2, mmel1
OG0000370	BL02073_cuf10, BL05218_evm0, BL24723_cuf0, BL66600_cuf5	LOC103180065, stom	nphs2, stom, stom_2, stoml3b, zgc_112408_2	NPHS2, STOM, STOML3	LOC102682896, nphs2, stom, stoml3b	NPHS2, STOM, STOML3	LOC116610307, LOC5502800, LOC5515212, LOC5515246, LOC5515247	LOC119720008, LOC119721068, LOC119734387, LOC119734781, LOC119737316, LOC119737317, LOC119737318, LOC119737320, LOC119737321	LOC100313653, LOC100378942	LOC105445033, LOC115929256, LOC574844, LOC578433, LOC582981, LOC584143, LOC754497	LOC100493429, nphs2, stom
OG0000371	BL13028_cuf12, BL95138_evm1	LOC103182446, ctsd, nots	ctsd_2, napsa, nots, ren	CTSD, CTSE, NAPSA, REN	LOC102685181, LOC107076858, LOC138236008, LOC138240715, ctsd, nots, ren	CTSD, CTSE, LOC100016857, LOC100017009, LOC100017048, LOC100017089, LOC100017171, LOC100618729, LOC103098283, LOC130456895, LOC130457124, NAPSA	LOC5521569	LOC119724276, LOC119728195	LOC100371142, LOC100371757	LOC575021	LOC100493461, LOC101733630, LOC101735147, LOC116410386, LOC613063, ctsd, ctse, napsa, ren
OG0000372	BL10052_cuf14, BL16038_cuf16	celf1, celf2, celf4, celf5a, celf6	celf1, celf2, celf2_1, celf3a, celf3b, celf4, celf5a, celf5a_2, celf6	CELF1, CELF2, CELF3, CELF4, CELF5, CELF6	celf1, celf2, celf3a, celf4, celf5a, celf6	CELF1, CELF2, CELF3, CELF4, CELF5, CELF6	LOC5501374	LOC119718743, LOC119735706, LOC119740719	LOC100313565, LOC100371114	LOC575560, LOC576912	celf1, celf2, celf3, celf4, celf5
OG0000373		LOC103189122, keratin	cyt1, cyt1l, krt1-19d, krt15_1, krt17, krt91, krt92, krt93, krt94, krt96, krt97	KRT12_1, KRT13, KRT14, KRT15, KRT16, KRT17, KRT19, KRT36, KRT9	LOC102686369, LOC102686570, LOC102687785, krt94	KRT12, KRT14, KRT16, KRT17, KRT36, LOC100013604, LOC100617719, LOC100618392, LOC100619044					krt12.2, krt12.3, krt12.4, krt12.5, krt12.6, krt15.1, krt15.2, krt17, krt19, krt34, krt70, krt9.1
OG0000374						LOC100012004, LOC100012629, LOC100013142, LOC100014433, LOC100014591, LOC100014624, LOC100014897, LOC100015163, LOC100015611, LOC100015685, LOC100015725, LOC100015813, LOC100015852, LOC100015925, LOC100019744, LOC100019924, LOC100020073, LOC100023060, LOC100023330, LOC100023413, LOC100025880, LOC100025938, LOC100025993, LOC100616929, LOC100617124, LOC100617160, LOC100617229, LOC100617481, LOC1006…
OG0000375	BL08463_cuf0, BL16357_evm1, BL16626_evm0, BL24819_cuf0	LOC103180610, cryaa, cryabb, hspb2, si_dkey-1k23.3	cryaa_1, cryaba, cryabb, cryabb_1, hspb1, hspb15, hspb2_1, hspb6, si_dkey-1k23.3	CRYAA, CRYAB, HSPB1, HSPB2, HSPB6, LOC102724652	LOC102688740, cryaa, cryabb, hspb1, hspb2	CRYAA, CRYAB, HSPB1, HSPB2, HSPB6		LOC119721042, LOC119739497	LOC100371573, LOC102804379	LOC115924178, LOC576037, LOC578820	cryaa, cryab, hspb1, hspb2, hspb6
OG0000376	BL15426_cuf14, BL19132_evm1, BL95784_evm1, BL96483_cuf4	LOC103182484, LOC103182487	chia.1, chia.2, chia.3, chia.4, chia.5, chia.6, ovgp1	CHI3L1, CHI3L2, CHIA, CHIT1, OVGP1	LOC102685717, LOC102686931, LOC102687133, LOC102688902, LOC102691530, LOC102692878	CHI3L1, CHI3L2, CHIT1, LOC100030396, LOC100030417, LOC100033109, LOC100033117, LOC100033119, LOC100033120	LOC116617248, LOC5512168, LOC5512193, LOC5515188, LOC5521923, LOC5522041	LOC119723214, LOC119723324	LOC100368386, LOC100376602		LOC548945, chia, chit1
OG0000377	BL10431_evm9, BL15719_cuf3, BL24080_cuf1	LOC103174831, LOC103185330, pah, th, th2	pah, th2, th_1, tph1a_1, tph1b_1, tph2_1	PAH, TH, TPH1, TPH2	pah, th, th2, tph1a, tph2	PAH, TH, TPH1, TPH2	LOC5502679	LOC119721258, LOC119740445, LOC119740502, LOC119743613, LOC119746443	LOC100313702, TH, tph-1	LOC115922565, LOC115925164, LOC578903, LOC581035, LOC581094, LOC584386	pah, th, th2, tph2
OG0000378	BL02812_evm0, BL11287_evm2	LOC103177004, LOC103177005, LOC103177485, LOC103184272, scarb1, scarb2c	cd36, scarb1, scarb2a, scarb2b, scarb2c	CD36, SCARB1, SCARB2	cd36, scarb1, scarb2a, scarb2c	CD36, SCARB1, SCARB2	LOC5496566, LOC5506067	LOC119727501, LOC119728668, LOC119740916, LOC119741083	LOC100369066, LOC100370853, LOC100373976, LOC102801238, LOC102804484, LOC102809311	LOC100888033, LOC100892205, LOC100893900, LOC105444870, LOC579868, LOC589188, LOC590332	cd36, cd36l, scarb1, scarb2
OG0000379	BL15400_evm0, BL21106_evm5, BL38167_cuf1	LOC103180278, LOC103184830	iglon5, lsamp, negr1, ntm, opcml	IGLON5, LSAMP, NEGR1, NTM, OPCML	iglon5, lsamp, negr1, ntm, opcml	IGLON5, LSAMP, NEGR1, NTM, OPCML	LOC125556807, LOC5506583	LOC119735817, LOC119735922, LOC119736019, LOC119736102, LOC119736267	LOC100373705, LOC102810071	LOC100888251, LOC100892245, LOC100893011, LOC100893757, LOC105439348, LOC105442627, LOC590031	iglon5, lsamp, negr1, ntm, opcml
OG0000380	BL01536_evm0, BL04859_evm0, BL05395_evm0, BL07956_evm0, BL08440_evm0, BL10370_evm0, BL16612_evm4, BL20484_evm0, BL23730_evm4, BL26776_evm0	naalad2	naalad2, naaladl1	FOLH1, NAALAD2, NAALAD2_1, NAALADL1	LOC102692081, LOC138224028, naalad2, naaladl1	LOC100009990, LOC100013563, NAALADL1	LOC116619410, LOC5504472, LOC5504474, LOC5509032, LOC5512449, LOC5514767, LOC5514908, LOC5514909, LOC5518380	LOC119725848, LOC119742693, LOC119744367	LOC100367154, NAALAD2	LOC576219, LOC576362, LOC579656, LOC594763	LOC100487005, folh1, naalad2, naaladl1
OG0000381	BL00475_evm0		si_ch211-251f6.6, si_ch211-251f6.7, zgc_136254, zgc_173443		LOC102686919, LOC102697916, LOC102698113, LOC102698922, LOC107075463, LOC107075467, LOC107079256, LOC138225239, LOC138225240, LOC138225241, LOC138225242, LOC138225243, LOC138225244, LOC138225245, LOC138225246, LOC138225248, LOC138225259, LOC138225281, LOC138225284, LOC138225288, LOC138225292, LOC138225294, LOC138225298, LOC138225299, LOC138225300, LOC138225301, LOC138225304, LOC138225307, LOC1382…						LOC100492000, LOC100492325, LOC100495013, LOC101730864, LOC101732907, LOC105945146
OG0000382		LOC103185032, abcb11a, abcb4	abcb11a, abcb11b, abcb4, abcb5	ABCB1, ABCB11, ABCB11_1, ABCB4, ABCB5	LOC102691751, LOC102694104, abcb4, abcb5	ABCB11, ABCB4, LOC100027271, LOC100027288	LOC5521118, LOC5521915	LOC119723009, LOC119723012	LOC100368266, LOC100368411, LOC100375660, LOC100379035, LOC102802372	ABCB1, LOC115918687, LOC115918689, LOC115924566, LOC115924608, LOC582726, LOC586591, LOC587897, abcb4	LOC100485969, LOC100489744, LOC100494740, LOC100494753, LOC100496268, LOC116406449, abcb11.2, abcb5
OG0000383		LOC103189724		HFE, HLA-A_5, HLA-A_6, HLA-A_7, HLA-B_3, HLA-B_5, HLA-C_1, HLA-C_6, HLA-E, HLA-E_1, HLA-E_2, HLA-E_3, HLA-E_4, HLA-E_5, HLA-E_6, HLA-F, HLA-F_1, HLA-F_6, HLA-G_4, HLA-G_5, HLA-G_6, HLA-G_7, MR1	LOC102691155, LOC102694130, LOC107076259	LOC100024719, LOC100025731, LOC100026640, LOC100026802, LOC107651120, LOC107651418, MHC-I, MIC-like, MODO-UB, MODO-UC, MODO-UE, MODO-UG, MODO-UI, MODO-UJ, MODO-UK, MODO-UM, MR1					LOC100485167, hla-a
OG0000384			LOC100149991, LOC100535633, LOC100536410, LOC137487215, LOC137487256, btr04, btr05, btr06, btr07, btr09, btr09_1, btr12, btr16, btr18, btr20, btr22, btr23, btr24, btr25, btr26, btr29, btr31, btr32, si_ch211-216p19.6, si_ch211-247l8.10, si_dkey-46i9.6, zgc_173581		LOC102683306, LOC102684477, LOC102684672, LOC102684844, LOC102686961, LOC102689156, LOC102691795, LOC102693593, LOC102695848, LOC102696250, LOC102696442, LOC102697470, LOC107075354, LOC107075957, LOC107077220, LOC138238390, LOC138238391, LOC138238392, LOC138239441
OG0000385				OR5B12, OR5B17, OR5B2, OR5B3		LOC100023711, LOC100026185, LOC100026240, LOC100026276, LOC100026294, LOC100026316, LOC100026335, LOC100026354, LOC100026408, LOC100026445, LOC100026459, LOC100026475, LOC100026494, LOC100026523, LOC100026565, LOC100026580, LOC100026607, LOC100026715, LOC100026738, LOC100026754, LOC100026770, LOC100026786, LOC100026812, LOC100026829, LOC100026879, LOC100026919, LOC100026938, LOC100026991, LOC1000…		LOC119732328
OG0000386	BL00623_cuf7, BL01728_evm0, BL03075_cuf0, BL03429_cuf1, BL03430_evm1, BL13651_cuf0, BL13653_evm0, BL13766_cuf0, BL14480_evm0, BL23559_evm0, BL25960_evm0	LOC121852287, LOC121852288	LOC799640, LOC799640_1, LOC799640_2, itln1, itln2_1, itln3, itln4, itln4_1, itln4_2, si_ch211-194p6.10, si_ch211-194p6.10_1, si_ch211-194p6.12, si_ch211-194p6.12_1, si_ch211-194p6.8_1, zgc_153219_1	ITLN1, ITLN2	LOC102687519, LOC102687724	LOC100029540, LOC100029559, LOC100029567, LOC100029587					LOC100127565, LOC100127857, LOC100485079, LOC101732154, cgl.1, cgl.2, itln1, itln1al, itln2
OG0000387	BL00067_cuf0, BL02397_cuf1, BL03612_evm0, BL03681_evm0, BL07332_cuf0, BL09419_cuf1, BL10816_cuf0, BL11601_evm0, BL11610_evm0, BL14769_cuf2, BL16142_evm0, BL20016_cuf1, BL20678_evm0, BL21152_cuf4, BL23480_cuf0, BL24450_cuf0, BL25766_evm0, BL26009_evm0, BL26709_evm0, BL26790_evm0, BL26899_evm0, BL27100_evm0, BL27101_evm0, BL27650_evm0, BL27695_evm0, BL27696_evm0, BL28013_evm0, BL28546_evm0, BL29383…
OG0000388	BL02745_evm0, BL21369_cuf0, BL47468_cuf0	LOC103175627, LOC103184850, LOC121848139, samd9l	LOC101882579, LOC101882642, LOC101886156, LOC101886156_1, LOC103910200, LOC110438586, samd9l, samd9l_1, samd9l_2, sb_cb1081	SAMD9, SAMD9L	LOC102685581, LOC102687402, LOC102687574, LOC107076532, LOC138224345, samd9l	LOC100028489, LOC100028505		LOC119720755, LOC119720843, LOC119720862, LOC119720863, LOC119720864, LOC119740383	LOC100367242, LOC100368251, LOC102807350	LOC100890193, LOC100890281, LOC100890659, LOC115927950, LOC115928019, LOC593743	LOC594891, cenpj, samd9l
OG0000389	BL01828_evm0, BL03096_evm0, BL07258_evm3, BL08483_evm0, BL11986_evm0, BL12901_evm0, BL13587_cuf2, BL16101_cuf0, BL19116_cuf0, BL19975_evm0, BL21870_cuf0, BL24321_cuf0, BL25306_evm0, BL95637_evm0, BL95638_evm1						LOC116606605, LOC116607488, LOC116608817, LOC116610685, LOC125559860, LOC125559899, LOC125559907, LOC125559909, LOC125559913, LOC125570298, LOC5499800, LOC5499801, LOC5499802, LOC5501533, LOC5501535, LOC5501536, LOC5503113, LOC5503121, LOC5503124, LOC5506106, LOC5509171, LOC5510302, LOC5510306, LOC5511243, LOC5520133	LOC119731556	LOC100366375, LOC100366899, LOC100371076, LOC102809962
OG0000390	BL01739_cuf1, BL03477_cuf9, BL03626_evm0, BL07324_evm1, BL08152_cuf3, BL14774_cuf0, BL18983_cuf9, BL20487_evm4, BL20776_cuf2, BL24835_cuf0, BL87822_cuf1	LOC103178709, LOC121851771, birc2, birc7	birc2, birc2_1, birc7_1, xiap_1	BIRC2, BIRC3, BIRC7, XIAP	birc2, birc7, xiap	BIRC7, LOC100010741, LOC100010782, LOC100010849, LOC100026068, XIAP	LOC5501165	LOC119730351, LOC119730353, LOC119730799	LOC100375949, LOC100378904	LOC100888947, LOC100889098, LOC581540, LOC583399	birc2, birc7, xiap
OG0000391	BL21788_evm0, BL84894_cuf0	LOC103178888, LOC103179607, htr1aa, htr1b, htr1fa	htr1aa, htr1ab_1, htr1b, htr1d_1, htr1e, htr1fa, htr1fa_1, htr1fb	HTR1A, HTR1B, HTR1D, HTR1E, HTR1F	LOC102692256, htr1aa, htr1b, htr1d, htr1fb	HTR1A, HTR1B, HTR1D, HTR1E, HTR1F		LOC119729237, LOC119737948	LOC100368609, LOC100368763, LOC100369101, LOC100371098, LOC100376637	LOC574784, LOC576278, LOC576351	htr1a, htr1b, htr1d, htr1e, htr1f
OG0000392	BL08932_evm0, BL21201_evm3	LOC103174830, LOC103185332, kcnc4	kcnc1a, kcnc1a_1, kcnc1b, kcnc1b_1, kcnc2, kcnc3a, kcnc3b, kcnc4_1	KCNC1, KCNC2, KCNC3, KCNC4	LOC102697592, kcnc2, kcnc4	KCNC1, KCNC2, KCNC3, KCNC4	LOC5498275, LOC5509818, LOC5511462, LOC5511937, LOC5512965, LOC5513138, LOC5514680, LOC5517153, LOC5518978, LOC5520280, LOC5520286, LOC5520289, LOC5520298	LOC119742592	LOC100374549	LOC105442455, LOC584187	LOC100497714, kcnc1, kcnc2, kcnc4
OG0000393	BL06781_evm8	LOC103183086, LOC103184988, LOC103185631, LOC103186752, clic2	LOC100333907, clic1, clic2_2, clic3, clic4, clic5a_1, clic5b	CLIC1_6, CLIC2, CLIC3, CLIC4, CLIC5, CLIC6	LOC102683754, LOC102684723, clic1, clic2, clic3, clic5a	CLIC1, CLIC2, CLIC3, CLIC4, CLIC5, LOC130458540	LOC5502870, LOC5512820, LOC5515810	LOC119744651	LOC100367522, LOC100368280, LOC100373139	LOC115928084, LOC753265	clic1, clic3, clic4, clic5, clic6
OG0000394	BL96349_cuf13							LOC119719161, LOC119719742, LOC119719836, LOC119720949, LOC119721476, LOC119721477, LOC119721485, LOC119721486, LOC119721489, LOC119721495, LOC119731113, LOC119731114, LOC119731351, LOC119731352, LOC119731356, LOC119731357, LOC119731358, LOC119731362, LOC119731363, LOC119731365, LOC119731371, LOC119731376, LOC119731378, LOC119731381, LOC119731384, LOC119731394, LOC119731395, LOC119731396, LOC1197…
OG0000395		LOC103171666, LOC103171757, LOC103171858, LOC103171960, LOC103172116, LOC103172460, LOC103172721, LOC103172790, LOC103172854, LOC103172888, LOC103173128, LOC103173190, LOC103173416, LOC103173597, LOC103173624, LOC103179182, LOC103190221, LOC103190225, LOC103190510, LOC103191288, LOC103191355, LOC121851092, LOC121851093, LOC121851362, LOC121851364, LOC121851371, LOC121851399, LOC121851477, LOC1218…									LOC100490649, LOC100490989, LOC100495012, LOC116406502, LOC116412226
OG0000396			LOC100329579, LOC100537504_1, LOC100537553, LOC100537553_1, LOC101882480, LOC101884769, LOC103909924, LOC103909926, LOC108182725, LOC108182771, LOC108182771_1, LOC108182772, LOC108182772_1, LOC108182773, LOC108182775, LOC108182775_1, LOC110438591, LOC110438743, LOC110438743_1, LOC137490040, art4, si_ch211-51i16.1, si_ch211-51i16.1_1, zmp_0000000997, zmp_0000000997_1	ART1, ART4, ART5	LOC102689809, LOC102690849, LOC107076022, LOC107078169	ART1, ART5, LOC100015294, LOC103098266, LOC103098663	LOC5504108				LOC100135185, LOC100489326, LOC100490227, LOC100493422, LOC116408630, LOC116408723, art1
OG0000397			LOC137488960		LOC138237756, LOC138241182, LOC138241183		LOC116612334, LOC125560152, LOC125560618, LOC125560696, LOC125561350, LOC125567907, LOC125568284, LOC125568285, LOC125568338, LOC125568402, LOC125570182	LOC119718766, LOC119723237, LOC119731359, LOC119731734, LOC119731897, LOC119732790, LOC119742706	LOC100368499, LOC100368752, LOC102801587	LOC105438565, LOC105438763, LOC105441144, LOC105444571, LOC115921128, LOC115921145, LOC115921282, LOC115921383, LOC115922600, LOC115923269, LOC115923297, LOC115925890, LOC115926199, LOC115927885, LOC115928576, LOC115928580, LOC584236, LOC592250, LOC762884, LOC763238
OG0000398										LOC100887827, LOC100888574, LOC100889520, LOC100892993, LOC100893033, LOC105437007, LOC105437895, LOC105438797, LOC105439424, LOC105439755, LOC105440389, LOC105440778, LOC105441197, LOC105441864, LOC105442365, LOC105442642, LOC105442685, LOC105443152, LOC105444686, LOC105445848, LOC105446428, LOC115919386, LOC115920385, LOC115921209, LOC115921439, LOC115922525, LOC115922527, LOC115922794, LOC1159…
OG0000399	BL02807_cuf1, BL03420_cuf0, BL07741_evm0, BL09868_cuf0, BL11243_evm0, BL13004_evm0, BL21815_evm0, BL26413_evm0, BL27714_evm0, BL28440_evm0, BL29653_evm0, BL29677_evm0, BL29868_evm0, BL30329_evm0, BL31590_evm0, BL37885_cuf0, BL41948_cuf0, BL53267_cuf0, BL57425_cuf0, BL66695_cuf0							LOC119724034, LOC119726036, LOC119732772, LOC119732803, LOC119735095, LOC119735347, LOC119739220, LOC119745095, LOC119745105, LOC119745118		LOC105443376, LOC105444490, LOC105445899, LOC115920254, LOC115921289, LOC115921613, LOC115922362, LOC115922480, LOC115922481, LOC115923289, LOC115923799, LOC115925283, LOC115926186, LOC115928481
OG0000400	BL00590_evm0, BL02741_evm0, BL03830_cuf4, BL05642_cuf1, BL08292_evm0, BL08294_evm0, BL08561_evm1, BL09396_cuf0, BL10991_evm1, BL11143_evm0, BL12180_evm0, BL18036_cuf1, BL18127_cuf1, BL18320_cuf0, BL22528_evm1, BL22885_evm0, BL24622_cuf1, BL24657_evm0, BL26472_evm0, BL28842_evm0, BL28958_evm0, BL29386_evm0, BL29387_evm0, BL30793_evm0, BL31602_evm0, BL59029_cuf0, BL96195_cuf1			PML	LOC102687039	PML	LOC5505245, LOC5518775	LOC119727887, LOC119727888, LOC119727889, LOC119727890, LOC119728955, LOC119735190, LOC119742002	LOC100367600	LOC100890212, LOC100891134, LOC115920149, LOC115926015
OG0000401	BL10320_evm0	LOC103179076, LOC103179090, adora2b	LOC100007535, LOC100007535_1, LOC100330487, LOC108179103, LOC571410, adora1b, adora2aa_1, adora2ab, adora2b, adora3a.1, adorb1a	ADORA1, ADORA2A, ADORA2B, ADORA3, TMIGD3	LOC102689714, LOC102694730, adora1b, adora2aa, adora2b, adorb1a	ADORA1, ADORA2A, ADORA2B, ADORA3	LOC5509167	LOC119731629, LOC119732201	LOC100377825, LOC102809664	LOC577813, LOC594670	LOC100489755, adora1, adora2a, adora2b, adora3.1, adora3.2, adora3.3
OG0000402	BL02704_cuf1, BL06017_cuf3, BL08650_cuf2, BL12563_evm0, BL14846_evm0, BL15069_cuf0, BL17365_evm4, BL17736_cuf3, BL24880_evm0, BL38841_cuf0, BL96916_cuf7, BL96918_cuf9, BL96919_cuf10, BL97021_cuf5, BL97143_cuf3, BL97436_cuf0							LOC119745978	LOC100366689, LOC100375402, LOC102801023, LOC102801304, LOC102801447, LOC102801816, LOC102802061, LOC102802125, LOC102802320, LOC102804660, LOC102805156, LOC102805398, LOC102806124, LOC102806175, LOC102807095, LOC102807833, LOC102807930, LOC102807955, LOC102808017, LOC102808080, LOC102809155, LOC102809270, LOC102809276, LOC102809392	LOC105439696, LOC115919005, LOC115924817
OG0000403	BL15754_evm4, BL17009_evm0, BL27588_evm0, BL28742_evm0, BL38530_cuf0, BL96815_cuf0, BL96816_cuf1, BL96817_cuf5, BL97355_cuf3	LOC103186389	gba3, lctla, lctla_1, lctlb	GBA3_1, LCTL	LOC102697874, lctlb	LCTL, LOC100013732	LOC5517918, LOC5519886	LOC119739445, LOC119742045	LOC100371278, LOC100371429, LOC100375626, LOC100377678, LOC102800751, LOC102800852, LOC102801678, LOC102803926	LOC105438387, LOC577744, LOC581938, LOC582430, LOC587236, LOC587537, LOC588338, LOC589416, LOC592486, LOC763803	gba3, lctl
OG0000404	BL02359_evm2, BL02394_cuf1, BL03174_evm0, BL05360_cuf0, BL06085_cuf1, BL06088_cuf0, BL08860_evm0, BL09106_evm0, BL14600_evm2, BL14603_evm0, BL14604_cuf0, BL14606_cuf0, BL16382_cuf0, BL18161_evm0, BL20088_cuf1, BL39205_cuf0	LOC103183040	LOC110440004		LOC107079888		LOC116606144, LOC116620024, LOC116620840, LOC5521106	LOC119719487, LOC119719770, LOC119719809, LOC119719810, LOC119727551, LOC119728789, LOC119728917, LOC119728920, LOC119734440	LOC100376034, LOC102803173, LOC102805905, LOC102806824, LOC102807910	LOC100891499, LOC100892614, LOC100894011, LOC105438545, LOC105439633, LOC115918112	LOC116406742
OG0000405	BL04343_evm0, BL18808_cuf5	LOC103177625, LOC103186968, LOC121852876, nfkb2, rel	LOC110438511, nfkb1, nfkb2_1, rel, rela, relb, relb_1, relb_2	NFKB1, NFKB2, REL, RELA, RELB	LOC102692344, LOC102693746, nfkb2, rel, rela, relb	NFKB1, NFKB2, REL, RELA, RELB	LOC5504072	LOC119731140, LOC119742804	NFkB, rel-like	LOC115922953, LOC575231, NFkB	nfkb1, nfkb2, rel, rela, relb
OG0000406	BL12742_evm0	LOC103174184, LOC103176404, LOC103176569, LOC103181553, LOC103189515, tgfbr1b	acvr1ba, acvr1bb, acvr1c, acvr1l, acvrl1, tgfbr1a, tgfbr1b	ACVR1, ACVR1B, ACVR1C, ACVRL1, TGFBR1	LOC102691429, LOC102698641, acvr1ba, acvr1l, acvrl1, tgfbr1b	ACVR1, ACVR1B, ACVR1C, ACVRL1, TGFBR1	LOC5501225, LOC5521337	LOC119740211, LOC119740676	LOC100370104, LOC100370253	LOC115919015, LOC590282, LOC593908	acvr1, acvr1b, acvr1c, acvrl1, tgfbr1
OG0000407	BL19303_evm1, BL95923_evm2, BL95924_evm1, BL95925_evm0	LOC103180025, LOC103180026	fmo5_1, si_dkey-239i20.2_1, si_dkey-239i20.4_1	FMO1, FMO2, FMO3, FMO4, FMO5	LOC102698151, LOC107078546, fmo5	FMO5, LOC100017133, LOC100020065, LOC100020096, LOC100020127, LOC100020158, LOC100020188, LOC100020223, LOC100619430	LOC5503009	LOC119721324, LOC119721330, LOC119721346, LOC119722081, LOC119722097, LOC119728511, LOC119731067, LOC119737013, LOC119738301	LOC100368960	LOC580981, LOC592223	LOC100489107, LOC100489254, fmo3, fmo5.1, fmo5.2
OG0000408	BL01256_evm5, BL02005_cuf0, BL07052_cuf16, BL12362_cuf2, BL12932_cuf4, BL24425_cuf3	tep1	tep1, tep1_1	TEP1_1	LOC107076134, LOC138216047, LOC138238333	TEP1	LOC5504063, LOC5511071	LOC119722433, LOC119722434, LOC119729498, LOC119735802, LOC119737492, LOC119737980, LOC119746108, LOC119746507	LOC100373660, LOC100377029, LOC102804060, LOC102804188, LOC102805536, LOC102806971, LOC102807084, LOC102808057, LOC102808883, LOC102810294	LOC100888119, LOC105441024, LOC115929073, LOC584519, LOC588578, LOC752994, LOC754725, LOC762747	LOC101730219, tep1
OG0000409	BL15547_evm0	LOC103178214, LOC103189396, gabra2a, gabra3, gabra5, gabra6b	LOC100001259, gabra1, gabra2a, gabra3, gabra4, gabra5, gabra5_1, gabra6a, gabra6a_1, gabra6b	GABRA1, GABRA2, GABRA3, GABRA4, GABRA5, GABRA6	gabra1, gabra2a, gabra3, gabra4, gabra5, gabra6b	GABRA1, GABRA2, GABRA3, GABRA4, GABRA5, GABRA6		LOC119729370	LOC100372658	LOC100891919, LOC115922390	gabra1, gabra2, gabra3, gabra5, gabra6
OG0000410	BL11573_cuf3	LOC103176226, LOC103179349, LOC103179577, slc9a2, slc9a5	slc9a1a, slc9a1b, slc9a2, slc9a3.1, slc9a3.2, slc9a5	SLC9A1, SLC9A2, SLC9A3_1, SLC9A4, SLC9A5	LOC102687033, LOC102694221, slc9a1a, slc9a2, slc9a3.1, slc9a5	LOC103102905, SLC9A1, SLC9A2, SLC9A3, SLC9A4, SLC9A5	LOC5505371	LOC119723506, LOC119739552	LOC100370587, LOC100371497, LOC102803957, LOC102805163, LOC102805390	LOC591586	slc9a1, slc9a2, slc9a2l, slc9a3, slc9a4, slc9a5
OG0000411		LOC103171780, LOC103172280, LOC103173967, LOC103181032, LOC103181208, LOC103189742, LOC103190545, LOC121851177, LOC121852838	LOC110437898, LOC110437898_1, LOC137491186, si_ch73-170d6.2		LOC102682685, LOC102686918, LOC102688058, LOC102688825, LOC102696424, LOC107078502, LOC138225100, LOC138243360	LOC100016561, LOC100016733		LOC119719096, LOC119719099, LOC119730847, LOC119742497, LOC119742856, LOC119742860, LOC119743242, LOC119743243, LOC119743245, LOC119743246, LOC119744342, LOC119744987, LOC119744989, LOC119744991			LOC100485404, LOC100485553, LOC100486918, LOC100494837, LOC100496812, LOC116411664, xbg100491922
OG0000412		LOC103172895, LOC103179727, LOC103179728, mc1r, mc4r	mc1r, mc2r, mc3r_1, mc4r, mc5ra, mc5rb	MC1R, MC2R, MC3R, MC4R, MC5R	mc1r, mc2r, mc3r, mc4r, mc5ra	MC1R, MC2R, MC3R, MC4R, MC5R	LOC116603043, LOC125561018, LOC5498333, LOC5504505, LOC5505872, LOC5506626, LOC5508581		LOC100329073, LOC100371205, LOC100371818, LOC100371967, LOC100374360	LOC586114	mc1r, mc2r, mc3r, mc4r, mc5r
OG0000413			LOC100536547, LOC108180288, LOC108180340, LOC108180340_1, LOC137490669, LOC137490669_1, LOC560496, LOC797974, LOC798107, pimr109, pimr110_1, pimr113, pimr115, pimr117, pimr118, pimr118_1, pimr119, pimr119_1, pimr120, pimr120_1, pimr122, pimr122_1, pimr122_2, pimr123, pimr123_1, pimr123_2, pimr124, pimr127, pimr128, pimr129, pimr130, pimr132, pimr133, pimr134, pimr135, pimr136, pimr138, pimr210, p…
OG0000414			LOC100331996, LOC101885558, LOC101886293, LOC103910818, LOC103910819, LOC103910903, LOC103911119, LOC103911125, LOC103911125_1, LOC103911530, LOC108183448, LOC108183630, LOC108183685, LOC108192092, LOC110438147, LOC110438300, LOC110439253, LOC110439334, LOC110439486, LOC110439526, LOC110439743, LOC110440169, LOC110440222, LOC137487904, LOC137488233, LOC137488604, LOC137489250, LOC137489364, LOC13…							LOC115929870
OG0000415						LOC103093241					LOC100493985, LOC101730221, LOC101730936, LOC101732101, LOC101732166, LOC101732328, LOC101732794, LOC101733330, LOC101735228, LOC105945165, LOC105945950, LOC108645249, LOC108645269, LOC108645372, LOC108645379, LOC108645398, LOC108645634, LOC108648112, LOC116406648, LOC116406651, LOC116406964, LOC116406965, LOC116406966, LOC116406967, LOC116406968, LOC116406969, LOC116406970, LOC116406971, LOC1164…
OG0000416								LOC119723578, LOC119725460, LOC119726356, LOC119726363, LOC119726510, LOC119727932, LOC119730196, LOC119733174, LOC119736419, LOC119736421, LOC119736422, LOC119736426, LOC119736427, LOC119736428, LOC119736607, LOC119736609, LOC119736612, LOC119736699, LOC119736700, LOC119736702, LOC119736705, LOC119736752, LOC119736753, LOC119736756, LOC119736757, LOC119736758, LOC119736760, LOC119736761, LOC1197…		LOC100893534, LOC105445625, LOC115921503
OG0000417										LOC100888167, LOC100888337, LOC100888405, LOC100888478, LOC100888558, LOC100888975, LOC100889044, LOC100889105, LOC100889126, LOC100889182, LOC100890027, LOC100890064, LOC100890563, LOC100891260, LOC100891336, LOC100891416, LOC100892117, LOC100893300, LOC105437659, LOC105440498, LOC105440631, LOC105440748, LOC105441932, LOC105442140, LOC105442187, LOC105445386, LOC105445387, LOC105445735, LOC1054…
OG0000418	BL02015_evm0, BL11133_cuf2, BL11976_evm0, BL19086_cuf0, BL21119_evm0, BL24278_cuf2, BL25226_evm0, BL25754_evm0, BL26984_evm0, BL27058_evm0, BL28045_evm0, BL29252_evm0, BL29372_evm0, BL30254_evm0, BL30612_evm0, BL35222_cuf0, BL86268_cuf0	LOC103189678, LOC103189998			LOC107079625		LOC116602978, LOC5519380, LOC5522246		LOC100368680, LOC100370604, LOC100372810, LOC102801622, LOC102801824, LOC102802687, LOC102802919, LOC102803907, LOC102804116, LOC102804219, LOC102805560, LOC102806274, LOC102806389, LOC102806423, LOC102807032, LOC102807353, LOC102807994, LOC102809142		LOC100145450, qrich1l2
OG0000419	BL02160_evm0, BL02613_cuf2, BL05820_evm0, BL21114_cuf0, BL22151_cuf1, BL25091_evm0, BL25117_evm0, BL25238_evm0, BL25296_evm0, BL25372_evm0, BL25408_evm0, BL25457_evm0, BL26114_evm0, BL26251_evm0, BL26737_evm0, BL26756_evm0, BL26991_evm0, BL27409_evm0, BL27464_evm0, BL27598_evm0, BL27732_evm0, BL27873_evm0, BL28241_evm0, BL28457_evm0, BL28708_evm0, BL28967_evm0, BL28988_evm0, BL29076_evm0, BL29605…
OG0000420	BL02295_cuf3, BL02886_evm3, BL03308_cuf0, BL03563_cuf1, BL19559_evm0, BL20868_evm0, BL24218_cuf0, BL28895_evm0	tmem26b	LOC101883956, LOC101883956_1, tmem26a, tmem26a_1, tmem26b	TMEM26	LOC102691449, LOC107075524, tmem26b	TMEM26	LOC5503930, LOC5512625, LOC5517945	LOC119720265, LOC119720275, LOC119720284, LOC119720295, LOC119726534, LOC119741931, LOC119742544, LOC119743213, LOC119744660	LOC100372311, LOC100375310, LOC100376050, LOC100376201, LOC102805452	LOC100889178, LOC576194, LOC588321, LOC591480, LOC593206	LOC101733991, tmem26
OG0000421	BL02463_cuf6, BL02518_cuf2, BL06551_evm0, BL07874_cuf3, BL08031_evm1, BL12723_cuf1, BL20422_evm0, BL34166_cuf0, BL34616_cuf0, BL35363_cuf0, BL35365_cuf0, BL35367_cuf0, BL37468_cuf0, BL37663_cuf0, BL38111_cuf0, BL38483_cuf2, BL40429_cuf0, BL46515_cuf0, BL49195_cuf1, BL49718_cuf0, BL50791_cuf1, BL52657_cuf1, BL57358_cuf0, BL57359_cuf1, BL57361_cuf0, BL67927_cuf0, BL71084_cuf1, BL71610_cuf8, BL72063…		si_ch73-138e16.8						LOC102804099		znf84
OG0000422	BL00097_cuf1, BL01378_cuf1, BL02554_cuf0, BL06136_cuf0, BL12360_evm1, BL12890_evm1, BL21012_cuf0	LOC103184619, cpe, cpm	cpe_2, cpm_2, cpn1	CPE, CPM, CPN1	LOC102695460, cpe, cpm, cpn1	CPE, CPM, CPN1	LOC5502924, LOC5513584, LOC5518577, LOC5519098, LOC5519099	LOC119728994, LOC119731161, LOC119734518, LOC119741240	LOC100368040, LOC100375345, LOC100375539	LOC105438690, LOC115919038, LOC580514, LOC590436, LOC757239	cpe, cpm, cpn1
OG0000423	BL00439_cuf1, BL01829_cuf2, BL03496_cuf0, BL03670_evm0, BL05941_evm0, BL06622_cuf1, BL06859_evm0, BL08198_evm1, BL08200_evm0, BL09542_cuf3, BL11985_cuf5, BL12586_evm0, BL13382_evm0, BL16989_cuf0, BL19478_cuf2, BL19718_cuf0, BL20108_evm0, BL24126_evm0, BL24842_evm1, BL25221_evm0, BL25631_evm0, BL26640_evm0, BL26671_evm0, BL27113_evm0, BL28973_evm0, BL29046_evm0, BL29072_evm0, BL29140_evm0, BL30402…										tmprss2.4
OG0000424	BL03407_evm1, BL05546_cuf3, BL07017_cuf4, BL07534_evm3, BL09577_cuf2, BL10297_evm2, BL10825_evm0, BL11764_evm5, BL12222_evm2, BL12224_cuf5, BL15198_cuf1, BL16222_cuf3, BL20155_cuf3, BL21324_evm0, BL22618_evm0, BL28356_evm0, BL29232_evm0, BL96811_cuf0, BL96812_cuf1, BL96872_cuf1, BL96873_cuf3, BL96874_cuf11, BL96988_cuf2, BL96989_cuf3, BL96990_cuf4	LOC121848547	LOC137488360, LOC137488361, chs1, si_ch211-219a15.4, si_ch211-219a15.4_1, si_ch211-264e16.1, si_ch211-264e16.1_1, si_ch211-264e16.2, si_ch211-264e16.2_1		LOC107079362, LOC138223892, LOC138223893, chs1		LOC5506512, LOC5513224, LOC5517022				LOC105947355
OG0000425	BL21649_cuf5	LOC103184433, atp13a2, atp13a3	atp13a2_1, atp13a3	ATP13A2, ATP13A2_1, ATP13A3, ATP13A4, ATP13A5	atp13a2, atp13a3	ATP13A2, ATP13A3, LOC100013946, LOC100014232, LOC100617139	LOC116604772, LOC5513209	LOC119743037, LOC119745303, LOC119745639, LOC119746157, LOC119746158	ATP13A3, LOC102810019	LOC115921668, LOC115924689, LOC576735, LOC577790, LOC582670, LOC754229	LOC100494846, LOC116406486, atp13a-like, atp13a2, atp13a3, atp13a4, atp13a5, atp13a5l.1, atp13a5l.2, atp13a5l.3
OG0000426	BL18115_evm7, BL18122_evm3	LOC103171745, myl1	cmlc1, myl1, myl13, myl4, myl6, myl6_1, mylz3, zgc_153867, zgc_153867_1, zgc_163073_1	MYL1, MYL3, MYL4, MYL6, MYL6B	LOC102697873, cmlc1, myl1, myl13, myl4	MYL1, MYL3, MYL4, MYL6, MYL6B	LOC5508773, LOC5516447, LOC5519548, LOC5521820	LOC119745713, LOC119746190	LOC100313658, LOC100368534	LOC578241, LOC580655	myl1, myl3, myl4, myl6
OG0000427	BL15242_cuf3, BL17915_evm0, BL21235_evm7, BL96057_evm1, BL96058_evm0, BL96961_cuf0	LOC103177796, hao1, hao2	hao1, hao2_1	HAO1, HAO2	hao1, hao2	HAO1, HAO2	LOC5501180, LOC5510529, LOC5522128	LOC119724585, LOC119724587, LOC119724590, LOC119724592, LOC119724593, LOC119731272, LOC119741203, LOC119742034, LOC119742198, LOC119745297	LOC100368471, LOC100368626, LOC100371318, LOC100371758, LOC100376613, LOC100377076	LOC105446915, LOC583653, LOC585244, LOC586372, LOC594782	hao1, hao2
OG0000428	BL01885_cuf6, BL09597_cuf13	LOC103178013, ckba, ckmt1b	ckba, ckbb, ckma_1, ckmb, ckmt1_1, ckmt2a_1, ckmt2b_1, zgc_172076	CKB, CKM, CKMT1A, CKMT1B, CKMT2	LOC102682289, LOC102687152, LOC102698162, ckma, ckmt1	CKB, CKM, CKMT1A, CKMT2	LOC5518278, LOC5519116, LOC5519208	LOC119742442, LOC119744432	LOC100366652, LOC100371057, LOC100377006	LOC115919532, LOC580962, LOC581883, LOC589605, LOC762696	ckb, ckm, ckmt1b
OG0000429	BL13229_evm0	LOC103188768, LOC121849976, LOC121849978, itih5	itih3a.1, itih3a.2, itih3b.1, itih3b.2, itih5, itih6	ITIH1, ITIH3, ITIH4, ITIH5, ITIH6	LOC102688973, LOC102689181, itih5, itih6	ITIH3, ITIH4, ITIH5, ITIH6, LOC100030851, LOC100030858, LOC100619001		LOC119726426, LOC119726777, LOC119726780, LOC119726781, LOC119726799	LOC100375519, LOC102805573	LOC105440031, LOC105444523, LOC580261, LOC582245, LOC584806	itih3, itih4, itih5, itih6
OG0000430	BL96092_evm1	LOC103177451, LOC103191236	atp1a1a.1, atp1a1a.2, atp1a1a.3, atp1a1a.4, atp1a1a.5, atp1a1b_1, atp1a2a_2, atp1a3a, atp1a3b	ATP12A, ATP1A1, ATP1A2, ATP1A3, ATP1A4, ATP4A	LOC102687313, LOC102689287, LOC102689494, atp1a2a, atp1a3b	ATP1A1, ATP1A3, ATP4A, LOC100022970, LOC100022999, LOC100023029, LOC100029754, LOC100029759, LOC130457431, LOC130457432	LOC5507906, LOC5512402	LOC119735694	ATP1A1	LOC115917979, LOC404637	atp1a1, atp1a2, atp1a3, atp4a
OG0000431	BL01730_evm2, BL97333_cuf18, BL97334_cuf25	LOC103184179, LOC121852248, piwil1, piwil2	piwil1, piwil2	PIWIL1_1, PIWIL2, PIWIL3, PIWIL4	piwil1, piwil2	LOC100020151, PIWIL2, PIWIL4	LOC5505300, LOC5522388	LOC119719223, LOC119719302, LOC119719434, LOC119719455, LOC119719483, LOC119719485, LOC119719539, LOC119719549, LOC119719562, LOC119719758, LOC119719759, LOC119719787, LOC119730361, LOC119732162	LOC100313705_1, LOC100374031	LOC115921666, LOC373434, LOC583253	piwil1, piwil2, piwil3, piwil4
OG0000432		cntn1b, cntn2, cntn4	LOC101883325, cntn1a, cntn1b, cntn2_1, cntn3a.1, cntn3a.2, cntn3b, cntn4_1, cntn5	CNTN1, CNTN2, CNTN3, CNTN4, CNTN5, CNTN6	LOC102683721, cntn1b, cntn2, cntn3b, cntn4, cntn5	CNTN1, CNTN2, CNTN3, CNTN5, CNTN6, LOC100619412	LOC5507595, LOC5519032	LOC119722975, LOC119731200	LOC100313558	LOC100893855, LOC115923164, LOC579970, LOC762569	cntn1, cntn2, cntn4, cntn5
OG0000433			LOC100005483, LOC100007791, LOC100331072, LOC100331532, LOC100333853, LOC100536766, LOC101882744, LOC103910467, LOC103910467_1, LOC103910576, LOC103910704, LOC108181885, LOC108183450, LOC108183485, LOC108183674, LOC108183680, LOC108183681, LOC108183844, LOC108183940, LOC108184003, LOC110438218, LOC110439407, LOC110439426, LOC110439483, LOC110439603, LOC137489757, LOC137490923, LOC137491179, LOC13…
OG0000434			LOC100005516, LOC100333840, LOC100334101, LOC100334202, LOC100334847, LOC101883625, LOC101886779, LOC103909012, LOC110439307, LOC110439318, LOC137495365, nlrc10, nlrp3, nlrp3l2, si_ch211-114l13.13, si_ch211-15j1.1, si_ch211-15j1.4, si_ch211-15j1.5, si_ch211-194e1.7, si_ch211-194e1.9, si_ch211-214b16.3, si_ch211-236p5.2, si_ch211-236p5.3, si_ch211-255g12.8, si_ch211-278p9.1_1, si_ch211-278p9.2, si…
OG0000435								LOC119724786, LOC119727233, LOC119727234, LOC119727238, LOC119727239, LOC119727241, LOC119727248, LOC119727251, LOC119727252, LOC119727254, LOC119727255, LOC119727256, LOC119727410, LOC119727703, LOC119727704, LOC119727705, LOC119727706, LOC119728867, LOC119728868, LOC119728869, LOC119728870, LOC119728871, LOC119728872, LOC119728874, LOC119728875, LOC119728963, LOC119728964, LOC119730350, LOC1197…
OG0000436										LOC100888353, LOC100891975, LOC100893557, LOC100893623, LOC100893765, LOC105438054, LOC105438055, LOC105438336, LOC105438926, LOC105438928, LOC105439688, LOC105440041, LOC105440043, LOC105442122, LOC105442213, LOC105444884, LOC105445250, LOC105445778, LOC105446449, LOC115918917, LOC115918921, LOC115925047, LOC115927371, LOC115927373, LOC115927374, LOC115927376, LOC115927395, LOC115927396, LOC1159…
OG0000437										LOC100892194, LOC105436879, LOC105436954, LOC105438509, LOC105438856, LOC105439200, LOC105439321, LOC105439702, LOC105440445, LOC105441073, LOC105441800, LOC105442077, LOC105444406, LOC105445490, LOC105447380, LOC115917968, LOC115919129, LOC115919204, LOC115919545, LOC115919550, LOC115919797, LOC115919844, LOC115919955, LOC115920310, LOC115920625, LOC115920888, LOC115920910, LOC115920916, LOC1159…
OG0000438										LOC100887979, LOC100888322, LOC100889937, LOC100891302, LOC100892162, LOC100892496, LOC100893957, LOC105436826, LOC105437006, LOC105437114, LOC105439188, LOC105439401, LOC105439522, LOC105439790, LOC105440111, LOC105440264, LOC105440494, LOC105440660, LOC105440666, LOC105441250, LOC105441716, LOC105441792, LOC105441861, LOC105442601, LOC105442978, LOC105443124, LOC105443456, LOC105444093, LOC1054…
OG0000439	BL00393_cuf0, BL01129_evm0, BL01143_cuf0, BL02240_evm0, BL03992_evm0, BL04802_evm0, BL07570_evm0, BL07885_evm0, BL09380_evm0, BL10558_cuf0, BL11926_evm0, BL12177_cuf0, BL12954_cuf0, BL15011_evm0, BL19836_cuf0, BL20338_cuf0, BL20858_evm0, BL21056_evm0, BL22163_evm0, BL23004_evm0, BL24780_evm0, BL24809_evm0, BL24818_cuf0, BL25288_evm0, BL25529_evm0, BL25850_evm0, BL26354_evm0, BL27240_evm0, BL27244…
OG0000440	BL02508_cuf0, BL05917_cuf1, BL05924_evm0, BL07136_evm1, BL14079_evm0, BL15406_evm0, BL15408_evm0, BL21626_evm0, BL24993_cuf2, BL97479_cuf1	klhl13, klhl26, klhl36, si_rp71-68n21.9	klhl13, klhl13_2, klhl26, klhl36, klhl36_1, si_rp71-68n21.9, si_rp71-68n21.9_1	KLHL13, KLHL26, KLHL36, KLHL9	LOC102685767, klhl13, klhl26, klhl36	KLHL13, KLHL26, KLHL36, LOC100027066, LOC100027105		LOC119746381	LOC100369223, LOC100371050, LOC100373507	LOC587186	klhl13, klhl26, klhl36
OG0000441	BL00438_cuf3, BL01416_evm2, BL12316_cuf2, BL97359_cuf2	LOC103183002, LOC103183043, LOC103183099, si_dkeyp-73b11.8, tfpi2, tfpia	ambp_1, si_dkeyp-73b11.8, spint2_1, tfpi2_1, tfpia, tfpil	AMBP, SPINT2, TFPI, TFPI2	LOC107076939, ambp, spint2, tfpi2, tfpia, tfpil	AMBP, SPINT2, TFPI	LOC5502690, LOC5513711	LOC119727211, LOC119731455	LOC100369511, LOC100376193, LOC102805470, LOC102806105, LOC102806935, LOC102808636		ambp, spint2, tfpi2
OG0000442	BL02738_evm0, BL14410_evm5, BL20491_cuf3, BL22668_evm0, BL95171_evm0, BL95172_evm1	LOC103187601	sat1a.1, sat1a.2, sat1b_1, sat2a.1, sat2a.1_1, sat2a.2_1, sat2b	SAT1, SAT2, SATL1	LOC102696753, LOC138216029, sat2a.1	SAT1, SAT2, SATL1	LOC5509716, LOC5515424	LOC119724318, LOC119724319	LOC102804803	LOC100890847, LOC100893060, LOC105438354, LOC115919819, LOC115922474, LOC115922646, LOC115924931, LOC591752, LOC592766	LOC116409859, LOC116409860, sat1, sat2, satl1
OG0000443	BL00453_cuf0, BL01137_cuf2, BL03722_evm0, BL07053_cuf1, BL16350_cuf1, BL18501_cuf2, BL21948_evm0, BL25491_evm0, BL26173_evm0, BL30617_evm0, BL31926_evm0, BL36275_cuf0, BL40299_cuf0, BL40300_cuf0, BL40301_cuf0, BL40303_cuf0, BL40306_cuf3, BL40588_cuf0, BL40904_cuf0, BL43220_cuf1, BL43432_cuf0, BL49022_cuf0, BL53354_cuf1, BL53734_cuf0, BL58435_cuf0, BL62423_cuf0, BL62424_cuf0, BL64285_cuf0, BL64502…									LOC105444494
OG0000444	BL00179_cuf2, BL09297_cuf3	LOC103171851, LOC103184938, LOC103184939, LOC103184940, LOC103184941, cpne2, cpne4b, cpne7	cpne1, cpne2, cpne3, cpne3_2, cpne4a, cpne4b, cpne7	CPNE1, CPNE2, CPNE3, CPNE4, CPNE6_1, CPNE7	cpne2, cpne3, cpne4a, cpne7	CPNE2, CPNE3, CPNE4, CPNE6, CPNE7	LOC5511116, LOC5518067	LOC119745425	LOC100375260	LOC584026	cpne1, cpne2, cpne3, cpne4, cpne7
OG0000445	BL08364_cuf0, BL20916_evm0	LOC103180718, clvs2, ttpal	clvs2, ttpal_1	CLVS1, CLVS2, TTPAL	LOC102690479, clvs2, ttpal	CLVS1, CLVS2, TTPAL	LOC5504996	LOC119724684, LOC119724899	LOC100367389, LOC100367543, LOC100369446, LOC100369785, LOC100371157, LOC100371312, LOC100371465, LOC100373119, LOC100373235, LOC100373384, LOC100374572, LOC100374725, LOC100377049, LOC102800880, LOC102801534, LOC102805757, LOC102805814, LOC102806489, LOC102806822	LOC575290	clvs1, clvs2, ttpal
OG0000446	BL11230_evm0, BL12700_cuf6, BL96093_evm1	abcc4	abcc4_1	ABCC4	abcc4	ABCC4	LOC5506633, LOC5508477, LOC5509367, LOC5509928, LOC5509941, LOC5512513, LOC5512980, LOC5518871, LOC5520814	LOC119723529, LOC119723579, LOC119723690, LOC119734515, LOC119735313, LOC119735317, LOC119735318, LOC119735725, LOC119735738, LOC119735739, LOC119735955, LOC119735956, LOC119735991, LOC119736274, LOC119739678	LOC100369112, LOC100371624, LOC100376824, LOC100378585	LOC579421, LOC591276, LOC591982, LOC752233, LOC755624	abcc4
OG0000447	BL03882_cuf2, BL20203_evm0, BL22341_evm8, BL95729_evm1, BL95730_evm0	ace, ace2	ace, ace2	ACE, ACE2	ace, ace2	ACE, ACE2, LOC130457244	LOC116614488, LOC5507095, LOC5509484	LOC119722511, LOC119727869, LOC119734430, LOC119744580, LOC119744581	LOC100369495, LOC100371822, LOC100373236, LOC100373473, LOC100375272, LOC100375424, LOC100375575, LOC102806594	LOC100889485, LOC115929932, LOC574921, LOC577312, LOC578277, LOC593501, LOC593516, LOC593528	ace, ace2
OG0000448	BL60302_cuf2	LOC103181813, LOC103185015, LOC103191483, timp2a	LOC101885062, timp2a_1, timp2b, timp4.1, timp4.2, timp4.3	TIMP1, TIMP2, TIMP3, TIMP4	LOC102683903, LOC102689400, LOC102691678, timp2a	TIMP2, TIMP3, TIMP4	LOC116617605, LOC125573288, LOC5504551, LOC5521538	LOC119731564, LOC119731592, LOC119731666, LOC119732563		LOC100889149, LOC115919162, LOC115919351, LOC115919403, LOC115919455, LOC575337, LOC575539, LOC753828	timp-1, timp2, timp3, timp4
OG0000449	BL08737_cuf4, BL22961_cuf19, BL23579_evm1	LOC103182069, LOC103182102, LOC103182103, LOC103186087, LOC103186089, LOC103191120	chico, tle2a_1, tle2b, tle2b_1, tle2c, tle3a_1, tle3b, tle5_1	TLE1, TLE2, TLE3, TLE4, TLE5	LOC102686925, LOC102687815, LOC102694990, tle2a, tle2b, tle5	LOC100021905, LOC100026188, LOC100026206, TLE1, TLE3, TLE5	LOC5514174	LOC119740949	groucho	LOC587506	tle1, tle2, tle4, tle5
OG0000450	BL10000_cuf3	LOC103174454, LOC103182091, LOC103182841, LOC103187562, LOC103187565, s1pr1, s1pr4	LOC100332187, lpar2a, lpar2b, s1pr1_2, s1pr2, s1pr3a_1, s1pr4, s1pr5a, s1pr5b	LPAR2, S1PR1, S1PR2, S1PR3, S1PR4, S1PR5	LOC102687758, LOC102698935, lpar2a, s1pr1, s1pr2, s1pr3a, s1pr4	LPAR2, S1PR1, S1PR2, S1PR3, S1PR4, S1PR5					lpar2, s1pr1, s1pr2, s1pr3, s1pr4, s1pr5
OG0000451		LOC103174677, LOC103174796, LOC103184633, LOC103184634, LOC103184636, LOC103189101, LOC103189822, LOC121849193, lrrc8c	lrrc8aa, lrrc8ab, lrrc8c, lrrc8da, lrrc8db, si_ch211-106h11.1, si_ch211-106h11.1_1, si_zfos-323e3.4	LRRC8A, LRRC8B, LRRC8C, LRRC8D, LRRC8E	LOC102684942, LOC102688367, LOC102694679, lrrc8aa, lrrc8c	LOC100013872, LRRC8A, LRRC8B, LRRC8D, LRRC8E	LOC116610263, LOC5509761				LOC100170560, LOC100485206, lrrc8a, lrrc8b, lrrc8c, lrrc8d, lrrc8e, lrrc8e.2
OG0000452	BL00571_cuf0, BL01791_evm0, BL01862_evm0, BL02465_cuf3, BL02483_evm0, BL03912_cuf9, BL05561_evm0, BL07642_evm0, BL07654_evm0, BL09671_evm0, BL09808_cuf5, BL10793_cuf1, BL10958_cuf0, BL11663_evm0, BL11916_cuf1, BL13658_evm0, BL14550_cuf0, BL18674_cuf1, BL18973_evm0, BL19653_cuf1, BL19968_cuf1, BL20012_cuf1, BL20192_cuf0, BL20844_evm0, BL22557_evm0, BL22563_evm0, BL22619_cuf8, BL23846_evm0, BL24583…						LOC116611883, LOC5507672, LOC5512841		LOC100367148, LOC102805781, LOC102805970
OG0000453	BL04329_evm0, BL04869_evm0, BL09134_evm2, BL15217_cuf16, BL15238_evm0, BL15425_evm2, BL15707_cuf1, BL19089_cuf0, BL33634_cuf0, BL35754_cuf0	LOC103176683, LOC103181728					LOC5512102		LOC102804770, LOC102806063, LOC102808608	LOC100889187, LOC100890947, LOC100891491, LOC105437502, LOC105441958, LOC105443459, LOC105444208, LOC105446831	LOC100145473, LOC100145493, LOC100487738, LOC100492368, LOC100493420, LOC100495994, LOC100497073, LOC101731273, LOC108644833, LOC116408816, LOC116410233, MGC145244, MGC145518, ankrd49, c9orf64, ccdc51, rpusd1
OG0000454	BL00269_cuf0, BL01063_cuf0, BL01432_evm0, BL02275_cuf4, BL02900_cuf0, BL03547_cuf1, BL06769_evm0, BL07934_evm0, BL09394_evm0, BL09840_evm0, BL10421_cuf0, BL10779_evm0, BL12449_evm0, BL12569_cuf4, BL13133_evm0, BL15933_cuf0, BL17244_cuf0, BL18225_cuf1, BL19624_cuf0, BL19758_cuf0, BL20362_cuf1, BL20449_cuf2, BL20450_cuf0, BL23136_cuf0, BL26907_evm0, BL28574_evm0, BL32153_evm0, BL32264_evm0, BL34630…	LOC103179126	LOC100334697, si_dkey-30c15.17, si_dkey-30c15.17_1		LOC102695990				LOC100367244, LOC100375314, LOC102804052
OG0000455	BL03582_cuf2, BL05954_cuf5, BL08948_cuf6, BL08953_cuf0, BL09376_evm0, BL10356_cuf0, BL11756_cuf7, BL15810_cuf5, BL17154_evm0, BL20457_evm0, BL24248_cuf5, BL25670_evm0, BL25671_evm0, BL26049_evm0, BL26442_evm0, BL26832_evm0, BL27104_evm0, BL27550_evm0, BL27554_evm0, BL27622_evm0, BL27914_evm0, BL28558_evm0, BL28839_evm0, BL28978_evm0, BL29618_evm0, BL30443_evm0, BL31101_evm0, BL31109_evm0, BL45247…
OG0000456	BL01723_evm2, BL04440_evm0, BL09836_evm10, BL16595_evm9, BL96101_evm1	LOC103175958, LOC103189136, bco2b	bco1, bco1l, bco2a, bco2b, bco2l, rpe65a, rpe65b_1, rpe65c_1	BCO1_1, BCO2, RPE65	LOC102690422, LOC102696484, bco1l, bco2a	BCO1, BCO2, RPE65	LOC5508146, LOC5516304	LOC119721277, LOC119731205, LOC119731330, LOC119745953	LOC100374086, LOC100378360	LOC591892, LOC593011, LOC752114	bco1, bco2, bco2l, rpe65
OG0000457	BL00283_cuf0, BL01408_cuf0, BL01722_cuf4, BL02329_evm0, BL02330_cuf3, BL05012_evm0, BL08191_cuf0, BL14397_cuf0, BL15546_evm1, BL15559_evm8, BL15601_cuf2, BL16758_cuf2, BL17556_cuf0, BL17596_evm2, BL23924_cuf0, BL25355_evm0, BL25641_evm0, BL26990_evm0, BL27126_evm0, BL29687_evm0, BL30014_evm0, BL30251_evm0, BL30332_evm0, BL30492_evm0, BL32108_evm0, BL32245_evm0, BL32248_evm0, BL40554_cuf0, BL44318…		pkd1l3				LOC5519060, LOC5520845
OG0000458	BL01191_cuf0, BL01430_evm0, BL03211_cuf0, BL03915_cuf8, BL04319_evm0, BL06309_evm0, BL07145_evm1, BL08923_evm0, BL09145_evm0, BL11078_cuf2, BL12181_evm0, BL13413_cuf4, BL13669_cuf5, BL14903_cuf2, BL15256_cuf3, BL15496_cuf0, BL17030_evm0, BL17917_evm0, BL18754_cuf1, BL20111_cuf1, BL20244_evm0, BL21564_evm0, BL24929_cuf3, BL25177_evm0, BL25354_evm0, BL25932_evm0, BL26749_evm0, BL29491_evm0, BL31408…
OG0000459	BL01867_evm1, BL05139_evm0, BL15788_evm0, BL15796_evm0, BL95421_evm1, BL96488_cuf1, BL96489_cuf2	LOC103172405, LOC103178095, LOC103178122, LOC103190431, LOC121852901, ldlra, vldlr	ldlra, ldlrb, lrp8, lrp8_3, vldlr	LDLR, LRP8, VLDLR	LOC102688974, lrp8, vldlr	LDLR, LRP8, VLDLR	LOC5515636, LOC5515952, LOC5520301	LOC119722526, LOC119745975	LOC100368132, LOC100368490, LOC100373340, LOC102800931	LOC587773	ldlr, lrp8, vldlr
OG0000460	BL08270_evm3, BL09261_cuf10, BL09518_evm3, BL95659_evm2, BL96185_cuf1	LOC103189094, adgrl2a, adgrl3.1	LOC100535070, LOC101882941, LOC101884341, LOC101884937, LOC101884985, adgrl1.1, adgrl1a, adgrl1a_1, adgrl2a, adgrl2b.1, adgrl3.1	ADGRL1, ADGRL1_1, ADGRL2, ADGRL3	adgrl1a, adgrl2a, adgrl3.1	ADGRL1, ADGRL2, ADGRL3	LOC5516323, LOC5516353	LOC119736927, LOC119737768	LOC100372364, LOC100375142, LOC102803410, LOC102807943	LOC100891565	adgrl1, adgrl2, adgrl3
OG0000461	BL00146_cuf7, BL03832_cuf5, BL07702_cuf11, BL08876_cuf1, BL10579_cuf2, BL10583_evm4, BL20169_cuf0, BL21468_evm0, BL24392_cuf1, BL27962_evm0, BL28137_evm0, BL31571_evm1, BL31597_evm0, BL31697_evm0, BL36442_cuf0, BL95120_evm1, BL95121_evm0, BL95122_evm2, BL95675_evm0, BL95677_evm2, BL96356_cuf7, BL96442_cuf10, BL96980_cuf0, BL96981_cuf1, BL97208_cuf8, BL97255_cuf1				LOC107078570		LOC5501647	LOC119720327, LOC119721980, LOC119727679, LOC119734563	LOC100376945	LOC100889419, LOC105437874, LOC575608, LOC576492, LOC580187	LOC100495886, LOC101735205, LOC116412020
OG0000462	BL01182_cuf0, BL05333_cuf0, BL06140_evm0, BL08921_evm0, BL10607_evm5, BL16515_cuf1, BL18224_evm0, BL20160_evm0, BL23044_evm0, BL31486_evm0, BL32313_evm0, BL55974_cuf0, BL86044_cuf1	kcnd2, kcnd3	kcnd1, kcnd2, kcnd3, kcnd3_1	KCND1_1, KCND2, KCND3	kcnd1, kcnd2, kcnd3	KCND1, KCND2, KCND3	LOC5502199, LOC5502742, LOC5502744, LOC5518310, LOC5518311, LOC5518312, LOC5519762	LOC119738693	LOC102800858	LOC582202	kcnd1, kcnd2, kcnd3
OG0000463	BL11761_cuf30, BL51028_cuf0, BL96447_cuf4, BL96448_cuf12, BL96653_cuf3, BL96654_cuf4, BL96656_cuf10, BL96657_cuf13, BL96658_cuf18, BL96659_cuf20, BL96661_cuf27, BL96662_cuf70	LOC103191293, si_dkey-103g5.4	LOC103908849, LOC108179232, si_ch211-286b4.4, si_dkey-103g5.4		LOC102690570, LOC107075609, LOC107075667, LOC138224898, LOC138224899, LOC138224900		LOC5510971, LOC5512653	LOC119735195, LOC119735298	LOC100369099, LOC100369241, LOC100375297, LOC102805218, LOC102805357	LOC105441029, LOC115920895, LOC578280, LOC585963, LOC753555, LOC755800, LOC764665	LOC100498396
OG0000464	BL04025_cuf3, BL08165_evm2, BL14117_evm0, BL14821_cuf4, BL15110_evm0, BL19098_evm0, BL21330_cuf3	LOC103183857	pnmt, zgc_64002_2	INMT, NNMT, PNMT	LOC102687297, zgc_64002	NNMT, PNMT	LOC5510939, LOC5515270		LOC100367711, LOC100368597, LOC100368621, LOC100368775, LOC100369070, LOC100369215, LOC100369659, LOC100372362, LOC100375774, LOC102800966, LOC102808377		LOC100127789, LOC100145174, LOC100491286, LOC100496871, LOC116412074, LOC548368, LOC594886, MGC107884, inmt, nnmt, pnmt
OG0000465	BL14493_evm0, BL17087_evm0, BL20454_evm0, BL21005_cuf10, BL21569_evm1	sts	arsh, sts	ARSD, ARSF, ARSH, ARSL, STS	arsh, sts	ARSL, LOC100009995, LOC100010038, LOC100010127, LOC100616730, STS	LOC5505399, LOC5507363, LOC5507369	LOC119740429, LOC119741833, LOC119741914, LOC119743449, LOC119743460, LOC119743511	LOC100375077, LOC100375222, LOC100375374, LOC100375528, LOC100375822, LOC102804521	LOC591748	LOC105946502, arsd, arsh, sts
OG0000466	BL00668_evm1, BL04258_evm0, BL10330_evm0, BL13456_evm0, BL19800_evm0, BL31268_evm0	dio1, dio2, dio3a	dio1, dio2, dio3a, dio3b	DIO1, DIO2, DIO3	dio1, dio2, dio3a	DIO1, DIO2, DIO3	LOC5508151, LOC5513824, LOC5516446, LOC5521975	LOC119744961	LOC100367138, LOC100378491, LOC102803304, LOC102806215, LOC102808096, LOC102809937	LOC100893862, LOC105442478, LOC115927913, LOC115927916, LOC115928194	dio1, dio2, dio3
OG0000467	BL08516_cuf1, BL19326_evm0, BL21504_evm0, BL23290_evm0	LOC103176701, LOC103177023, LOC103178986, zmym2, zmym4.1	LOC110437857, LOC110437857_1, qrich1_1, si_ch211-266o15.1, zmym2, zmym2_1, zmym2_2, zmym4.1, zmym4.2	QRICH1, ZMYM2, ZMYM3, ZMYM4, ZMYM5	LOC102683182, LOC102689388, zmym2, zmym4.1	LOC103096308, QRICH1, ZMYM2, ZMYM3, ZMYM4		LOC119722968	LOC102802634, LOC102803946	LOC588817	qrich1, qrich1l, zmym2, zmym3, zmym4
OG0000468	BL02731_evm3, BL08103_cuf2, BL08331_evm1	LOC103185392, slc24a3, slc24a5	LOC101886560, slc24a3, slc24a4a, slc24a4b, slc24a5, slc24a6a, slc24a6a_1, slc24a6a_2	SLC24A3, SLC24A4, SLC24A5	LOC102697333, slc24a3, slc24a4b, slc24a5	SLC24A3, SLC24A4, SLC24A5	LOC5503040, LOC5520225, LOC5520538	LOC119737286, LOC119738121, LOC119741634, LOC119742681	LOC100368596, LOC100368700, LOC102809352	LOC115919082, LOC574937, LOC580359, LOC592113	slc24a3, slc24a4, slc24a5
OG0000469	BL04824_evm0, BL06995_evm0, BL12055_cuf1, BL14626_evm0, BL22565_evm0, BL24725_cuf1, BL24726_evm1, BL25008_evm0	LOC121848923, LOC121851464	tmem272, tmem272_1	TMEM272	LOC107076615, LOC138223149	TMEM272	LOC116603049, LOC5519207, LOC5519275	LOC119727586, LOC119727587, LOC119727588, LOC119728387, LOC119736195	LOC100373930, LOC100374539, LOC102800690, LOC102802396, LOC102804017	LOC100890585, LOC105439336, LOC115928192, LOC587628, LOC754214	LOC100485199, LOC100493102, LOC100497651, LOC108647421, LOC116410363, LOC116410364, LOC733758
OG0000470	BL10167_cuf1, BL10853_cuf1, BL14483_evm0, BL23001_evm0, BL23842_cuf1, BL30537_evm0, BL71249_cuf0	LOC103176865, LOC103176926, LOC103181823, LOC121849203	LOC110439344, parp12a, parp12b_1, si_ch73-252i11.1	PARP12, ZC3HAV1L	LOC102688790, LOC102688986, LOC102690003, LOC102690206, LOC107078084, parp12a	LOC100022917, LOC130454259, PARP12, ZC3HAV1L	LOC5512770	LOC119745867, LOC119745966	LOC100367066, LOC100367366, LOC100367833, LOC100368733, LOC100370625, LOC100374190, LOC102802672		LOC100489490, LOC100489821, LOC100490338, parp12
OG0000471	BL04777_cuf13, BL12748_cuf5	LOC103184846, esyt2b	LOC101882135, esyt1a, esyt1a_1, esyt1b, esyt2a, esyt2b, esyt3	ESYT1, ESYT2, ESYT3	LOC102684711, esyt2b, esyt3	ESYT1, ESYT2, ESYT3	LOC5504106, LOC5518389, LOC5518390	LOC119729500	LOC100373963, LOC102803255	LOC579674	LOC100493446, LOC100493597, LOC100493855, LOC100494033, LOC101732649, LOC101732711, LOC105945363, LOC105946565, LOC105947570, LOC116409817, LOC116411089, esyt1, esyt2, esyt3
OG0000472	BL10386_evm1, BL13927_evm0, BL25300_evm0, BL30150_evm0, BL31728_evm0	stra6	stra6_1, stra6l	STRA6_1	LOC138224356, LOC138224357, LOC138224375, stra6, stra6l	LOC100019688, STRA6	LOC116608997, LOC116617775, LOC116617789, LOC5501788, LOC5517745	LOC119739114, LOC119739116, LOC119739118, LOC119739416, LOC119741698, LOC119745658, LOC119745659	LOC100369303, LOC100372386, LOC102800677, LOC102803797, LOC102807141, LOC102810032	LOC100890188, LOC100891414, LOC100893696, LOC100893754	LOC108644495, stra6, stra6l.1
OG0000473	BL21129_evm20, BL23104_evm5	ppp2r5a, ppp2r5ca, ppp2r5d, ppp2r5eb	ppp2r5a, ppp2r5b, ppp2r5b_1, ppp2r5ca, ppp2r5cb, ppp2r5d, ppp2r5ea, ppp2r5eb	PPP2R5A, PPP2R5B, PPP2R5C, PPP2R5D, PPP2R5E	ppp2r5a, ppp2r5b, ppp2r5ca, ppp2r5d, ppp2r5eb	PPP2R5A, PPP2R5B, PPP2R5C, PPP2R5D, PPP2R5E	LOC5501552, LOC5520891	LOC119740377, LOC119745916	LOC100367657, PPP2R5D	LOC577346, LOC580795	ppp2r5a, ppp2r5b, ppp2r5c, ppp2r5e
OG0000474	BL08813_evm30, BL11694_cuf11	LOC103175650, LOC103189426, clint1a, epn2	clint1a, clint1b, epn1a, epn1b, epn2, epn3a, epn3a_1, epn3b	CLINT1, ENTHD1, EPN1, EPN2, EPN3	clint1a, epn1a, epn2, epn3a	CLINT1, ENTHD1, EPN1, EPN2, EPN3	LOC5508468, LOC5521040	LOC119734754, LOC119739615	LOC100367459, LOC100375576, LOC102808673	LOC577465, LOC580579	clint1, epn1, epn2, epn3
OG0000475	BL21528_evm14	LOC103181272, LOC103187833, LOC103188002, LOC103189172, LOC103189838, LOC121851011	atp6v0a1a, atp6v0a1b, atp6v0a2a, atp6v0a2a_1, atp6v0a2b_1, si_ch73-173p19.2, tcirg1a, tcirg1b	ATP6V0A1, ATP6V0A2, ATP6V0A4, TCIRG1	LOC102685331, LOC102685667, LOC102693384, atp6v0a1a, tcirg1a	ATP6V0A1, ATP6V0A2, ATP6V0A4, TCIRG1	LOC5514290	LOC119744576, LOC119745354	LOC102802267, LOC102808744	LOC100893129, LOC115929009, LOC578518, LOC586400	atp6v0a1, atp6v0a2, atp6v0a4, tcirg1
OG0000476	BL95499_evm3, BL95502_evm0	LOC103191064, calm1a, calm2a	calm1a, calm1b, calm2a_1, calm2b, calm3a, calm3b	CALM1, CALM3	LOC102688815, calm1a, calm3a	CALM1, CALM2, CALM3, LOC100619228, LOC100619544	LOC5510075, LOC5518649	LOC119736127, LOC119736159, LOC119736170	LOC100371257, LOC100372664, LOC100376745, LOC100378718	LOC105443934, LOC115919057, LOC115929540, LOC115929677, LOC575365, LOC575430, LOC585084, LOC585888, LOC591003	calm1, calm2
OG0000477	BL10374_cuf6	LOC103176218, LOC103176219, LOC103183932, LOC103190161, slc6a15, slc6a17	slc6a15_2, slc6a16a, slc6a16a_1, slc6a16b, slc6a17_1, slc6a18, slc6a19a.1, slc6a19a.2, slc6a19b	SLC6A15, SLC6A17, SLC6A18, SLC6A19, SLC6A20	LOC102689620, LOC102697631, slc6a15, slc6a16a, slc6a17, slc6a18	SLC6A15, SLC6A17, SLC6A18, SLC6A19, SLC6A20	LOC5518660, LOC5518704, LOC5521598, LOC5522281				slc6a15, slc6a16, slc6a17, slc6a19, slc6a20
OG0000478	BL11073_evm0	LOC103184708, LOC103184719, slc38a3b, slc38a4, slc38a6	slc38a2, slc38a3a_1, slc38a3b, slc38a4, slc38a5a, slc38a5b, slc38a6	SLC38A1, SLC38A2, SLC38A3, SLC38A4, SLC38A5, SLC38A6	LOC102685252, LOC102693010, slc38a2, slc38a4, slc38a5b, slc38a6	LOC103095126, SLC38A2, SLC38A3, SLC38A4, SLC38A5, SLC38A6	LOC5514779	LOC119742425	LOC100367466	LOC586297	slc38a1, slc38a2, slc38a3, slc38a4, slc38a5, slc38a6
OG0000479	BL15839_cuf7	LOC103177327, LOC103178747, LOC103186330, LOC103186576, grk1a	grk1a, grk1b, grk4, grk5, grk5l, grk6, grk7a, grk7b	GRK1_2, GRK4, GRK5, GRK6, GRK7	LOC102684991, LOC102693571, LOC102696690, LOC102696762, grk1a, grk1b, grk6	GRK1, GRK4, GRK5, GRK6, GRK7	LOC5519770	LOC119739994	GRK5	LOC756375	LOC100497344, grk1, grk4, grk5, grk6, grk7
OG0000480										LOC100888615, LOC100891758, LOC100892377, LOC100893162, LOC100893424, LOC105436634, LOC105436805, LOC105436818, LOC105436819, LOC105436914, LOC105437780, LOC105438624, LOC105438990, LOC105439167, LOC105440163, LOC105440506, LOC105441380, LOC105441805, LOC105442750, LOC105443026, LOC105443764, LOC105444689, LOC105444852, LOC105445507, LOC105446067, LOC105446577, LOC105447518, LOC105447596, LOC1159…
OG0000481											LOC100485902, LOC100489938, LOC100490793, LOC100490967, LOC100491305, LOC100491808, LOC100493005, LOC100493565, LOC101731224, LOC101731944, LOC101732835, LOC101732890, LOC101734540, LOC105947090, LOC105948380, LOC105948384, LOC108648796, LOC108648797, LOC108648803, LOC116407777, LOC116407778, LOC116407779, LOC116407782, LOC116407787, LOC116407788, LOC116407789, LOC116407790, LOC116407791, LOC1164…
OG0000482	BL07424_evm0, BL22807_evm0, BL24969_evm0, BL27387_evm0, BL36722_cuf0, BL68868_cuf0, BL80723_cuf1		LOC137488307, LOC137488833, LOC137489226				LOC116601217, LOC116604102, LOC125568253	LOC119720321, LOC119720861, LOC119720969, LOC119721003, LOC119721791, LOC119723256, LOC119726028, LOC119726859, LOC119726989, LOC119727789, LOC119727792, LOC119728092, LOC119730278, LOC119732327, LOC119732984, LOC119734230, LOC119735051, LOC119736556, LOC119741020, LOC119741033, LOC119741137	LOC102805810, LOC102810112	LOC115921380, LOC115924231	LOC108648175, LOC116409839
OG0000483	BL00544_evm0, BL01207_evm0, BL02875_evm0, BL09242_cuf0, BL09793_cuf0, BL10365_evm0, BL11017_evm0, BL11947_evm0, BL16348_cuf0, BL16525_evm0, BL22138_cuf3, BL25704_evm0, BL26918_evm0, BL27765_evm0, BL27774_evm0, BL28511_evm0, BL28513_evm0, BL28516_evm0, BL28647_evm0, BL28947_evm0, BL29269_evm0, BL29273_evm0, BL29676_evm0, BL29945_evm0, BL29946_evm0, BL29947_evm0, BL30160_evm0, BL30871_evm1, BL31234…									LOC115929991
OG0000484	BL02177_cuf0, BL02612_evm0, BL03003_evm0, BL03444_cuf4, BL04984_evm0, BL06164_cuf2, BL06293_evm0, BL06411_evm0, BL06599_cuf1, BL09851_cuf1, BL10506_evm0, BL13054_cuf0, BL13446_cuf1, BL14384_evm0, BL17324_evm0, BL17858_evm0, BL18306_cuf2, BL18473_evm0, BL20850_cuf1, BL21014_cuf8, BL21272_cuf5, BL21444_evm0, BL23699_evm0, BL24646_evm0, BL26207_evm0, BL26228_evm0, BL26784_evm0, BL30164_evm0, BL31341…						LOC5506860	LOC119726559	LOC100368229, LOC100372804, LOC102803126, LOC102807017, LOC102808514
OG0000485	BL09348_evm1, BL17073_cuf4	xdh	aox5, aox6, xdh	AOX1, XDH	aox5, aox6, xdh	AOX1, AOX2, AOX4, LOC107648868, XDH	LOC5503264, LOC5505020	LOC119719495, LOC119719629, LOC119719791, LOC119719806, LOC119741440, LOC119742029	LOC100367784, LOC100369948, LOC100370093, LOC100370241, LOC100374085, LOC100374238, LOC100374711, LOC102808189	LOC115918813, LOC576712, LOC585597, LOC588814, LOC756453	LOC100495429, aox1, xdh
OG0000486	BL03602_evm0, BL07926_cuf0, BL10180_cuf0, BL14354_cuf3, BL23018_evm0, BL25097_evm0, BL25933_evm0, BL34542_cuf0, BL42136_cuf0, BL43912_cuf0, BL48191_cuf0, BL49447_cuf0, BL53067_cuf0, BL54231_cuf0, BL55498_cuf0, BL60285_cuf0, BL66986_cuf0, BL67642_cuf0, BL70130_cuf0, BL77054_cuf0, BL78895_cuf0, BL79054_cuf0, BL79468_cuf0, BL85598_cuf0, BL86020_cuf0, BL90814_cuf0, BL91173_cuf0		wu_fc50b12				LOC116603374	LOC119730634	LOC102800463, LOC102801151, LOC102801178, LOC102801379, LOC102802958, LOC102804298, LOC102804617, LOC102807071, LOC102809291	LOC115921130
OG0000487	BL01243_evm4, BL02904_evm16, BL08765_evm0, BL09940_evm0, BL22289_cuf1, BL24995_evm0, BL30310_evm0, BL95459_evm1	LOC103179554, LOC103190428, LOC121852186, trim54, trim55a	trim101, trim54, trim55a, trim55b, trim63a_2, trim63b_1	TRIM54, TRIM55, TRIM63	LOC102687014, LOC107077447, trim101, trim54, trim55b, trim63b	LOC100024449, LOC103094545, TRIM54, TRIM55, TRIM63	LOC5511942		LOC100378210, LOC102806576, LOC102809378		trim54, trim55, trim63
OG0000488	BL02719_evm4, BL14342_cuf4, BL20790_evm0	LOC103177290, LOC103180408, LOC103191394, crmp1, dpys	crmp1, dpys, dpysl2a, dpysl2b, dpysl2b_1, dpysl3, dpysl4	CRMP1, DPYS, DPYSL2, DPYSL3, DPYSL4	LOC102689507, LOC102695974, dpys, dpysl3, dpysl4	CRMP1, DPYS, DPYSL2, DPYSL3, DPYSL4	LOC5518733	LOC119725924	LOC100372131	LOC115918887, LOC579662	crmp1, dpys, dpysl2, dpysl3, dpysl4
OG0000489	BL01471_evm0, BL05816_cuf0, BL06148_evm0, BL06151_cuf0, BL06302_evm0, BL13676_evm2, BL19992_cuf5, BL21859_cuf8, BL24878_cuf0, BL26944_evm0, BL28763_evm0	LOC103177186, tgfbi	postna, postnb, tgfbi	POSTN, TGFBI	LOC102690866, tgfbi	POSTN, TGFBI	LOC5508693, LOC5520860, LOC5522086	LOC119729579	LOC100367883, LOC100375349	LOC100891108, LOC373239, LOC575840, LOC579890, LOC585133, LOC585177, LOC592811, LOC594337, LOC753253, LOC755508	postn, tgfbi
OG0000490	BL24568_evm2, BL95909_evm5	LOC103171634, LOC103176263, LOC103176432, csad, gad2	csad, gad1a, gad1b, gad2, gad3	CSAD, GAD1, GAD2, GADL1	LOC102682521, csad, gad1a, gad2, gad3	CSAD, GAD1, GAD2, GADL1, LOC100024319		LOC119718852, LOC119745739	LOC100313619, LOC100373513, LOC102803148	LOC575490, LOC579659, LOC586143, LOC591383	csad, gad1.1, gad1.2, gad2, gadl1
OG0000491	BL30292_evm0, BL95002_evm1, BL95003_evm0	LOC103172088, LOC103183177, LOC103183753, hnrnpa3	hnrnpa0a_1, hnrnpa0b_1, hnrnpa0l_1, hnrnpa1a, hnrnpa1b, hnrnpa3	HNRNPA0, HNRNPA1, HNRNPA1L2, HNRNPA1L3, HNRNPA2B1, HNRNPA3	LOC107077712, LOC107077715, LOC138241905, hnrnpa1b, hnrnpa3	HNRNPA0, HNRNPA1, HNRNPA2B1, HNRNPA3, LOC130456140	LOC5507945, LOC5521630	LOC119724690, LOC119744974	LOC100371189	LOC575125, LOC592907	hnrnpa0, hnrnpa1, hnrnpa2b1, hnrnpa3
OG0000492	BL09253_evm0, BL09513_cuf1, BL28952_evm1, BL41828_cuf0, BL64012_cuf2	LOC103191470			LOC107079173		LOC116607025, LOC125561824, LOC125568048, LOC125573589, LOC5503168, LOC5503577, LOC5522046	LOC119719146, LOC119719594, LOC119719715, LOC119719909, LOC119721730, LOC119722624, LOC119725490, LOC119725695, LOC119728400, LOC119733373, LOC119733854, LOC119734132, LOC119736969, LOC119746251	LOC100366870	LOC100888604, LOC100888861, LOC100889156, LOC105440512, LOC115918822, LOC115921394, LOC115926045, LOC115928222, LOC594793	LOC100490020, LOC101732574
OG0000493	BL02248_evm0, BL08877_cuf1, BL12405_cuf0, BL20037_evm0, BL30123_evm0	LOC103187813, LOC103187815, ppig	nktr, ppiaa, ppiab, ppifa, ppifb, ppig	PPIA, PPIAP40, PPIAP59, PPIF, PPIG	ppiab, ppifa, ppig	LOC100011811, PPIA, PPIF, PPIG	LOC5502461, LOC5521295	LOC119719928, LOC119731260, LOC119738828	LOC100371502, LOC100371956, LOC100376769	LOC115918461, LOC585216	LOC100496569, ppia, ppif, ppig
OG0000494	BL00417_cuf4, BL02100_cuf1, BL02122_cuf0, BL12257_cuf0, BL13208_cuf2, BL95543_evm3, BL95544_evm2, BL95545_evm1	kcnab1a, kcnab2a	LOC100334158, kcnab1a, kcnab1a_1, kcnab1b, kcnab1b_1, kcnab2a, kcnab2b, kcnab2b_1	KCNAB1, KCNAB2, KCNAB3	LOC102695185, kcnab1a, kcnab2a	KCNAB1, KCNAB2, KCNAB3		LOC119719782	LOC100366708, LOC100368387, LOC100370338, LOC100377122, LOC100377271, LOC102806236, LOC102808367	LOC100889047, LOC587705	kcnab1, kcnab2, kcnab3
OG0000495	BL00908_evm21	LOC103182438, chl1b, nrcama	chl1a, chl1b, l1cama_1, l1camb, nfasca, nfasca_1, nfascb, nrcama, nrcamb	CHL1, L1CAM, NFASC, NRCAM	chl1b, l1cama, nfasca, nrcama	CHL1, L1CAM, NFASC, NRCAM	LOC5517471	LOC119726531, LOC119726564	Nrcam	LOC100888739, LOC105436462, LOC105441352, LOC115917984, LOC579742, LOC763963, LOC764448	chl1, l1cam, nfasc, nrcam
OG0000496	BL02423_evm1, BL13113_cuf3, BL84132_cuf1	myoc, olfm1b, olfm3a	myoc, olfm1a, olfm1b, olfm2a, olfm2b, olfm3a_1, olfm3b	MYOC, OLFM1, OLFM2, OLFM3	myoc, olfm1b, olfm2a, olfm3a	LOC130456891, MYOC, OLFM1, OLFM2, OLFM3		LOC119723471, LOC119741733	LOC100370714	AMAS2, AMAS3, AMAS4, LOC115917878, LOC373503, LOC755287, clmdn	myoc, olfm1, olfm2, olfm3
OG0000497	BL37547_cuf0		si_dkey-24p1.7	CD33, SIGLEC10, SIGLEC11, SIGLEC12, SIGLEC14, SIGLEC16, SIGLEC5, SIGLEC6, SIGLEC7, SIGLEC8, SIGLEC9, SIGLECL1		LOC100028318, LOC100028548, LOC103098161, LOC103098717, LOC103099637, LOC103101705, LOC130454055, LOC130454063, LOC130459054					LOC100216128, LOC100485858, LOC100486156, LOC100491310, LOC100493517, LOC101730610, LOC101731998, LOC101732718, LOC101733090, LOC105947862, LOC105947864, LOC108648058, LOC116412389, LOC116412390, LOC116412391, siglecl1, siglecl2
OG0000498		LOC103175571, LOC103178698, LOC103178699, LOC103178700, LOC103189414	pvalb1, pvalb2_1, pvalb3_1, pvalb4, pvalb5, pvalb6_2, pvalb7_1, pvalb8, pvalb9_1	OCM, OCM2, PVALB_1, PVALEF	LOC102691822, LOC102692097, LOC102692297, LOC102697080, LOC102697246, LOC102697446, LOC102697638, pvalb9	OCM, OCM3, PVALB, PVALEF			LOC100367481		ocm1, ocm3, ocm4.1, ocm4.2, ocm4.3, ocm4.4, ocm4.5, ocm4.6, pvalb
OG0000499		LOC103172414, LOC103173149, LOC103187001, LOC103191537, cntnap1	cntnap1, cntnap2a, cntnap2b_2, cntnap3, cntnap5a, cntnap5a_1, cntnap5b, cntnap5l	CNTNAP1, CNTNAP2_1, CNTNAP3B, CNTNAP3C, CNTNAP3_1, CNTNAP4, CNTNAP5	LOC102692151, cntnap1, cntnap2a, cntnap3	CNTNAP1, CNTNAP2, CNTNAP4, CNTNAP5	LOC116601613, LOC5508288, LOC5510871, LOC5510874, LOC5517911	LOC119718742	LOC100370105	LOC575215	cntnap1, cntnap2, cntnap4, cntnap5
OG0000500			LOC100537475, olfch1, olfcj1		LOC102689004, LOC102689210, LOC102689624, LOC102689823, LOC102690224, LOC102690428, LOC102690429, LOC102690628, LOC102690629, LOC102690831, LOC102690832, LOC102691034, LOC102691035, LOC102691232, LOC102691233, LOC102691431, LOC102691432, LOC102691630, LOC102691830, LOC102692029, LOC102692229, LOC102692431, LOC102692432, LOC102692635, LOC102695413, LOC107079071, LOC138242150, LOC138242151, LOC1382…
OG0000501			LOC137490841		LOC102691849, LOC102692178, LOC102692859, LOC102696098, LOC102696813, LOC107075906, LOC107075999, LOC138216046, LOC138242341, LOC138242507, LOC138242508, LOC138242512, LOC138242515, LOC138242518, LOC138242519, LOC138242521, LOC138242523, LOC138242525, LOC138242526, LOC138242532, LOC138242533, LOC138242535, LOC138242537, LOC138242539, LOC138242542, LOC138242549, LOC138242551, LOC138242560, LOC1382…					LOC582689
OG0000502										LOC105436924, LOC105437776, LOC105439140, LOC105445195, LOC105445197, LOC105445509, LOC105446949, LOC115918241, LOC115919420, LOC115919428, LOC115919453, LOC115919993, LOC115920028, LOC115920635, LOC115921101, LOC115921272, LOC115922821, LOC115923090, LOC115924062, LOC115924498, LOC115925500, LOC115925578, LOC115925960, LOC115926304, LOC115927142, LOC115927166, LOC115927173, LOC115927180, LOC1159…
OG0000503											LOC100490165, LOC101730871, LOC105945307, LOC105945311, LOC105945576, LOC105945898, LOC108644698, LOC108644699, LOC108644702, LOC108647711, LOC116406501, LOC116411008, LOC116411009, LOC116411010, LOC116411011, LOC116411012, LOC116411013, LOC116411014, LOC116411015, LOC116411016, LOC116411017, LOC116411018, LOC116411019, LOC116411020, LOC116411021, LOC116411023, LOC116411026, LOC116411028, LOC1164…
OG0000504	BL02754_cuf6, BL05846_evm0, BL15194_cuf10, BL22344_cuf2	LOC103172007, LOC103190853	LOC101883376, LOC101885869, LOC103911895, LOC137496108, si_ch211-133n4.4, si_ch211-133n4.9, si_dkey-243k1.3_1, si_dkey-85k7.10, wu_fd46g04, zgc_153118_1, zgc_158445, zgc_172339_1	ENDOD1	LOC102688876, LOC102692062, LOC102692264, LOC102692466, LOC102692669, LOC107078107, LOC138223941	ENDOD1			LOC100366880		LOC100145419, LOC100487990, LOC100490587, LOC100490758, LOC101731854, LOC105945145, LOC116409497, LOC116409498, LOC116409561, LOC780277, endod1
OG0000505	BL07891_evm0, BL11901_evm2, BL18831_cuf2, BL19481_evm0, BL19631_cuf4	LOC103172391, LOC103173136, ptprja, ptpro	LOC569071, ptprh, ptprja, ptprjb.2, ptpro	PTPRH, PTPRJ, PTPRO	LOC138240741, ptpro	PTPRH, PTPRJ, PTPRO	LOC5500678, LOC5506457	LOC119741169, LOC119741874	LOC100373042, LOC100375587, LOC100378159, LOC102809045, LOC102809419	LOC100888006, LOC105441908, LOC586044, LOC592545	LOC100493594, LOC101734942, ptprh, ptpro
OG0000506	BL03800_evm0, BL03802_evm0, BL11797_evm1, BL55836_cuf11	LOC103172223, LOC103179216, srsf3b	srsf3a, srsf3b, srsf7a_1, srsf7b	SRSF3, SRSF7	LOC102691393, srsf7a, srsf7b	LOC100019033, SRSF3, SRSF7	LOC5500900, LOC5500901, LOC5502179, LOC5502186	LOC119724360, LOC119724376, LOC119724388, LOC119725062, LOC119726249, LOC119745339	LOC100366780, LOC100371870, LOC100373211	LOC115930065, LOC582113, LOC583598, LOC584693, LOC584716	srsf3, srsf7
OG0000507	BL02630_evm0, BL10443_evm0, BL10491_evm0, BL11003_evm0, BL96305_cuf3, BL97084_cuf6	pkd1l2b	pkd1l2a, pkd1l2b	PKD1L2_1	pkd1l2a	GCSH	LOC116601357, LOC116611066, LOC125573183, LOC5509599, LOC5509709, LOC5510585, LOC5516763, LOC5516858, LOC5520987	LOC119720054, LOC119737627, LOC119737688, LOC119739124	LOC100367255, LOC100368459, LOC100368874, LOC100371767, LOC102801781	LOC100892682, LOC105441672, LOC115918653, LOC115929067, LOC414744, LOC579144, REJ3	pkd1l2, pkd1l3
OG0000508	BL05346_evm3, BL07923_evm1, BL09043_evm0, BL20018_evm0, BL27110_evm0, BL30234_evm0		LOC100331077, LOC100334962, hrh3	HRH3, HRH4	LOC102685332, LOC102692163, hrh3	HRH3, HRH4, LOC100015635		LOC119718874, LOC119744677	LOC100367303, LOC100378620		LOC100498398, LOC116411706, LOC116411746, LOC116411747, LOC116411748, LOC116411749, hrh3, hrh4.b2, hrh4.d1, hrh4.e1, hrh4.f1, hrh4.f2, hrh4.f5, hrh4.f6, hrh4.f7, hrh4.g1, hrh4.g2, hrh4.g3
OG0000509	BL01469_evm0, BL09335_evm0, BL19979_evm4	LOC103186538, prdx1, prdx2, prdx4	prdx1, prdx2, prdx3_1, prdx4	PRDX1, PRDX2, PRDX3, PRDX4	prdx1, prdx2, prdx3, prdx4	PRDX1, PRDX2, PRDX3, PRDX4	LOC5510303, LOC5520350	LOC119728583, LOC119730521, LOC119739693, LOC119742636	LOC100367614, LOC100372514, LOC100377866	LOC579239, LOC581408, LOC590165	prdx1, prdx2, prdx3, prdx4
OG0000510	BL04616_cuf2, BL19877_evm0, BL20643_evm1, BL95264_evm1	LOC103173721, LOC103183976, ggt5b	ggt1a, ggt1b, ggt5a, ggt5b	GGT1, GGT5	LOC102683880, LOC102689952, ggt5b	GGT5, LOC100022333	LOC5497574, LOC5501314, LOC5504532, LOC5509213, LOC5510575, LOC5514431, LOC5516581	LOC119729934, LOC119729935, LOC119729937, LOC119730011, LOC119730909	LOC100367500, LOC100372526, LOC100376430, LOC100378313	LOC575501, LOC580355, LOC592814	ggt1, ggt5
OG0000511	BL04565_evm3, BL08088_evm3, BL17394_cuf0, BL21592_evm6	LOC103175237, LOC103184836	si_dkey-16n15.6, slc51a	SLC51A	LOC102686515, slc51a	SLC51A		LOC119730512, LOC119730721, LOC119740246, LOC119740494, LOC119741950, LOC119742152, LOC119742411	LOC100371912, LOC100372211, LOC100376858, LOC102804579, LOC102805822, LOC102806880, LOC102807123, LOC102807240, LOC102809594	LOC100888334, LOC100889175, LOC100891717, LOC100893317, LOC105441203, LOC105447089, LOC115929779, LOC755610	LOC116406719, slc51a, slc51a-like.1
OG0000512	BL03564_evm0, BL04998_cuf1, BL19486_cuf1	LOC103179244, LOC103191033, cfl2	cfl1, cfl1l, cfl2	CFL1, CFL2, DSTN, DSTNP4	cfl1, cfl1l, cfl2	CFL1, CFL2, DSTN, LOC100016593	LOC116614604, LOC5505077, LOC5505177, LOC5509767, LOC5512998, LOC5515307	LOC119724106, LOC119724107, LOC119724108, LOC119724109, LOC119732102, LOC119735828, LOC119744639	LOC100367892, LOC100369868	LOC574611	cfl1, cfl2, dstn
OG0000513	BL17508_evm10	LOC103173679, LOC103174655, LOC103184721, scin	avil, gsna, gsna_2, gsnb, scin_1, scinla_1, scinlb, vil1, vill	AVIL, GSN, SCIN, VIL1	LOC102685566, LOC102686150, avil, scin, vil1, vill	AVIL, GSN, SCIN, VIL1	LOC5510230	LOC119742524, LOC119746418	LOC100369378	adv	LOC100496020, avil, gsn, scin, vil1, vill
OG0000514	BL00085_cuf21, BL03136_cuf6, BL20964_cuf1, BL36386_cuf0	celsr1a, celsr2, celsr3	LOC103908636, LOC110439714, LOC137495324, celsr1a, celsr1b, celsr2, celsr3, si_ch211-213b8.4	CELSR1, CELSR2, CELSR3	LOC138223900, celsr1a, celsr2, celsr3	CELSR1, CELSR2, CELSR3, LOC130453607	LOC5501120, LOC5520394	LOC119721892, LOC119721893	CELSR2, LOC102806119	LOC115919160, LOC580222, LOC580874, LOC752126	celsr1, celsr2, celsr3
OG0000515	BL54329_cuf0	LOC103182401, LOC103187476, rhoa	rhoaa, rhoab, rhoac, rhoca, rhocb_1, zgc_153713	RHOA, RHOB, RHOC, RHOD	LOC102682621, LOC102689455, rhoab, rhoac	LOC100020086, LOC130455065, RHOA, RHOB, RHOC, RHOD	LOC5511120	LOC119736920, LOC119738343	LOC100370332	LOC115917866, LOC115919286, LOC115919514, LOC115924486, LOC575855, LOC585398, LOC585526	rhoa, rhoa.2, rhob, rhoc
OG0000516	BL00823_cuf0, BL18023_cuf0, BL19923_evm5, BL21618_cuf0	LOC103181444			LOC102688208	LOC103104570	LOC5511137, LOC5517355	LOC119719979, LOC119720854, LOC119720994, LOC119723642, LOC119723927, LOC119732178, LOC119732557, LOC119744523	LOC100367642, LOC100367811, LOC100367967, LOC100369048, LOC100369080, LOC100374037, LOC100375330, LOC100375697, LOC100375935, LOC100376672, LOC100377409, LOC100378048, LOC102810328	LOC105446772, LOC115918082, LOC115922836, LOC115922837, LOC575279, LOC576613, LOC580109, LOC763842	LOC100496629
OG0000517	BL04584_evm0, BL19387_cuf0, BL22842_evm2	LOC103176767, LOC103176812	ssuh2.1, ssuh2.1_1, ssuh2.2_1, ssuh2.3_1, ssuh2.4, ssuh2.4_1, ssuh2.4_2, ssuh2rs1	SSUH2	LOC102683587, LOC102683799, ssuh2.1	SSUH2	LOC5514460	LOC119729476, LOC119729654, LOC119729673, LOC119729674, LOC119729865, LOC119741720, LOC119741755, LOC119741788	LOC100366527, LOC100370877, LOC100378645, LOC102802885, LOC102806685	LOC100892522, LOC115929218, LOC585129, LOC763611	LOC100493548, LOC493204, ssuh2
OG0000518	BL05851_evm9	abcc1, abcc2, abcc3	LOC137487238, abcc1, abcc2_1, abcc3, abcc6a, abcc6b.2	ABCC1, ABCC1_1, ABCC2, ABCC3, ABCC6_1	LOC102689888, LOC102693938, abcc1, abcc2, abcc3	ABCC1, ABCC2, ABCC3, ABCC6	LOC116615039, LOC5504855, LOC5507916, LOC5515378	LOC119734340, LOC119734543, LOC119734688	LOC100366556, LOC100370773	ABCC1	LOC100493583, abcc1, abcc2, abcc3, abcc6
OG0000519	BL04828_cuf3, BL15501_evm6	LOC103185425, LOC103189714, LOC103190693, LOC121851062, LOC121852786, fgfr3	fgfr1a, fgfr1b, fgfr2, fgfr3, fgfr3_1, fgfr4	FGFR1, FGFR2, FGFR3, FGFR4	fgfr1a, fgfr2, fgfr3, fgfr4	FGFR1, FGFR2, FGFR3, FGFR4	LOC116608950, LOC5515109, LOC5521466, LOC5521468	LOC119720531	LOC100374705, fgfra, fgfrb	FGFR	fgfr1, fgfr2, fgfr3, fgfr4
OG0000520	BL00559_evm0	LOC103181344, gbgt1l5	gbgt1l1, gbgt1l2, gbgt1l3, gbgt1l4, gbgt1l5, gbgt1l6, gbgt1l8, gbgt1l9	A3GALT2, ABO_1, GBGT1, GLT6D1	LOC102684573, LOC102693332, LOC102698054, LOC107076198, LOC107079858, LOC138243277	ABO, GBGT1, GGTA1, LOC100016068, LOC100033073					LOC100488200, LOC100491571, LOC100491742, LOC100491908, LOC100492744, LOC100492907, LOC101734865, LOC116406760, LOC116410429, abo.1, abo.2, abo.3, abo.4
OG0000521	BL96400_cuf6, BL96402_cuf8, BL96415_cuf14	LOC103176418, LOC103187745, mylk3, mylk4a	mylk2_1, mylk3, mylk4a, mylk4b, mylk5, mylka, mylkb	MYLK, MYLK2, MYLK3, MYLK4	LOC102685356, mylk3, mylk4b, mylk5, mylka	MYLK, MYLK2, MYLK3, MYLK4	LOC5521343	LOC119721200, LOC119721202	LOC100313660, LOC100366325	LOC576786, LOC581963	mylk, mylk3, mylk4, mylkl, xkr7
OG0000522	BL02470_evm0, BL05654_cuf5	LOC103172600, LOC103180030, LOC103190407, LOC121848508, si_ch211-243j20.2, uck1	si_ch211-243j20.2, uck1, uck2a_1, uck2b, uckl1a, uckl1a_1, uckl1b, uckl1b_1	UCK1, UCK2, UCKL1	LOC102685888, LOC102698802, uck1, uck2a	LOC130456558, UCK1, UCK2, UCKL1	LOC5498109, LOC5512929	LOC119720763, LOC119728842	LOC102805557, LOC102807335	LOC583574, LOC588945	LOC116407971, uck1, uck2, uckl1
OG0000523	BL18101_cuf0, BL18386_cuf6, BL27831_evm0, BL95438_evm1, BL95439_evm0	LOC103186211	rgsl1	PM20D2, RGSL1	LOC102689303, LOC107078376	PM20D2, RGSL1	LOC116611545, LOC5503629, LOC5517401, LOC5519497, LOC5521613, LOC5522008	LOC119722338, LOC119728502, LOC119736310, LOC119738225, LOC119744960	LOC100367306, LOC100376370, LOC100378280, LOC102802927	LOC105446376, LOC115918543, LOC115920154, LOC577532, LOC580694, LOC584225, LOC584527, LOC590423, LOC756384, LOC762630	pm20d2
OG0000524	BL08389_evm0, BL13980_evm0	LOC103172469, LOC103185377, LOC121851886, six2a, six4a	six1a, six1b, six2a_1, six2b, six4a, six4b, six5_1	SIX1, SIX2, SIX4, SIX5	LOC102688515, six2a, six4a, six5	LOC100027111, SIX1, SIX2, SIX5	LOC5501880, LOC5504621, LOC5505691, LOC5514785	LOC119720970, LOC119720980	LOC100373027, Six1	LOC576184, Six1	six1, six2, six4
OG0000525	BL17478_evm0, BL21519_evm0	LOC103190231, grinaa, zgc_110410	faim2a, faim2b, grinaa, grinab_1, tmbim1a, zgc_110410	FAIM2, GRINA, TMBIM1	faim2a, faim2b, grinaa, tmbim1a, zgc_110410	FAIM2, GRINA, TMBIM1, TMBIM7P	LOC5509077, LOC5521763	LOC119729559, LOC119729756	LOC100375399, LOC100377995, LOC102801921, LOC102802736, LOC102807953	LOC115919136, LOC578138, LOC582701	LOC548792, faim2, grina, tmbim1
OG0000526	BL13715_cuf0	LOC103172021, ppp1r3g	LOC101883751, ppp1r3da, ppp1r3db, si_ch211-152c8.5	PPP1R3A, PPP1R3D, PPP1R3F	LOC102685218, LOC138238372, ppp1r3ab, ppp1r3da, ppp1r3g, si_ch211-167b20.8	PPP1R3A, PPP1R3D, PPP1R3F	LOC125557099, LOC5509256, LOC5513386, LOC5513418, LOC5513423, LOC5519149	LOC119739417	LOC100375177, LOC100375326, LOC100375477, LOC102802229, LOC102807841	LOC115918371, LOC115920318, LOC578235, LOC757161	LOC100486900, ppp1r3a, ppp1r3c.2, ppp1r3d
OG0000527	BL07500_cuf3	LOC103175712, LOC103175713, LOC103186633, LOC103186884, hs3st3l	hs3st2, hs3st3b1a_1, hs3st3b1b_1, hs3st3l, hs3st4, si_ch211-216b21.2, si_dkey-121b10.7	HS3ST2, HS3ST3A1, HS3ST3B1, HS3ST4, HS3ST6_1	LOC102695669, LOC102698099, hs3st2, hs3st3b1b, hs3st3l, hs3st4	HS3ST2, HS3ST4, HS3ST6	LOC5501222, LOC5510133	LOC119737486, LOC119737501, LOC119737502, LOC119737803	LOC100372281	LOC100890923	LOC116408044, hs3st2, hs3st3a1, hs3st6
OG0000528			or62c1, or62c2, or62c3, or62c4, or62c5, or62c6		LOC102694076, LOC102694277, LOC102694468, LOC102695059, LOC102695253, LOC102695449, LOC102695644, LOC102696039, LOC102696241, LOC102696626, LOC102696825, LOC102697018, LOC102697208, LOC102697411, LOC102697604, LOC102697795, LOC102697995, LOC102698194, LOC102698398, LOC102698605, LOC102698810, LOC107076683, LOC107076704, LOC138239104, LOC138239105, LOC138239248, LOC138239252, LOC138239253, LOC1382…
OG0000529						LOC100014111, LOC100014474, LOC103096020, LOC103097192, LOC103097596, LOC103097891, LOC103097992, LOC103098389, LOC103098397, LOC103099266, LOC103099652, LOC103099939, LOC103101478, LOC103101773, LOC103101842, LOC103102196, LOC103102669, LOC103102961, LOC103104116, LOC103104277, LOC103104629, LOC107650380, LOC107650422, LOC107650478, LOC130453604, LOC130453608, LOC130453610, LOC130453611, LOC1304…
OG0000530							LOC116614138, LOC5506407, LOC5515643, LOC5515676, LOC5519144, LOC5520256	LOC119723332, LOC119729473	LOC100370048, LOC100373234, LOC100373720, LOC100373867, LOC100374173, LOC102801218, LOC102807656, LOC102809047	LOC100893299, LOC105438173, LOC105439147, LOC105447351, LOC115918753, LOC115919397, LOC115924959, LOC115925226, LOC115925227, LOC575120, LOC578677, LOC579463, LOC579521, LOC580197, LOC582480, LOC583152, LOC589590, LOC593009, LOC594256, LOC754760, LOC756464, LOC763692, LOC764265
OG0000531							LOC116604330, LOC116611540, LOC116614027, LOC116614322, LOC116617899, LOC5499073, LOC5503221, LOC5518949, LOC5520597, LOC5521529	LOC119720914, LOC119721014, LOC119722169, LOC119729924, LOC119730628, LOC119730652, LOC119730653, LOC119730654, LOC119730656, LOC119730657, LOC119730658, LOC119730663, LOC119730664, LOC119730668, LOC119731870, LOC119732332, LOC119732336, LOC119732681, LOC119732710, LOC119734379, LOC119736789, LOC119736790, LOC119736791, LOC119736792, LOC119740257, LOC119741330, LOC119741331, LOC119741335, LOC1197…
OG0000532								LOC119719246, LOC119722038, LOC119726866, LOC119727214, LOC119728648, LOC119728752, LOC119728933, LOC119735122, LOC119735137, LOC119735264, LOC119736213, LOC119736220, LOC119736222, LOC119736223, LOC119736225, LOC119736295, LOC119740262, LOC119740307, LOC119740308, LOC119740400, LOC119740408, LOC119740473, LOC119740474, LOC119741442, LOC119741721, LOC119741742, LOC119741866, LOC119741873, LOC1197…
OG0000533								LOC119720288, LOC119726319, LOC119726320, LOC119726321, LOC119726322, LOC119726323, LOC119726325, LOC119726326, LOC119726327, LOC119726328, LOC119726329, LOC119726330, LOC119726331, LOC119726332, LOC119726333, LOC119726334, LOC119726336, LOC119726337, LOC119726339, LOC119726369, LOC119726370, LOC119726371, LOC119726394, LOC119726412, LOC119726420, LOC119726457, LOC119726924, LOC119726939, LOC1197…
OG0000534								LOC119720365, LOC119720366, LOC119722274, LOC119725049, LOC119725053, LOC119725054, LOC119725059, LOC119725061, LOC119725063, LOC119725067, LOC119725070, LOC119725071, LOC119725200, LOC119725201, LOC119725202, LOC119725485, LOC119725986, LOC119725987, LOC119725988, LOC119727927, LOC119727931, LOC119736574, LOC119736590, LOC119736591, LOC119736592, LOC119736593, LOC119736594, LOC119736595, LOC1197…
OG0000535										LOC105437249, LOC105437288, LOC105440842, LOC105442225, LOC105444924, LOC115919352, LOC115920187, LOC115920869, LOC115920963, LOC115921114, LOC115921231, LOC115921430, LOC115921548, LOC115921587, LOC115921746, LOC115922236, LOC115922995, LOC115923087, LOC115923089, LOC115923093, LOC115923491, LOC115923522, LOC115923584, LOC115924534, LOC115924562, LOC115925172, LOC115925463, LOC115925573, LOC1159…
OG0000536											LOC100127658, LOC100485581, LOC100487024, LOC100487861, LOC100487999, LOC100488065, LOC100492352, LOC100493210, LOC100496868, LOC100497033, LOC100497169, LOC100497341, LOC100497655, LOC101730848, LOC101732116, LOC101732324, LOC101732872, LOC101733918, LOC101733971, LOC101734092, LOC105945968, LOC105946680, LOC105946681, LOC105947858, LOC105948062, LOC105948063, LOC105948066, LOC108644459, LOC1086…
OG0000537											LOC100487510, LOC100490995, LOC100491331, LOC100491497, LOC100491664, LOC100491698, LOC100491833, LOC100492004, LOC100492031, LOC100492198, LOC100492689, LOC100492860, LOC100493717, LOC100495591, LOC100497717, LOC101732403, LOC101732719, LOC101732942, LOC101735142, LOC105945591, LOC105948102, LOC105948110, LOC105948111, LOC105948115, LOC105948117, LOC105948123, LOC116406594, LOC116406798, LOC1164…
OG0000538	BL01831_cuf0, BL25024_evm0, BL25419_evm0, BL25488_evm0, BL25607_evm0, BL26235_evm0, BL26292_evm0, BL26293_evm0, BL26573_evm0, BL26809_evm0, BL26872_evm0, BL26920_evm0, BL27005_evm0, BL27697_evm0, BL27825_evm0, BL28177_evm0, BL28207_evm0, BL28535_evm0, BL28686_evm0, BL28739_evm0, BL29107_evm0, BL29110_evm0, BL29584_evm0, BL29586_evm0, BL29834_evm0, BL29915_evm0, BL30742_evm0, BL30866_evm0, BL30928…
OG0000539	BL05843_evm0	LOC103189914, LOC103190398, LOC121848097, ndrg4	ndrg1a, ndrg1b, ndrg2, ndrg3a, ndrg3b, ndrg3b_1, ndrg4	NDRG1, NDRG2, NDRG3, NDRG4	LOC102683397, ndrg2, ndrg3b, ndrg4	NDRG1, NDRG2, NDRG3, NDRG4	LOC5503583, LOC5511896	LOC119721018, LOC119738835	LOC100368990, LOC100375689, LOC102805570	LOC583833, LOC594402, LOC754030	ndrg1, ndrg2, ndrg3, ndrg4
OG0000540	BL01151_evm0, BL01670_evm0, BL03491_cuf0, BL03781_evm0, BL05771_evm0, BL05854_evm0, BL06790_evm0, BL06937_evm0, BL07624_evm0, BL08382_evm0, BL12636_evm0, BL13112_evm0, BL13874_evm0, BL20482_cuf0, BL22246_cuf0, BL22754_evm0, BL23593_evm0, BL23622_cuf2, BL24137_evm0, BL24358_evm0, BL25210_evm0, BL25456_evm0, BL25530_evm0, BL26146_evm0, BL26861_evm0, BL27227_evm0, BL30291_evm0, BL30821_evm0, BL30898…
OG0000541	BL01720_evm1, BL01822_evm0, BL01887_cuf5, BL06561_cuf1, BL14111_cuf14, BL17250_evm0, BL17761_evm2, BL23083_cuf0, BL23266_evm0, BL24947_cuf0, BL27740_evm0, BL31501_evm0, BL74890_cuf0, BL96647_cuf1, BL96909_cuf1		si_ch73-206d17.1, styk1a, styk1b	STYK1	LOC102685164, styk1b	STYK1	LOC5506836, LOC5519199, LOC5521369	LOC119725966, LOC119727904, LOC119728181, LOC119736634, LOC119740254, LOC119740610, LOC119740635	LOC100370430	LOC105444060, LOC105444549, LOC577861	LOC116412185, styk1
OG0000542	BL00379_cuf2, BL04461_evm1, BL06061_evm10, BL08659_evm0, BL11981_cuf4, BL14615_evm0, BL15497_evm1, BL20759_evm0, BL22499_evm0, BL22644_cuf1, BL55108_cuf2	LOC103178216, pglyrp6	pglyrp2, pglyrp5_1, pglyrp6	PGLYRP1, PGLYRP2, PGLYRP3, PGLYRP4	LOC107077566, pglyrp5	LOC100019140, PGLYRP1, PGLYRP2		LOC119730111, LOC119730433, LOC119730434	LOC100371848, LOC100376802, LOC100379013	LOC100892590, LOC115919963, LOC591777, LOC764572	pglyrp1, pglyrp1-like.1, pglyrp2
OG0000543	BL02412_cuf4, BL02646_evm0, BL06210_evm0, BL16905_cuf2, BL20123_cuf6, BL20251_evm0, BL22818_cuf2				LOC107077168	LOC103097375	LOC116616112, LOC5509533, LOC5520360, LOC5521926	LOC119721902, LOC119726226, LOC119727545, LOC119727546, LOC119728471, LOC119731757	LOC100366458, LOC100376104, LOC100377915, LOC102803607, LOC102803708, LOC102804482, LOC102805548, LOC102808241	LOC100890071, LOC100891620, LOC100892652, LOC100893466, LOC100893884, LOC105438438, LOC115921559, LOC582848, LOC584085	LOC100487667, LOC116408912
OG0000544	BL01396_cuf2, BL02236_cuf3, BL08656_evm0, BL15760_cuf2, BL16405_evm2, BL16463_evm0, BL16742_cuf8, BL17374_evm0, BL18979_evm2, BL20292_evm0, BL23310_evm0, BL28792_evm0, BL32308_evm0, BL35673_cuf1, BL70111_cuf0	st8sia3, st8sia4	st8sia2, st8sia3, st8sia4	ST8SIA2, ST8SIA3, ST8SIA4	st8sia2, st8sia3, st8sia4	ST8SIA2, ST8SIA3, ST8SIA4		LOC119738862, LOC119744999, LOC119745486	LOC100367545, LOC100377859	sia7	st8sia2, st8sia3, st8sia4
OG0000545	BL00050_evm0, BL00521_cuf0, BL01626_evm0, BL02405_evm0, BL03299_evm0, BL03387_cuf9, BL03404_evm0, BL03868_cuf0, BL06864_evm0, BL08906_evm0, BL09686_evm0, BL09768_evm0, BL09993_evm0, BL10133_evm0, BL10950_cuf6, BL16050_evm0, BL17012_evm0, BL17707_evm0, BL17920_evm0, BL18282_evm0, BL18880_evm0, BL18917_evm0, BL20350_evm0, BL23980_evm0, BL24634_evm0, BL24733_evm0, BL24886_evm0, BL25038_evm0, BL26304…
OG0000546	BL03568_evm0, BL06314_evm1, BL12917_cuf0, BL13167_evm0, BL14531_evm0, BL17926_cuf1, BL18787_evm0, BL20887_evm0, BL24383_cuf0, BL25500_evm0, BL25510_evm0, BL25513_evm0, BL25514_evm0, BL25516_evm0, BL25749_evm0, BL25810_evm0, BL26187_evm0, BL26479_evm0, BL27617_evm0, BL27660_evm0, BL27763_evm0, BL28016_evm0, BL28930_evm0, BL29507_evm0, BL29567_evm0, BL29569_evm0, BL29582_evm0, BL29859_evm0, BL29861…
OG0000547	BL02494_cuf1, BL03296_evm0, BL14392_evm4, BL19857_cuf4, BL30670_evm0	LOC103175759, LOC121849906, nlgn3a	nlgn1, nlgn2a, nlgn2b_1, nlgn3a, nlgn3b, nlgn4xa, nlgn4xb	NLGN1, NLGN2_1, NLGN3, NLGN4X, NLGN4Y	nlgn1, nlgn2a, nlgn3a, nlgn4xa	NLGN1, NLGN2, NLGN3, NLGN4X	LOC5518336	LOC119723541, LOC119728495, LOC119740016	LOC100313671	LOC578199	nlgn1, nlgn2, nlgn3, nlgn4x
OG0000548	BL21617_cuf6	LOC121848087, LOC121852078, loxhd1a	LOC101882676, LOC101884742, loxhd1a, loxhd1b	LOXHD1, RP1	LOC102696262, LOC107078122, loxhd1a	LOC103101633, LOC130458487, LOXHD1, RP1	LOC116616357, LOC116618469, LOC116621138, LOC5517078, LOC5517079, LOC5522270	LOC119725498, LOC119725955, LOC119728107	LOC100372637, LOC100378579, LOC102801014, LOC102804524, LOC102804847, LOC102804959, LOC102806906	LOC105447429, LOC588136, LOC752556	loxhd1, rp1
OG0000549	BL06381_evm0, BL24424_cuf4	LOC103184335	sec14l7, sec14l8	SEC14L2, SEC14L3, SEC14L4, SEC14L6	sec14l8	LOC100018947, LOC100019008, SEC14L2	LOC5510900, LOC5510903	LOC119727002, LOC119728115, LOC119730520	LOC100371598, LOC100372649, LOC102802925, LOC102806793, LOC102807667, LOC102807886	LOC100888572, LOC100888686, LOC100888854, LOC105436700, LOC105438502, LOC105443868, LOC115926359, LOC115926360, LOC576127, LOC578707, LOC590690, LOC592474, LOC753507	sec14l3
OG0000550	BL05800_evm0, BL06533_evm0, BL31929_evm0	LOC103172138, LOC103176881, pcdh11, pcdh7b	pcdh11, pcdh1a, pcdh1a_1, pcdh1b, pcdh1b_1, pcdh7a, pcdh7b, pcdh9, pcdh9_1	PCDH1, PCDH11X, PCDH11Y, PCDH7, PCDH9	LOC102682712, LOC102696991, pcdh11, pcdh7b	LOC100022865, PCDH1, PCDH7, PCDH9		LOC119727385	LOC100372141, LOC102802300	LOC582093	LOC100485160, pcdh1, pcdh11x, pcdh7, pcdh9
OG0000551	BL02474_cuf2, BL15388_cuf1	gsta.1	LOC137487349, LOC137487349_1, gsta.1_1, gsta.2_1	GSTA1, GSTA2, GSTA3, GSTA4, GSTA5	LOC107079390	LOC100014035, LOC100016934, LOC100017013, LOC100017050, LOC100017091		LOC119718772	LOC100370282, LOC102801430, LOC102801546, LOC102801660, LOC102803077, LOC102807357	LOC115927845, LOC115927915, LOC115929465, LOC581044, LOC581106, LOC583081, LOC587401, LOC587669, LOC587692, LOC591076, LOC754437	LOC100496158, gsta4
OG0000552	BL01896_evm0, BL12722_evm1						LOC5520485	LOC119728653, LOC119728904	LOC100366322, LOC100366354, LOC100366476, LOC100366609, LOC100366625, LOC100366775, LOC100366933, LOC100367086, LOC100367234, LOC100368289, LOC100369019, LOC100369168, LOC100370138, LOC100371930, LOC100372073, LOC100372223, LOC100372405, LOC100372555, LOC100372704, LOC100373055, LOC100373202, LOC100375334, LOC100378239, LOC100378687, LOC100378958, LOC100378966, LOC102804053, LOC102805128, LOC1028…	LOC577189
OG0000553	BL63367_cuf1	LOC103173673, LOC103177669, LOC103184221, LOC103187054, LOC121850721	LOC100535121, si_ch211-40k21.9, si_ch73-130a3.4, si_dkey-34m19.3, thap1, thap3_1, zgc_158320, zgc_163143	THAP1, THAP2, THAP3, THAP6	LOC102685030, LOC107076619, LOC138242223, thap1, thap3	THAP1, THAP2, THAP3	LOC5519442	LOC119724341, LOC119728390		LOC100889692, LOC100893527, LOC105444661, LOC115922192, LOC577120	LOC100493491, thap1, thap2, thap9
OG0000554	BL09813_evm0, BL10883_evm0	LOC103191243, LOC121851107, LOC121851669	LOC100331492, c3a.1, c3a.2, c3a.3, c3a.4, c3a.6	C3	LOC102687466, LOC102688099, LOC102688304, LOC107076135	C3, LOC100028784, LOC103096413	LOC116619820	LOC119720601, LOC119721049	LOC100373609, LOC102808530, LOC102808586	LOC100892832, LOC575436, c3	LOC100170611, LOC100491968, LOC100492134, LOC100492966, LOC100497762, LOC100497914, LOC101731171, LOC101734099, LOC108646250, c3
OG0000555	BL03710_evm10, BL06208_evm6	LOC103190085, gpm6ab, gpm6bb	gpm6aa_1, gpm6ab, gpm6ba_1, gpm6bb, plp1a, plp1b	GPM6A, GPM6B, PLP1	gpm6ab, gpm6bb, plp1a	GPM6A, GPM6B, PLP1	LOC116604577	LOC119727554, LOC119727568, LOC119727571, LOC119727720	LOC100376124, LOC102801637, LOC102801753, LOC102804410, LOC102808047, LOC102808169	LOC578224, LOC589799, LOC593798, LOC762880	gpm6a, gpm6b, plp1
OG0000556	BL00535_cuf3	LOC103176265, LOC103182142, LOC103187293, LOC103187298, LOC121849594	neu3.1, neu3.2_1, neu3.3_1, neu3.4_1, neu3.5_1, neu4	NEU2, NEU3, NEU4_1	LOC102692266, neu4	NEU2, NEU3, NEU4		LOC119718779, LOC119721940, LOC119722760, LOC119742577	LOC100367150, LOC102803324, LOC102807318, LOC102808038, LOC102808203	LOC100890472, LOC115924908, LOC583431, LOC755390, LOC764416	neu3.1, neu3.2, neu3.3, neu4
OG0000557	BL03208_cuf17	LOC103177783, LOC103182063, LOC103187583, mast2	mast1a, mast1b, mast2, mast2_1, mast2_2, mast2_3, mast3a, mast3a_1, mast3b, mast4	MAST1, MAST2, MAST3, MAST4	LOC102689596, mast2, mast3b, mast4	LOC103103509, MAST1, MAST2, MAST3, MAST4	LOC5514393	LOC119722528	LOC100373208	LOC115918733, LOC115925019, LOC590093	mast1, mast2, mast3, mast4
OG0000558		LOC121851671, rdh8a	rdh8a, rdh8b, zgc_109982_1, zmp_0000001048	RDH8	LOC102682308, LOC102683603, LOC102693448, rdh8a	LOC100017135, LOC100026196, RDH8	LOC125572356, LOC5514609, LOC5514610, LOC5517780	LOC119731595, LOC119736562, LOC119738128, LOC119738294, LOC119741133, LOC119741134, LOC119741135, LOC119741136, LOC119741776, LOC119746466		LOC100893807, LOC105436638, LOC115918734, LOC574716, LOC577528, LOC592953, LOC762727	LOC100124812, LOC100491569, rdh8
OG0000559			LOC110439853	ZNF2, ZNF250, ZNF251_1, ZNF316, ZNF485, ZNF655, ZNF707_1		LOC100010291, LOC100014895, LOC100016030, LOC100017222, LOC100017304, LOC100025123, LOC100033206, LOC100616760, LOC100616802, LOC100617195, LOC100617273, LOC100619691, LOC100619815, LOC100619984, LOC103098465, LOC103098524, LOC103099053, LOC103099756, LOC103101462, LOC103102611, LOC103102680, LOC103104724, LOC103105007, LOC103105377, LOC130456548, LOC130458072, ZNF275, ZNF316					LOC105945546, znf665l
OG0000560			LOC108182811, LOC108191548, LOC110438592, LOC110438647, LOC110438647_1, LOC110438647_2, LOC110439335, LOC137487580, LOC137487860, LOC137487928, LOC137487928_1, LOC137487978, LOC137488207, LOC137488299, LOC137488620, LOC137488624, LOC137488699, LOC137488963, LOC137489725, LOC137490059, LOC137490684, LOC137490684_1, LOC137490738, LOC137490764, LOC137491047, LOC137491259, LOC137491387, LOC137491557,…
OG0000561				ZFP14, ZFP28, ZFP30, ZFP82, ZNF140, ZNF181, ZNF184, ZNF283, ZNF30, ZNF302, ZNF331, ZNF345, ZNF383, ZNF404, ZNF420, ZNF461, ZNF470, ZNF471, ZNF514, ZNF527, ZNF529, ZNF540, ZNF546_1, ZNF565, ZNF566, ZNF570, ZNF571, ZNF573, ZNF582, ZNF583, ZNF607, ZNF667, ZNF780A_1, ZNF780B, ZNF780B_1, ZNF790, ZNF829, ZNF850
OG0000562				GOLGA6A, GOLGA6B, GOLGA6C, GOLGA6D, GOLGA6L10, GOLGA6L10_1, GOLGA6L4_1, GOLGA6L4_2, GOLGA6L9_1, GOLGA8A_1, GOLGA8B, GOLGA8F_1, GOLGA8F_2, GOLGA8F_3, GOLGA8G, GOLGA8G_1, GOLGA8G_2, GOLGA8G_3, GOLGA8H_3, GOLGA8J_3, GOLGA8K_1, GOLGA8M, GOLGA8M_1, GOLGA8M_2, GOLGA8N_3, GOLGA8O_1, GOLGA8Q_2, GOLGA8R_2, GOLGA8S_1, GOLGA8T_2, LOC101930434, LOC101930434_1, LOC101930434_2, LOC102724117, LOC102724117_1, LO…
OG0000563					LOC102692057, LOC102692259, LOC102692461, LOC102692867, LOC102693065, LOC102696305, LOC102696692, LOC102696890, LOC102697277, LOC102697474, LOC102698262, LOC102698670, LOC102698872, LOC107076435, LOC107078147, LOC107078148, LOC107078154, LOC107078170, LOC107078777, LOC107078781, LOC107078792, LOC138225464, LOC138225466, LOC138225469, LOC138225473, LOC138225474, LOC138225478, LOC138225480, LOC1382…				LOC102804877, LOC102809178
OG0000564					LOC138238303						LOC100486501, LOC100487362, LOC100488012, LOC100488315, LOC100488475, LOC100488631, LOC100490667, LOC100491005, LOC100492862, LOC100495557, LOC101730866, LOC101731813, LOC101731928, LOC101732060, LOC101732346, LOC101732413, LOC101734538, LOC105948226, LOC108644483, LOC108648292, LOC108648295, LOC108648296, LOC116406578, LOC116406579, LOC116406710, LOC116406711, LOC116406763, LOC116406848, LOC1164…
OG0000565						LOC130454052, LOC130457955, LOC130458169, VN2R501, VN2R504, VN2R505, VN2R506, VN2R510, VN2R511, VN2R514, VN2R516, VN2R519, VN2R527, VN2R528, VN2R530, VN2R533, VN2R537, VN2R539, VN2R541, VN2R542, VN2R543, VN2R544, VN2R550, VN2R551, VN2R552, VN2R553, VN2R554, VN2R555, VN2R556, VN2R557, VN2R558, VN2R560, VN2R593, VN2R594, VN2R597, VN2R610, VN2R613, VN2R614
OG0000566										LOC100888103, LOC100891363, LOC105445362, LOC115924310, LOC115924311, LOC115924312, LOC115924313, LOC115924316, LOC115929076, LOC115929861, LOC575859, LOC576363, LOC577406, LOC578557, LOC580008, LOC580190, LOC581705, LOC581968, LOC582063, LOC582148, LOC582234, LOC584660, LOC584689, LOC584736, LOC587858, LOC587892, LOC587916, LOC589678, LOC590519, LOC591722, LOC591768, LOC593721, LOC755241, LOC755…
OG0000567											LOC100135136, LOC100145442, LOC100488682, LOC100488860, LOC100489276, LOC100492190, LOC100493190, LOC100494026, LOC100494201, LOC101731055, LOC101731684, LOC101732745, LOC101732804, LOC101732854, LOC101733890, LOC101734259, LOC101734775, LOC105945896, LOC105945897, LOC105946151, LOC105947860, LOC105947966, LOC108645216, LOC108645279, LOC108648118, LOC108648133, LOC116412188, LOC116412212, LOC1164…
OG0000568	BL07233_evm3, BL10818_cuf2, BL16529_evm1, BL16531_cuf1, BL25252_evm0, BL26455_evm0	LOC103180099, LOC103184436, tmem45b	tmem45a, tmem45b	TEDDM1, TMEM45A, TMEM45B	tmem45a, tmem45b	TEDDM1, TMEM45A, TMEM45B		LOC119735637, LOC119735645	LOC100377936, LOC100378384, LOC102801245, LOC102801732, LOC102803106, LOC102809505, LOC102809520	LOC115927182, LOC574762, LOC577836, LOC754782, LOC754796, LOC762599	teddm1, tmem45a, tmem45b
OG0000569	BL00334_cuf1, BL08762_evm0, BL13165_evm0, BL16755_evm0, BL19602_cuf2, BL22430_cuf3, BL25392_evm0, BL96132_evm1, BL96848_cuf4	LOC103173704, LOC103173749, LOC103173969, LOC103173999, LOC103174108, LOC103190083, LOC121848027, LOC121850208, LOC121850209, LOC121850210	LOC100151419, LOC100333218, LOC100333286, LOC565002, irge4, irgf1, irgf3, irgq1, irgq2, si_ch73-171o20.1	IRGC, IRGM	LOC102685421, LOC102697915, LOC138225360, irgq2	LOC100617894					irgq
OG0000570	BL04187_evm0, BL24996_evm3, BL28368_evm0	si_dkeyp-14d3.1, tmem132e	LOC100332191, LOC110438827, si_dkey-112m2.1, si_dkey-1d7.3, si_dkey-215k6.1, si_dkeyp-14d3.1, si_dkeyp-14d3.1_1, tmem132e	TMEM132A, TMEM132B, TMEM132C, TMEM132D, TMEM132E	LOC102689698, LOC102691165, si_dkeyp-14d3.1, tmem132e	LOC130458228, TMEM132A, TMEM132B, TMEM132C, TMEM132D, TMEM132E	LOC5508852	LOC119728628	LOC100376532	LOC752218	tmem132a, tmem132b, tmem132c, tmem132d, tmem132e
OG0000571	BL00271_cuf5, BL13033_evm9, BL20618_cuf4	LOC103177307, slc34a2b	slc34a1a, slc34a1b, slc34a1b_1, slc34a2a, slc34a2b	SLC34A1, SLC34A2	slc34a1b, slc34a2b	LOC100012635, LOC100012677, SLC34A1, SLC34A2, SLC34A3	LOC5514847, LOC5521751	LOC119745258, LOC119745304, LOC119746037	LOC100367239, LOC100371652, LOC100376450, LOC100376604, LOC100376754, LOC100376906	LOC105446419, LOC115919178, LOC115926017, LOC576072, LOC576137	slc34a2, slc34a3
OG0000572	BL05323_evm10, BL06065_evm0, BL10857_evm0, BL13305_cuf0, BL15604_evm0, BL17140_evm0, BL17223_evm0, BL19313_evm3, BL19473_evm0, BL21871_cuf0, BL22502_evm0, BL27736_evm0, BL31333_evm0	cthrc1a	cthrc1a, cthrc1b	CTHRC1	cthrc1a	CTHRC1	LOC5500000, LOC5504608, LOC5507408, LOC5512536, LOC5515668, LOC5520892	LOC119729926, LOC119744277, LOC119745305	LOC102802944	LOC115918799, LOC115920284, LOC586807, LOC586827, LOC586840, LOC590696, LOC756019	cthrc1
OG0000573	BL19588_cuf2	LOC103187548, plpp1a, plpp2a, plpp3	LOC794598, plpp1a, plpp2a, plpp2b_1, plpp3, ppap2d_1	PLPP1, PLPP2, PLPP3	LOC102687719, plpp1a, plpp3, ppap2d	PLPP1, PLPP2, PLPP3	LOC5504691, LOC5504708, LOC5506325, LOC5517201	LOC119726120, LOC119730398	LOC100369006, LOC100370112, LOC102800678	LOC100893799, LOC105445477, LOC576030	LOC100135382, plpp1, plpp2, plpp3
OG0000574	BL01570_cuf3, BL01718_cuf1, BL05212_evm0, BL07731_evm0, BL11316_evm0	LOC103183686, slc10a2	slc10a2_1	SLC10A2, SLC10A6	LOC102689994, LOC102694983, slc10a2	SLC10A2, SLC10A6		LOC119738690	LOC100368722, LOC100368879, LOC100370727, LOC100371020, LOC100373363, LOC100378495, LOC100378643	LOC105440563, LOC115925002, LOC578429, LOC580301, LOC581693, LOC586713, LOC588208, LOC589816, LOC591987, LOC594804, LOC757079	LOC100498575, slc10a2, slc10a6
OG0000575	BL00168_evm0, BL15588_cuf1, BL23271_cuf2	LOC103172898, LOC103181430, LOC103181994, LOC103181995, LOC103185667	tssk6	TSSK1B, TSSK2, TSSK3, TSSK4_1, TSSK6	LOC102697912, tssk6	LOC100029158, TSSK2, TSSK3, TSSK4, TSSK6	LOC5504843, LOC5508627, LOC5509506, LOC5518179	LOC119724241, LOC119737619, LOC119743554, LOC119743555	LOC100370380, LOC100370525, LOC100377552, LOC102802391	LOC575157, LOC582803, LOC582834, LOC583000
OG0000576	BL19192_evm7	ttll3	ttll3	ARPC4-TTLL3, TTLL3, TTLL8	ttll3	TTLL3, TTLL8	LOC5516347	LOC119737292, LOC119739688	LOC100369467	LOC115929883, LOC115930027, LOC578867	LOC100158544, LOC100489248, LOC100490189, LOC100493511, LOC100496251, LOC101730880, LOC101730911, LOC101734221, LOC105946870, LOC105946871, LOC105947023, LOC116408257, LOC116409496, LOC116409558, LOC116409788, LOC116410277, LOC116410514, LOC116410516, LOC116410999, LOC116411000, ttll3
OG0000577	BL06930_evm0, BL15432_evm0, BL20033_evm2, BL21046_evm0, BL21047_cuf8, BL22304_evm1, BL23398_evm0	LOC103179078, cd81a, cd9	cd81a, cd81b, cd9a, cd9b, tspan2a_1, tspan2b	CD81, CD9, TSPAN2	cd81a, cd9b, tspan2a	CD9, LOC100009865, TSPAN2	LOC5501716, LOC5501717, LOC5519785	LOC119725365	LOC100367679, LOC100368405, LOC102802208	LOC100889350, LOC589478	cd81, cd9, tspan2
OG0000578	BL01827_evm0, BL06615_cuf1, BL10117_evm1, BL12051_cuf3, BL14723_evm10, BL53749_cuf0, BL91070_cuf0	ldlrad3	ldlrad3	CD320, LDLRAD3	ldlrad3	CD320, LDLRAD3	LOC116604715, LOC5519469	LOC119722867, LOC119724559, LOC119730040, LOC119730602, LOC119730605, LOC119736374, LOC119736852, LOC119739602, LOC119739603	LOC100369353, LOC100372064, LOC100375705, LOC100375853, LOC100375937, LOC100376000, LOC102800507, LOC102806552, LOC102807829	LOC100890530, LOC105445029	ldlrad3
OG0000579	BL03279_evm0, BL12419_cuf3	LOC103188382, rhag, rhd	rh50, rhag, rhbg, rhcga, rhcgb, rhcgl1, rhcgl1_1, rhd	RHAG, RHBG, RHCG	LOC102692191, rh50, rhag, rhbg, rhd	LOC100013496, RHAG, RHBG, RHCG	LOC116614791, LOC5501518, LOC5507511, LOC5509465	LOC119735788	LOC100370684	LOC584796	rhag, rhagl, rhbg, rhcg, rhd
OG0000580	BL10541_evm0, BL10569_evm0, BL15805_evm0	LOC103172336, LOC103178284, fhl1a, fhl3a	fhl1a_1, fhl1b, fhl2a, fhl2b, fhl3a, fhl3a_1, fhl3b, fhl5	FHL1, FHL2, FHL3, FHL5	LOC102696476, fhl1a, fhl3a, fhl5	FHL1, FHL2, FHL3, FHL5	LOC5512849, LOC5522094	LOC119744646	LOC100378654	LOC105445265, LOC762640	fhl1, fhl2, fhl3, fhl5
OG0000581	BL03422_evm0, BL12699_evm0	LOC103184218, LOC103184446, f5, f8	cp, f5, f8, hephl1a	CP, F5, F8, HEPH, HEPHL1	LOC102698283, cp, f5, f8, hephl1a	F5, F8, HEPH, HEPHL1, LOC100017608, LOC100017675		LOC119728745, LOC119728747	LOC100371796	LOC100891204, LOC100892847, LOC586705, LOC762518	cp, f5, f8, hephl1
OG0000582	BL30064_evm0, BL30784_evm0, BL64061_cuf0, BL77529_cuf0						LOC116602261, LOC116603471, LOC116617653, LOC116619954, LOC125556745, LOC125556804, LOC125557246, LOC125557317, LOC125558980, LOC125559060, LOC125559803, LOC125560635, LOC125560980, LOC125561079, LOC125561144, LOC125561194, LOC125561196, LOC125561364, LOC125561817, LOC125561971, LOC125563000, LOC125563145, LOC125563224, LOC125565087, LOC125568036, LOC125568268, LOC125569861, LOC125570221, LOC1255…
OG0000583	BL14761_evm0, BL23923_evm0, BL24897_cuf17, BL96154_evm2, BL96155_evm1, BL96156_evm0	LOC103186742, LOC103186743	cbr1, cbr1l	CBR1, CBR3	cbr1	LOC100015103, LOC100015187, LOC100015233, LOC100015316	LOC5521730	LOC119741672, LOC119746182, LOC119746452, LOC119746453	LOC100366455, LOC100366603, LOC100366755, LOC100367363, LOC100367671, LOC100372039	LOC100889317, LOC100892458, LOC105440375, LOC574551, LOC574612, LOC755162	cbr1.1, cbr1.2, cbr1.3
OG0000584	BL10960_cuf10	LOC103183552, LOC103185469, ptprfa	LOC100330629, LOC103911449, ptprda, ptprdb, ptprfa, ptprfb, ptprsa, ptprsb	PTPRD, PTPRF, PTPRS	LOC102695388, ptprfa, ptprsa	PTPRD, PTPRF, PTPRS	LOC5519043	LOC119728261, LOC119728262, LOC119728263, LOC119742937	LOC100313710	LOC100888291, LOC105447552, LOC115918966, LOC115928552, LOC115928554, LOC577025, LOC580769	ptprd, ptprf, ptprs
OG0000585	BL04508_cuf0, BL13430_evm0, BL16636_cuf7, BL95614_evm0, BL95615_evm2, BL95616_evm1		gsto1, gsto2	GSTO1, GSTO2	LOC102690127	LOC100022164, LOC100022188	LOC5509538, LOC5516953, LOC5520609, LOC5521712	LOC119723680, LOC119739251, LOC119739252, LOC119739253, LOC119739386, LOC119739463	LOC100368687, LOC100369830, LOC100369976, LOC100376029, LOC102801608, LOC102805287, LOC102805394	LOC578378, LOC587859, LOC588496, LOC591844	LOC100498331, gsto1, gsto2
OG0000586	BL02842_evm0	LOC103177442, atp1b3a, atp1b4	atp1b1a, atp1b1b, atp1b2a, atp1b2b_1, atp1b3a, atp1b3b, atp1b4	ATP1B1, ATP1B2, ATP1B3, ATP1B4, ATP4B_1	LOC102692102, atp1b1a, atp1b2a, atp1b3a, atp1b4	ATP1B1, ATP1B2, ATP1B3, ATP1B4, ATP4B	LOC5503335	LOC119724330, LOC119724331	LOC100375915, LOC102808012	LOC579450	atp1b1, atp1b2, atp1b3, atp1b4, atp4b
OG0000587	BL17840_cuf2	LOC121851506, adh5	adh5_1, adh5l, adh8a_1, adh8b_1, zgc_77938	ADH1A, ADH1B, ADH1C, ADH4, ADH5, ADH6, ADH7	LOC102685513, LOC102690327, LOC102695719, LOC102696963	LOC100015779, LOC100015820, LOC100015858, LOC100015889, LOC100618293, LOC100618327	LOC116615633	LOC119732402	LOC100374330	LOC579220	adh1, adh1a, adh1b, adh1c, adh4, adh5, adh6, adh7
OG0000588	BL13406_evm0	nat8l	LOC100150906, LOC100537649, nat8, nat8l2, nat8l_1	NAT8L, NAT8_1	LOC138238140, nat8, nat8l	LOC100022265, LOC100022287, LOC100022311, LOC100022341, LOC100022462, LOC100027946, LOC103094600, NAT8L	LOC5507724, LOC5507725, LOC5507726, LOC5514846		LOC102801948, LOC102804750, LOC102806051		LOC100489681, nat8.1, nat8.2, nat8.3, nat8.4, nat8.5, nat8.6, nat8.7, nat8.9, nat8l
OG0000589	BL07506_cuf6	LOC103173659, LOC103173710, LOC103174079, LOC121852685, fuca1	fuca1.1, fuca1.2, fuca2_1	FUCA1, FUCA2	LOC102685044, fuca2	FUCA2, LOC100010723, LOC100010923	LOC116603490, LOC116615507, LOC125570183, LOC5507486, LOC5511011, LOC5515985, LOC5519774, LOC5520118, LOC5521373	LOC119720656, LOC119737446	LOC100367436, LOC100369272, LOC102804961	LOC584354, LOC590798, LOC592142, LOC592157, LOC753347	fuca1, fuca2
OG0000590	BL15923_cuf3	LOC103179431, zic2a, zic3, zic5	zic1, zic2a, zic2b_1, zic3, zic4, zic5	ZIC1, ZIC2, ZIC3, ZIC4, ZIC5	LOC102696533, zic1, zic3, zic4, zic5	ZIC1, ZIC2, ZIC3, ZIC4, ZIC5	LOC116614678, LOC5507344, LOC5511658	LOC119724196	zic1	LOC578589	LOC100493456, zic2, zic3, zic4, zic5
OG0000591	BL01794_cuf3	LOC103177754, LOC103190845, LOC103190846, sh3bgrl2, sh3bgrl3, zgc_153284	sh3bgr, sh3bgr_1, sh3bgrl2_1, sh3bgrl3, sh3bgrl_2, zgc_153284_1	SH3BGR, SH3BGRL, SH3BGRL3	LOC102691525, sh3bgr, sh3bgrl, sh3bgrl2, sh3bgrl3	SH3BGR, SH3BGRL, SH3BGRL2, SH3BGRL3	LOC116609997, LOC116609998	LOC119744959, LOC119745374, LOC119746023	LOC100369580	LOC115928149, LOC582042	sh3bgr, sh3bgrl, sh3bgrl2, sh3bgrl3
OG0000592		LOC103178124, foxd1, foxd2, foxd3	foxd1, foxd2, foxd3, foxd5_1, foxd7	FOXD1, FOXD2, FOXD3	foxd1, foxd2, foxd3, foxd5, foxd7	FOXD1, FOXD2, FOXD3, FOXD4	LOC116621169, LOC5511201, LOC5513960, LOC5517138, LOC5517194	LOC119728394, LOC119741651	foxA/B, foxD	LOC751834, LOC751845	foxd1, foxd2, foxd3, foxd4l1.1, foxd4l1.2
OG0000593		LOC103174131, LOC103180776, LOC121848533	LOC100537930, LOC572297, ifit10, ifit11, ifit12, ifit8, ifit9	IFIT1, IFIT1B, IFIT2, IFIT3, IFIT5	LOC102696888, LOC138238169, LOC138238170, LOC138238404, ifit9	LOC100024923, LOC100024942, LOC100024963, LOC100024986, LOC100026959			LOC102800864, LOC102801980, LOC102809898, LOC102810215		LOC100486337, LOC100486481, LOC100486954, LOC100487106, LOC100489506, LOC101735168, ifit1b, ifit5
OG0000594		LOC121850580, LOC121851843, LOC121852342, LOC121852343, LOC121852514, LOC121852852	LOC100005013, LOC103911107, LOC108183297, LOC137490401, LOC137490401_1, LOC137490401_2	EPM2AIP1, FAM200A, FAM200B, FAM200C, GTF2IRD2, GTF2IRD2B, ZBED5, ZMYM6	LOC138225472, LOC138241619	EPM2AIP1, LOC130457302				LOC100888483, LOC115921275, LOC583541	LOC100486697, LOC100489631, LOC100492167, LOC101733657, LOC101734469, LOC105945990, LOC105947407, LOC105947538, LOC116406566, LOC116412404
OG0000595			LOC100005323, LOC100005640, LOC100005864, LOC100005864_1, LOC100007467, LOC100148751, LOC100151285, LOC100151285_1, LOC100331050, LOC100331400, LOC100331609, LOC100331751, LOC100331751_1, LOC100332761, LOC100333355, LOC100334219, LOC100537134, LOC101882166, LOC101882869, LOC101883001, LOC101885874, LOC108179126, LOC108179174, LOC108179175, LOC108179175_1, LOC108182766, LOC110437770, LOC110437776,…
OG0000596				LOC122539214, LOC124904792, ZNF160, ZNF189, ZNF28, ZNF320, ZNF347, ZNF415, ZNF468, ZNF480, ZNF525, ZNF528, ZNF534, ZNF578, ZNF600, ZNF610, ZNF611, ZNF616, ZNF665, ZNF677, ZNF701, ZNF761, ZNF765, ZNF765-ZNF761, ZNF766, ZNF808, ZNF813, ZNF816, ZNF816-ZNF321P, ZNF83, ZNF836, ZNF841, ZNF845, ZNF860, ZNF880, ZNF888		LOC100025189
OG0000597				CEACAM1, CEACAM16, CEACAM18, CEACAM21, CEACAM21_1, CEACAM3, CEACAM4, CEACAM4_1, CEACAM5, CEACAM6, CEACAM7_1, CEACAM8, IGSF23, PSG1, PSG11, PSG2, PSG3, PSG4, PSG5, PSG6, PSG7, PSG8, PSG9	LOC138225385	IGSF23, LOC100023563, LOC103094633, LOC103094891, LOC103096325, LOC103096854, LOC103098218, LOC103102736, LOC103103217, LOC103106593, LOC130453960, LOC130453961, LOC130453963
OG0000598									LOC100368328, LOC100368473, LOC100369222, LOC100369732, LOC100376051, LOC100377489, LOC102800821, LOC102801200, LOC102801240, LOC102801347, LOC102801658, LOC102802681, LOC102803144, LOC102803186, LOC102803240, LOC102803860, LOC102804018, LOC102804323, LOC102804981, LOC102805096, LOC102805286, LOC102805344, LOC102805421, LOC102805799, LOC102806338, LOC102806767, LOC102807089, LOC102808856, LOC1028…
OG0000599									LOC102808600	LOC100888721, LOC100888834, LOC105436762, LOC105436923, LOC105438620, LOC105440004, LOC105440430, LOC105442321, LOC105442573, LOC105444114, LOC105444115, LOC105444116, LOC105447591, LOC115920561, LOC115923737, LOC115923738, LOC115923781, LOC115924736, LOC115927477, LOC115927745, LOC115927945, LOC115927946, LOC115929084, LOC115929085, LOC115929088, LOC373485, LOC579452, LOC582847, LOC585009, LOC58…
OG0000600										LOC100889664, LOC105437450, LOC105437460, LOC105437822, LOC105438047, LOC105438612, LOC105439392, LOC105440769, LOC105441074, LOC105442002, LOC105442099, LOC105442169, LOC105442486, LOC105443557, LOC105443749, LOC105444548, LOC105445064, LOC105445618, LOC105446047, LOC105446070, LOC105446596, LOC115918111, LOC115920740, LOC115923020, LOC115923224, LOC115923241, LOC115923430, LOC115923700, LOC1159…
OG0000601											LOC100485069, LOC100485385, LOC100485533, LOC100485683, LOC100485985, LOC100486128, LOC100486273, LOC100486419, LOC100490141, LOC100490312, LOC100490485, LOC100490654, LOC100490822, LOC100496586, LOC100496693, LOC100496754, LOC100496848, LOC100496914, LOC100497006, LOC100497076, LOC100497166, LOC100497489, LOC100497643, LOC100497794, LOC100498105, LOC100498262, LOC100498417, LOC100498582, LOC1017…
[truncated: 22,144 more rows]
