# Supplementary material for: Deep conservation of cis-regulatory elements and chromatin organization in echinoderms uncover ancestral regulatory features of animal genomes
Source: Nat Ecol Evol. Author manuscript; Available in PMC 2026 Jun 30. (PMC13317027; doi:10.1038/s41559-025-02941-y)
Supplement: Supp Tables All [file NIHMS2127480-supplement-Supp_Tables_All.xlsx]

## Sheet: ST1_ATAC-seq_statistics
Supplementary Table 1: ATAC-seq statistics
species	S. purpuratus
genome size Spur v5.0	921855793 bp
developmental stage	early blastula (11hpf)		mesenchyme blastula (24hpf)		late gastrula (48hpf)		prism larva (66hpf)		pluteus larva (72hpf)		Merge (3 matched stages)	Merge (all stages)	Non-exonic (all stages)
number of peaks (IDR)	10422		25643		26395		33374		18470		35831	47919	40567
replicate	rep1	rep2	rep1	rep2	rep1	rep2	rep1	rep2	rep1	rep2
tot number of reads	14393822	13373484	7479114	7763722	6705752	8165974	11369888	13882374	10869340	8268810
species	P. miniata
genome size Pmin v3.0	1006316195 bp
developmental stage			mesenchyme blastula (24hpf)		late gastrula (66hpf)				bipinnaria larva (90hpf)			Merge (all stages)	Non-exonic (all stages)
number of peaks (IDR)			67139		54020				65706			66952	55977
replicate			rep1	rep2	rep1	rep2			rep1	rep2
tot number of reads			13612880	12474104	10186920	9023010			13095860	16779062

## Sheet: ST2_Overlap_Previous_CRMs
Supplementary Table 2: Overlap between pCRES and previously validated sea urchin CRMs
Previosuly described CRM	New target name	Scaffold_Spur5.0	Start_Spur5.0	End_Spur5.0	Unique mapping	Overlap with pCRE	Reference
ME_for_SpHox11/13B	Hbox7	NW_022145612.1	38151894	38152489	yes	yes	(Cui et al., 2017)
L_for_SpHox11/13B	Hbox7	NW_022145612.1	38153264	38153936	yes	no	(Cui et al., 2017)
E_for_SpHox11/13B	Hbox7	NW_022145612.1	38148287	38153262	yes	yes	(Cui et al., 2017)
D_for_SpHox11/13B	Hbox7	NW_022145612.1	38207105	38210029	no	no	(Cui et al., 2017)
AB_for_SpCyIIa	potej	NW_022145610.1	24712958	24714420	no	no	(Arnone, Martin and Davidson, 1998)
CDE_for_SpCyIIa	potej	NW_022145610.1	24710033	24712962	no	no	(Arnone, Martin and Davidson, 1998)
Middle_CRM_for_SpCyIIIa	CyIIIa	NW_022145599.1	19791620	19794105	yes	no	(Coffman et al., 1997)
B_for_SpEndo16	endo16	NW_022145602.1	2192592	2194598	no	no	(Yuh, Moore and Davidson, 1996)(Yuh, Bolouri and Davidson, 2001)
A_for_SpEndo16	endo16	NW_022145602.1	2192299	2192590	no	no	(Yuh, Moore and Davidson, 1996)(Yuh, Bolouri and Davidson, 2001)
R11_for_SpDelta	dll1.a	NW_022145611.1	35213721	35217000	yes	no	(Revilla-i-Domingo, Minokawa and Davidson, 2004)
10_for_SpGatae	gata6	NW_022145613.1	357073	357746	yes	no	(Lee, Nam and Davidson, 2007)
24_for_SpGatae	gata6	NW_022145613.1	340816	341399	yes	yes	(Lee, Nam and Davidson, 2007)
gamma_for_SpTbr	tbr1	NW_022145613.1	31344465	31344806	yes	no	(Wahl et al., 2009)
B_for_SpTbr	tbr1	NW_022145613.1	31348047	31348635	yes	no	(Wahl et al., 2009)
C_for_SpTbr	tbr1	NW_022145613.1	31349558	31351146	yes	no	(Wahl et al., 2009)
CRM_region_for_SpSM50	sm50	NW_022145602.1	7417019	7417580	yes	no	(Makabe et al., 1995)
CRM_region_for_SpSM30a	sm30a	NW_022145602.1	5057599	5060307	no	no	(Akasaka et al., 1994)
I_for_SpAlx1	alx1	NW_022145603.1	14694178	14695129	yes	no	(Damle and Davidson, 2011)
CRM1_for_SpAlx1	alx1	NW_022145603.1	14692932	14693431	yes	yes	(Shashikant, Khor and Ettensohn, 2018)
CRM2_for_SpAlx1	alx1	NW_022145603.1	14689733	14690732	yes	no	(Shashikant, Khor and Ettensohn, 2018)
CRM3_for_SpAlx1	alx1	NW_022145603.1	14688331	14689532	yes	no	(Shashikant, Khor and Ettensohn, 2018)
Otx15_for_SpOtx	otx2	NW_022145611.1	20261017	20263518	yes	no	(Yuh et al., 2004)
CRM_region_for_SpPks1	LOC588806	NW_022145610.1	2710721	2714424	yes	no	(Calestani and Rogers, 2010)
CRM_region_PED_for_SpGcm	gcml	NW_022145598.1	34762177	34774400	yes	yes	(Ransick and Davidson, 2006)
J_for_SpFoxA	foxa1	NW_022145611.1	31438871	31439808	yes	no	(de-Leon and Davidson, 2010)
I_for_SpFoxA	foxa1	NW_022145611.1	31440230	31440705	yes	yes	(de-Leon and Davidson, 2010)
F_for_SpFoxA	foxa1	NW_022145611.1	31448095	31449387	yes	yes	(de-Leon and Davidson, 2010)
K_for_SpFoxA	foxa1	NW_022145611.1	31432065	31435745	yes	yes	(de-Leon and Davidson, 2010)
5P_for_SpNodal	nodall	NW_022145595.1	2651487	2651990	yes	yes	(Nam et al., 2007)
INT_for_SpNodal	nodall	NW_022145595.1	2653387	2654126	yes	no	(Nam et al., 2007)
3P_for_SpNodal	nodall	NW_022145595.1	2655130	2655791	yes	yes	(Nam et al., 2007)
2_for_SpCycD	LOC115927903	NW_022145558.1	1965221	1969121	yes	no	(McCarty and Coffman, 2013)
4-1_for_SpCycD	LOC115927903	NW_022145558.1	1971677	1972390	no	yes	(McCarty and Coffman, 2013)
4-2_for_SpCycD	LOC115927903	NW_022145558.1	1973210	1973647	no	no	(McCarty and Coffman, 2013)
5_for_SpCycD	LOC115927903	NW_022145558.1	1976327	1978716	no	no	(McCarty and Coffman, 2013)
6_for_SpCycD	LOC115927903	NW_022145558.1	1979428	1982092	no	no	(McCarty and Coffman, 2013)
17_for_SpCycD	LOC115927903	NW_022145558.1	1974034	1976113	no	no	(McCarty and Coffman, 2013)
19_for_SpCycD	LOC115927903	NW_022145558.1	1987969	1992608	no	yes	(McCarty and Coffman, 2013)
C_for_SpWnt8	wnt8a	NW_022145595.1	3242630	3242782	yes	no	(Robertson et al., 2008)
A_for_SpWnt8	wnt8a	NW_022145595.1	3239719	3240496	yes	yes	(Minokawa, Wikramanayake and Davidson, 2005)
43_for_SpBlimp1	prdm1	NW_022145607.1	33413666	33415590	yes	yes	(Livi and Davidson, 2007)
CR2_for_SpBlimp1	prdm1	NW_022145607.1	33427209	33428085	yes	yes	(Smith et al., 2008)
CR5_for_SpBlimp1	prdm1	NW_022145607.1	33435374	33436239	yes	yes	(Smith et al., 2008)
CRM5_for_SpPdx1	pdx1l	NW_022145596.1	14338027	14339159	yes	yes	(Voronov et al. 2024)
proximal_for_SpOnecut	onecut2	NW_022145606.1	30442702	30443085	yes	yes	(Barsi and Davidson 2016)
C_central_for_SpOnecut	onecut2	NW_022145606.1	30460094	30462945	yes	no	(Barsi and Davidson 2016)
D_distal_for_SpOnecut	onecut2	NW_022145606.1	30482119	30483119	yes	no	(Barsi and Davidson 2016)
RSR_for_SpSpec2a	LOC100888959	NW_022145596.1	18023558	18023621	yes	yes	(Dayal et al. 2004)
enhancer_for_SpFoxB	foxb1	NW_022145615.1	7345530	7346103	yes	no	(Fung et al. 2005)
C_for_SpKirrelL	LOC115920638	NW_022145615.1	1965102	1966308	yes	no	(Khor and Ettensohn 2022)
G_for_SpKirrelL	LOC115920638	NW_022145615.1	1960194	1961254	yes	no	(Khor and Ettensohn 2022)
H_for_SpKirrelL	LOC115920638	NW_022145615.1	1956564	1958558	yes	no	(Khor and Ettensohn 2022)
CNE17_for_SpSoxB2	sox14	NW_022145597.1	22036148	22036274	yes	yes	(Pauls et al 2015)

## Sheet: ST3_TFBM enrichments
Supplementary Table 3: Examples of TFBM enrichments in “early”, “late” and “larva” dynamic pCREs
early TFBMs
Consensus	Motif Name	S. purpuratus		P. miniata
		rank	p-value	rank	p-value
TAATCCCN	Pitx1(Homeobox)	1	1e-09	28	0.0001
GCTAATCC	CRX(Homeobox)	2	1e-09	NA	NA
AVCAGCTG	SCL(bHLH)	3	1e-09	NA	NA
TTRAGTGSYK	Bapx1(Homeobox)	4	1e-08	NA	NA
RGCCATTAAC	Nanog(Homeobox)	5	1e-08	14	1e-08
TGTCANYT	Tgif2(Homeobox)	7	1e-06	NA	NA
RGGATTAR	GSC(Homeobox)	14	1e-05	56	0.01
GKTAATGR	Nkx6.1(Homeobox)	16	1e-05	16	1e-08
NYTAATCCYB	Otx2(Homeobox)	26	0.0001	54	0.01
CTAATKGV	Isl1(Homeobox)	39	0.001	30	0.0001
NWAACCACADNN	RUNX2(Runt)	62	0.01	9	1e-11
CCATTGTTNY	Sox6(HMG)	65	0.01	5	1e-34
BCCATTGTTC	Sox2(HMG)	71	0.01	3	1e-47
CCWTTGTYYB	Sox10(HMG)	87	0.01	1	1e-54
RAACAATGGN	Sox15(HMG)	98	0.01	4	1e-37
GTCATGCHTGRCTGS	Pax8(Paired,Homeobox)	NA	NA	11	1e-11
late TFBMs
Consensus	Motif Name	S. purpuratus		P. miniata
		rank	p-value	rank	p-value
WAAGTAAACA	FOXA1(Forkhead)	1	1e-32	2	1e-100
RGCCATTAAC	Nanog(Homeobox)	3	1e-27	17	1e-41
TRTTTACTTW	FOXM1(Forkhead)	4	1e-27	3	1e-97
NTATYGATCH	HNF6(Homeobox)	10	1e-18	152	0.0001
GKTAATGR	Nkx6.1(Homeobox)	13	1e-16	20	1e-35
CCWTTGTYYB	Sox10(HMG)	14	1e-16	NA	NA
CCWTTGTY	Sox3(HMG)	16	1e-15	NA	NA
TAATCCCN	Pitx1(Homeobox)	17	1e-15	13	1e-44
HNRAATCAAT	Cux2(Homeobox)	20	1e-14	NA	NA
AGATAASR	GATA3(Zf)	24	1e-13	5	1e-79
NBWGATAAGR	Gata4(Zf)	50	1e-09	6	1e-78
YCTTATCTBN	Gata6(Zf)/	55	1e-08	8	1e-74
YTGWCADY	Tgif1(Homeobox)	59	1e-08	12	1e-44
BBCTTATCTS	Gata2(Zf)	78	1e-06	9	1e-67
CARRGKBCAAAGTYCA	HNF4a(NR),DR1	106	1e-05	15	1e-42
GCTAATCC	CRX(Homeobox)	109	1e-05	11	1e-44
larva TFBMs
Consensus	Motif Name	S. purpuratus		P. miniata
		rank	p-value	rank	p-value
GGGGGAATCCCC	NFkB-p50,p52(RHD)	1	1e-12	NA	NA
GKTAATGR	Nkx6.1(Homeobox)	2	1e-10	NA	NA
TRTTTACTTW	FOXM1(Forkhead)	3	1e-09	19	0.001
TGTCANYT	Tgif2(Homeobox)	5	1e-08	24	0.001
YTGWCADY	Tgif1(Homeobox)	6	1e-08	27	0.01
NNYTAATTAR	Lhx1(Homeobox)	7	1e-08	NA	NA
TAATCCCN	Pitx1(Homeobox)	8	1e-07	7	1e-07
NTATYGATCH	HNF6(Homeobox)	21	1e-05	2	1e-08
YCTTATCTBN	Gata6(Zf)	37	0.0001	3	1e-07
BBCTTATCTS	Gata2(Zf)	81	0.01	1	1e-08
BTCAAGGTCA	Nr5a2(NR)	NA	NA	4	1e-07

## Sheet: ST4_seastar_pCREs
Supplementary Table 4: Conservation and developmental dynamics of P. miniata pCREs
IDRpeak	scaffold	start	end	NEpeak	onlyPmin	Valvatida	Asteroidea	Echinodermata	Deuterostomes	early	late	larva	not_dynamic	up_dynamic	down_dynamic	ref_LOC	distance	promoter	proximal	distal
peak1	NW_024037047.1	209290	209523	1	1	0	0	0	0	0	0	0	1	0	0	LOC119732753	2868	0	1	0
peak10	NW_024037047.1	450484	450728	0	0	0	0	0	0	0	0	0	1	0	0	LOC119733256	-18264	0	0	1
peak100	NW_024037047.1	2414535	2414732	1	1	0	0	0	0	0	0	0	1	0	0	LOC119738249	4146	0	1	0
peak1000	NW_024037047.1	13697143	13697499	1	1	0	0	0	0	0	0	0	1	0	0	LOC119730486	-6983	0	0	1
peak10000	NW_024037054.1	7449731	7449956	1	1	0	0	0	0	0	0	0	1	0	0	LOC119722843	-160	1	0	0
peak10001	NW_024037054.1	7478185	7478364	1	1	0	0	0	0	0	0	0	1	0	0	LOC119722847	1727	0	1	0
peak10002	NW_024037054.1	7479869	7480317	1	1	0	0	0	0	0	0	0	1	0	0	LOC119722847	0	1	0	0
peak10003	NW_024037054.1	7485303	7485909	0	0	0	0	0	0	0	1	0	0	1	0	LOC119722847	-5212	0	0	1
peak10004	NW_024037054.1	7486470	7486655	1	1	0	0	0	0	0	0	0	1	0	0	LOC119722847	-6379	0	0	1
peak10005	NW_024037054.1	7501289	7501594	1	1	0	0	0	0	0	0	0	1	0	0	LOC119722849	722	1	0	0
peak10006	NW_024037054.1	7507054	7507218	1	0	1	0	0	0	0	0	0	1	0	0	LOC119722848	258	1	0	0
peak10007	NW_024037054.1	7507273	7507498	1	0	1	0	0	0	0	0	0	1	0	0	LOC119722848	0	1	0	0
peak10008	NW_024037054.1	7507510	7507787	1	1	0	0	0	0	0	0	0	1	0	0	LOC119722848	-34	1	0	0
peak10009	NW_024037054.1	7508417	7508617	1	1	0	0	0	0	0	0	0	1	0	0	LOC119722848	-941	0	1	0
peak1001	NW_024037047.1	13756983	13757141	1	1	0	0	0	0	0	0	0	1	0	0	LOC119730486	-66823	0	0	1
peak10010	NW_024037054.1	7518814	7519432	1	0	0	1	0	0	0	0	0	0	0	1	LOC119722850	7491	0	0	1
peak10011	NW_024037054.1	7519661	7519960	1	1	0	0	0	0	0	0	0	0	0	1	LOC119722850	6963	0	0	1
peak10012	NW_024037054.1	7520055	7520527	1	0	1	0	0	0	0	0	0	0	0	1	LOC119722850	6396	0	0	1
peak10013	NW_024037054.1	7523772	7524885	1	0	0	1	0	0	0	0	0	1	0	0	LOC119722850	2038	0	1	0
peak10014	NW_024037054.1	7525609	7525814	1	0	0	1	0	0	0	0	0	1	0	0	LOC119722850	1109	0	1	0
peak10015	NW_024037054.1	7544852	7545317	1	0	1	0	0	0	0	0	0	1	0	0	LOC119722852	0	1	0	0
peak10016	NW_024037054.1	7545964	7546246	1	1	0	0	0	0	0	0	0	1	0	0	LOC119722852	0	1	0	0
peak10017	NW_024037054.1	7552847	7553038	0	0	0	0	0	0	0	0	0	1	0	0	LOC119722852	-6682	0	0	1
peak10018	NW_024037054.1	7557100	7557385	0	0	0	0	0	0	0	0	0	1	0	0	LOC119722853	3266	0	1	0
peak10019	NW_024037054.1	7564804	7565190	1	0	1	0	0	0	0	0	0	1	0	0	LOC119722853	-4153	0	1	0
peak1002	NW_024037047.1	13836818	13837699	0	0	0	0	0	0	1	0	0	0	0	1	LOC119730506	-3688	0	1	0
peak10020	NW_024037054.1	7573447	7573749	0	0	0	0	0	0	0	0	0	1	0	0	LOC119722853	-12796	0	0	1
peak10021	NW_024037054.1	7575805	7576164	1	0	1	0	0	0	0	0	0	1	0	0	LOC119722854	11929	0	0	1
peak10022	NW_024037054.1	7578654	7580029	1	1	0	0	0	0	0	0	0	1	0	0	LOC119722854	8064	0	0	1
peak10023	NW_024037054.1	7582217	7582423	1	1	0	0	0	0	0	0	0	1	0	0	LOC119722854	5670	0	0	1
peak10024	NW_024037054.1	7584830	7584977	1	0	1	0	0	0	0	0	0	1	0	0	LOC119722854	3116	0	1	0
peak10025	NW_024037054.1	7588062	7588366	1	1	0	0	0	0	0	0	0	1	0	0	LOC119722854	0	1	0	0
peak10026	NW_024037054.1	7593069	7593366	0	0	0	0	0	0	0	0	0	1	0	0	LOC119722854	-4976	0	1	0
peak10027	NW_024037054.1	7593531	7593791	1	0	1	0	0	0	0	0	0	1	0	0	LOC119722854	-5438	0	0	1
peak10028	NW_024037054.1	7593925	7594391	1	0	1	0	0	0	0	0	0	1	0	0	LOC119722854	-5832	0	0	1
peak10029	NW_024037054.1	7594941	7595292	1	0	0	1	0	0	0	0	0	1	0	0	LOC119722854	-6848	0	0	1
peak1003	NW_024037047.1	14326186	14326561	1	1	0	0	0	0	0	0	0	1	0	0	LOC119730568	4408	0	1	0
peak10030	NW_024037054.1	7596865	7597606	1	0	0	1	0	0	0	0	0	1	0	0	LOC119722854	-8772	0	0	1
peak10031	NW_024037054.1	7600445	7601130	1	0	0	1	0	0	0	0	0	1	0	0	LOC119722854	-12352	0	0	1
peak10032	NW_024037054.1	7604050	7604617	1	0	0	1	0	0	0	0	0	1	0	0	LOC119722854	-15957	0	0	1
peak10033	NW_024037054.1	7606879	7607432	1	0	0	1	0	0	0	0	0	0	1	0	LOC119722855	18087	0	0	1
peak10034	NW_024037054.1	7607700	7608034	1	0	1	0	0	0	0	0	0	0	1	0	LOC119722855	17485	0	0	1
peak10035	NW_024037054.1	7615904	7616321	1	1	0	0	0	0	0	0	0	0	0	1	LOC119722855	9198	0	0	1
peak10036	NW_024037054.1	7621723	7622393	1	0	0	1	0	0	0	0	0	1	0	0	LOC119722855	3126	0	1	0
peak10037	NW_024037054.1	7634449	7634735	0	0	0	0	0	0	1	0	0	0	0	1	LOC119722855	-8930	0	0	1
peak10038	NW_024037054.1	7653667	7653847	1	0	1	0	0	0	0	0	0	1	0	0	LOC119722856	-1771	0	1	0
peak10039	NW_024037054.1	7653906	7654211	1	0	1	0	0	0	0	0	0	1	0	0	LOC119722856	-2010	0	1	0
peak1004	NW_024037047.1	14334579	14335267	1	1	0	0	0	0	0	1	0	0	1	0	LOC119730568	-3610	0	1	0
peak10040	NW_024037054.1	7655020	7655278	1	1	0	0	0	0	0	0	0	0	0	1	LOC119722857	1480	0	1	0
peak10041	NW_024037054.1	7655585	7655794	1	1	0	0	0	0	0	0	0	1	0	0	LOC119722857	964	1	0	0
peak10042	NW_024037054.1	7656540	7656843	1	0	1	0	0	0	0	0	0	1	0	0	LOC119722857	0	1	0	0
peak10043	NW_024037054.1	7674249	7674738	1	1	0	0	0	0	0	0	0	1	0	0	LOC119722858	0	1	0	0
peak10044	NW_024037054.1	7675819	7676200	1	0	0	1	0	0	0	0	0	1	0	0	LOC119722858	301	1	0	0
peak10045	NW_024037054.1	7705861	7706137	1	1	0	0	0	0	0	0	0	1	0	0	LOC119723227	2423	0	1	0
peak10046	NW_024037054.1	7706179	7706346	1	1	0	0	0	0	0	0	0	1	0	0	LOC119723227	2214	0	1	0
peak10047	NW_024037054.1	7744724	7745007	1	1	0	0	0	0	0	0	0	1	0	0	LOC119723227	-36164	0	0	1
peak10048	NW_024037054.1	7771008	7771282	1	0	1	0	0	0	0	0	0	1	0	0	LOC119723228	13061	0	0	1
peak10049	NW_024037054.1	7776595	7777004	0	0	0	0	0	0	0	0	0	1	0	0	LOC119723228	7339	0	0	1
peak1005	NW_024037047.1	14335353	14335648	1	1	0	0	0	0	0	0	0	1	0	0	LOC119730568	-4384	0	1	0
peak10050	NW_024037054.1	7781723	7782218	1	0	1	0	0	0	0	0	0	0	0	1	LOC119723228	2125	0	1	0
peak10051	NW_024037054.1	7782472	7782687	1	1	0	0	0	0	0	0	0	1	0	0	LOC119723228	1656	0	1	0
peak10052	NW_024037054.1	7808449	7808738	0	0	0	0	0	0	0	0	0	1	0	0	LOC119723228	-24106	0	0	1
peak10053	NW_024037054.1	7835124	7835325	1	1	0	0	0	0	0	0	0	1	0	0	LOC119723229	1043	0	1	0
peak10054	NW_024037054.1	7840997	7841314	1	1	0	0	0	0	0	0	0	1	0	0	LOC119723229	-4629	0	1	0
peak10055	NW_024037054.1	7847535	7848264	1	1	0	0	0	0	1	0	0	0	0	1	LOC119723229	-11167	0	0	1
peak10056	NW_024037054.1	7869937	7870556	1	1	0	0	0	0	0	0	0	1	0	0	LOC119722862	20401	0	0	1
peak10057	NW_024037054.1	7895616	7895857	1	0	1	0	0	0	0	0	0	1	0	0	LOC119722862	-4659	0	1	0
peak10058	NW_024037054.1	7898839	7899291	1	0	1	0	0	0	0	0	0	1	0	0	LOC119722863	2271	0	1	0
peak10059	NW_024037054.1	7899360	7899814	1	0	1	0	0	0	0	0	0	1	0	0	LOC119722863	1748	0	1	0
peak1006	NW_024037047.1	14349262	14349483	1	1	0	0	0	0	0	0	1	0	1	0	LOC119730577	-5884	0	0	1
peak10060	NW_024037054.1	7900330	7900618	1	0	1	0	0	0	0	0	0	1	0	0	LOC119722863	944	1	0	0
peak10061	NW_024037054.1	7900928	7901474	0	0	0	0	0	0	0	0	0	1	0	0	LOC119722863	88	1	0	0
peak10062	NW_024037054.1	7902241	7902723	1	0	0	1	0	0	0	0	0	1	0	0	LOC119722863	-679	0	1	0
peak10063	NW_024037054.1	7903797	7904110	1	0	1	0	0	0	0	0	0	0	0	1	LOC119722863	-2235	0	1	0
peak10064	NW_024037054.1	7904175	7904508	1	0	0	1	0	0	0	0	0	0	0	1	LOC119722863	-2613	0	1	0
peak10065	NW_024037054.1	7907295	7908202	1	0	0	1	0	0	0	0	0	1	0	0	LOC119722863	-5733	0	0	1
peak10066	NW_024037054.1	7913433	7914136	1	0	1	0	0	0	0	0	0	1	0	0	LOC119722863	-11871	0	0	1
peak10067	NW_024037054.1	7916789	7917378	1	0	0	1	0	0	0	0	0	1	0	0	LOC119722863	-15227	0	0	1
peak10068	NW_024037054.1	7917895	7918141	0	0	0	0	0	0	0	0	0	1	0	0	LOC119722863	-16333	0	0	1
peak10069	NW_024037054.1	7924786	7925190	1	0	0	0	0	1	1	0	0	0	0	1	LOC119722863	-23224	0	0	1
peak1007	NW_024037047.1	14379947	14380317	1	1	0	0	0	0	0	0	0	1	0	0	LOC119723563	-20269	0	0	1
peak10070	NW_024037054.1	7927051	7927232	1	1	0	0	0	0	0	0	0	1	0	0	LOC119722863	-25489	0	0	1
peak10071	NW_024037054.1	7928636	7928931	1	1	0	0	0	0	0	0	0	1	0	0	LOC119722863	-27074	0	0	1
peak10072	NW_024037054.1	7929098	7929290	1	1	0	0	0	0	0	0	0	1	0	0	LOC119722863	-27536	0	0	1
peak10073	NW_024037054.1	7929376	7929609	1	1	0	0	0	0	0	0	0	1	0	0	LOC119722863	-27814	0	0	1
peak10074	NW_024037054.1	7934075	7934417	1	0	0	1	0	0	0	0	0	1	0	0	LOC119722863	-32513	0	0	1
peak10075	NW_024037054.1	7935873	7936257	0	0	0	0	0	0	0	0	0	1	0	0	LOC119722863	-34311	0	0	1
peak10076	NW_024037054.1	7949628	7950458	0	0	0	0	0	0	0	0	0	1	0	0	LOC119722864	38145	0	0	1
peak10077	NW_024037054.1	7968785	7969338	0	0	0	0	0	0	0	0	0	1	0	0	LOC119722864	19265	0	0	1
peak10078	NW_024037054.1	7974800	7975047	1	1	0	0	0	0	0	0	0	1	0	0	LOC119722864	13556	0	0	1
peak10079	NW_024037054.1	7976160	7976927	1	0	0	1	0	0	0	0	0	1	0	0	LOC119722864	11676	0	0	1
peak1008	NW_024037047.1	14382109	14382412	1	1	0	0	0	0	0	0	1	0	1	0	LOC119723563	-22431	0	0	1
peak10080	NW_024037054.1	7988605	7988794	0	0	0	0	0	0	0	0	0	1	0	0	LOC119722864	-2	1	0	0
peak10081	NW_024037054.1	8003004	8003411	0	0	0	0	0	0	0	0	0	1	0	0	LOC119722865	0	1	0	0
peak10082	NW_024037054.1	8004402	8004770	0	0	0	0	0	0	0	0	0	1	0	0	LOC119722865	-1164	0	1	0
peak10083	NW_024037054.1	8007236	8007538	1	0	1	0	0	0	0	0	0	1	0	0	LOC119722865	-3998	0	1	0
peak10084	NW_024037054.1	8016955	8017415	1	0	1	0	0	0	0	0	0	1	0	0	LOC119722865	-13717	0	0	1
peak10085	NW_024037054.1	8022380	8022833	1	0	1	0	0	0	0	0	0	1	0	0	LOC119722865	-19142	0	0	1
peak10086	NW_024037054.1	8031708	8031976	1	0	1	0	0	0	0	0	0	1	0	0	LOC119722866	25488	0	0	1
peak10087	NW_024037054.1	8038462	8038834	1	0	1	0	0	0	0	0	0	1	0	0	LOC119722866	18630	0	0	1
peak10088	NW_024037054.1	8042140	8042346	1	0	1	0	0	0	0	0	0	1	0	0	LOC119722866	15118	0	0	1
peak10089	NW_024037054.1	8049459	8049667	1	0	1	0	0	0	0	0	0	1	0	0	LOC119722866	7797	0	0	1
peak1009	NW_024037047.1	14434288	14434546	1	1	0	0	0	0	0	0	0	1	0	0	LOC119722637	44929	0	0	1
peak10090	NW_024037054.1	8051921	8052163	1	1	0	0	0	0	0	0	0	1	0	0	LOC119722866	5301	0	0	1
peak10091	NW_024037054.1	8057339	8057694	0	0	0	0	0	0	0	0	0	1	0	0	LOC119722866	0	1	0	0
peak10092	NW_024037054.1	8060228	8060477	0	0	0	0	0	0	0	0	0	1	0	0	LOC119722866	-2764	0	1	0
peak10093	NW_024037054.1	8065272	8065944	1	0	1	0	0	0	0	0	0	0	1	0	LOC119722868	4685	0	1	0
peak10094	NW_024037054.1	8066447	8066749	1	1	0	0	0	0	0	0	0	1	0	0	LOC119722868	3880	0	1	0
peak10095	NW_024037054.1	8068533	8068748	1	1	0	0	0	0	0	0	0	1	0	0	LOC119722868	1881	0	1	0
peak10096	NW_024037054.1	8068807	8069081	1	0	1	0	0	0	0	0	0	1	0	0	LOC119722868	1548	0	1	0
peak10097	NW_024037054.1	8069738	8069943	1	0	1	0	0	0	0	0	0	1	0	0	LOC119722868	686	1	0	0
peak10098	NW_024037054.1	8074406	8074653	1	0	1	0	0	0	0	0	0	1	0	0	LOC119722868	-3777	0	1	0
peak10099	NW_024037054.1	8086774	8087240	0	0	0	0	0	0	0	0	0	1	0	0	LOC119722867	-5996	0	0	1
peak101	NW_024037047.1	2429995	2430294	1	1	0	0	0	0	0	0	0	1	0	0	LOC119738249	-11117	0	0	1
peak1010	NW_024037047.1	14468910	14469150	1	1	0	0	0	0	0	0	1	0	1	0	LOC119722637	10325	0	0	1
peak10100	NW_024037054.1	8090462	8091111	1	0	0	1	0	0	0	0	0	0	1	0	LOC119722867	-9684	0	0	1
peak10101	NW_024037054.1	8096569	8097288	1	0	0	1	0	0	0	0	0	0	0	1	LOC119722870	10463	0	0	1
peak10102	NW_024037054.1	8100772	8100969	1	0	1	0	0	0	0	0	0	1	0	0	LOC119722870	6782	0	0	1
peak10103	NW_024037054.1	8103878	8104267	1	0	0	1	0	0	0	0	0	1	0	0	LOC119722870	3484	0	1	0
peak10104	NW_024037054.1	8104319	8104599	1	1	0	0	0	0	0	0	0	1	0	0	LOC119722870	3152	0	1	0
peak10105	NW_024037054.1	8128387	8128924	1	1	0	0	0	0	0	0	0	1	0	0	LOC119722872	13126	0	0	1
peak10106	NW_024037054.1	8138254	8138460	1	1	0	0	0	0	0	0	0	1	0	0	LOC119722872	3590	0	1	0
peak10107	NW_024037054.1	8138500	8138768	1	0	1	0	0	0	0	0	0	1	0	0	LOC119722872	3282	0	1	0
peak10108	NW_024037054.1	8139426	8139986	0	0	0	0	0	0	0	0	0	0	0	1	LOC119722872	2064	0	1	0
peak10109	NW_024037054.1	8169371	8169823	1	0	1	0	0	0	0	0	0	1	0	0	LOC119722871	-12318	0	0	1
peak1011	NW_024037047.1	14541131	14541579	1	1	0	0	0	0	0	0	0	1	0	0	LOC119730614	2704	0	1	0
peak10110	NW_024037054.1	8170055	8170547	1	0	1	0	0	0	0	0	0	0	1	0	LOC119722871	-13002	0	0	1
peak10111	NW_024037054.1	8177749	8178251	1	0	1	0	0	0	0	0	0	1	0	0	LOC119722871	-20696	0	0	1
peak10112	NW_024037054.1	8180593	8181034	1	1	0	0	0	0	0	0	0	0	1	0	LOC119722873	18068	0	0	1
peak10113	NW_024037054.1	8181225	8181625	1	1	0	0	0	0	0	0	0	1	0	0	LOC119722873	17477	0	0	1
peak10114	NW_024037054.1	8182547	8182742	1	0	0	1	0	0	0	0	0	1	0	0	LOC119722873	16360	0	0	1
peak10115	NW_024037054.1	8183226	8183442	1	0	1	0	0	0	0	0	0	1	0	0	LOC119722873	15660	0	0	1
peak10116	NW_024037054.1	8184249	8184400	1	0	1	0	0	0	0	0	0	0	0	1	LOC119722873	14702	0	0	1
peak10117	NW_024037054.1	8185474	8186023	1	0	1	0	0	0	0	0	0	1	0	0	LOC119722873	13079	0	0	1
peak10118	NW_024037054.1	8187048	8187243	1	0	0	1	0	0	0	0	0	1	0	0	LOC119722873	11859	0	0	1
peak10119	NW_024037054.1	8191462	8192012	1	0	1	0	0	0	0	0	0	1	0	0	LOC119722873	7090	0	0	1
peak1012	NW_024037047.1	14554291	14554563	1	1	0	0	0	0	0	0	0	1	0	0	LOC119730614	-10008	0	0	1
peak10120	NW_024037054.1	8193872	8194183	1	0	1	0	0	0	0	0	0	1	0	0	LOC119722873	4919	0	1	0
peak10121	NW_024037054.1	8209793	8210185	1	0	1	0	0	0	0	1	0	0	1	0	LOC119722873	-10691	0	0	1
peak10122	NW_024037054.1	8213411	8213854	1	0	1	0	0	0	0	0	0	0	0	1	LOC119722873	-14309	0	0	1
peak10123	NW_024037054.1	8214596	8215117	1	0	1	0	0	0	0	0	0	1	0	0	LOC119722873	-15494	0	0	1
peak10124	NW_024037054.1	8215167	8215622	1	0	0	1	0	0	0	0	0	0	0	1	LOC119722873	-16065	0	0	1
peak10125	NW_024037054.1	8215870	8216407	1	0	0	0	1	0	0	0	0	0	1	0	LOC119722873	-16768	0	0	1
peak10126	NW_024037054.1	8218030	8218759	1	0	0	1	0	0	0	0	0	1	0	0	LOC119722873	-18928	0	0	1
peak10127	NW_024037054.1	8220890	8221246	1	0	0	1	0	0	0	0	0	1	0	0	LOC119722873	-21788	0	0	1
peak10128	NW_024037054.1	8223005	8223331	1	0	1	0	0	0	0	0	0	0	0	1	LOC119722873	-23903	0	0	1
peak10129	NW_024037054.1	8224010	8224234	1	0	0	1	0	0	0	0	0	1	0	0	LOC119722873	-24908	0	0	1
peak1013	NW_024037047.1	14669318	14669921	1	1	0	0	0	0	0	0	0	1	0	0	LOC119723571	18844	0	0	1
peak10130	NW_024037054.1	8224827	8225098	1	0	0	1	0	0	0	0	0	1	0	0	LOC119722873	-25725	0	0	1
peak10131	NW_024037054.1	8225598	8225872	1	0	0	1	0	0	0	0	0	0	1	0	LOC119722873	-26496	0	0	1
peak10132	NW_024037054.1	8226988	8227378	1	0	0	1	0	0	0	0	0	0	1	0	LOC119722873	-27886	0	0	1
peak10133	NW_024037054.1	8228473	8228719	1	0	1	0	0	0	0	0	0	1	0	0	LOC119722874	28293	0	0	1
peak10134	NW_024037054.1	8229436	8229849	1	0	0	1	0	0	0	0	0	1	0	0	LOC119722874	27163	0	0	1
peak10135	NW_024037054.1	8232188	8232426	1	0	0	1	0	0	0	0	0	1	0	0	LOC119722874	24586	0	0	1
peak10136	NW_024037054.1	8233813	8234025	1	0	1	0	0	0	0	0	0	1	0	0	LOC119722874	22987	0	0	1
peak10137	NW_024037054.1	8235067	8235478	1	0	1	0	0	0	0	0	1	0	1	0	LOC119722874	21534	0	0	1
peak10138	NW_024037054.1	8247409	8248412	1	0	0	1	0	0	0	0	0	0	1	0	LOC119722874	8600	0	0	1
peak10139	NW_024037054.1	8248519	8249228	1	0	0	1	0	0	0	0	0	0	1	0	LOC119722874	7784	0	0	1
peak1014	NW_024037047.1	14772787	14773008	1	1	0	0	0	0	0	0	0	1	0	0	LOC119723581	24062	0	0	1
peak10140	NW_024037054.1	8256491	8256747	1	0	1	0	0	0	0	0	0	1	0	0	LOC119722874	265	1	0	0
peak10141	NW_024037054.1	8262175	8262620	1	0	0	1	0	0	0	0	0	0	1	0	LOC119722874	-5163	0	0	1
peak10142	NW_024037054.1	8263114	8263284	1	0	0	1	0	0	0	0	0	1	0	0	LOC119722874	-6102	0	0	1
peak10143	NW_024037054.1	8266734	8267120	1	0	1	0	0	0	0	0	0	0	1	0	LOC119722874	-9722	0	0	1
peak10144	NW_024037054.1	8267435	8267797	1	0	1	0	0	0	0	0	0	0	1	0	LOC119722874	-10423	0	0	1
peak10145	NW_024037054.1	8268580	8269389	1	0	1	0	0	0	0	0	0	1	0	0	LOC119722874	-11568	0	0	1
peak10146	NW_024037054.1	8278613	8278944	1	0	0	1	0	0	0	0	0	1	0	0	LOC119722874	-21601	0	0	1
peak10147	NW_024037054.1	8284379	8284616	1	0	0	1	0	0	0	0	0	1	0	0	LOC119722874	-27367	0	0	1
peak10148	NW_024037054.1	8291722	8292099	1	0	1	0	0	0	0	0	0	1	0	0	LOC119722874	-34710	0	0	1
peak10149	NW_024037054.1	8306031	8306531	1	0	0	1	0	0	0	0	0	0	1	0	LOC119722874	-49019	0	0	1
peak1015	NW_024037047.1	14779875	14780097	1	1	0	0	0	0	0	0	0	1	0	0	LOC119723581	16973	0	0	1
peak10150	NW_024037054.1	8307084	8307382	1	0	1	0	0	0	0	0	0	1	0	0	LOC119722874	-50072	0	0	1
peak10151	NW_024037054.1	8312859	8313186	1	0	0	1	0	0	0	0	0	1	0	0	LOC119722874	-55847	0	0	1
peak10152	NW_024037054.1	8319456	8319720	1	0	1	0	0	0	0	0	0	1	0	0	LOC119722874	-62444	0	0	1
peak10153	NW_024037054.1	8323374	8323781	1	0	0	1	0	0	0	0	0	0	0	1	LOC119723230	66153	0	0	1
peak10154	NW_024037054.1	8327774	8328238	1	0	0	1	0	0	0	0	0	0	0	1	LOC119723230	61696	0	0	1
peak10155	NW_024037054.1	8328405	8328916	1	0	1	0	0	0	0	0	0	1	0	0	LOC119723230	61018	0	0	1
peak10156	NW_024037054.1	8329236	8329529	1	0	1	0	0	0	0	0	0	1	0	0	LOC119723230	60405	0	0	1
peak10157	NW_024037054.1	8334058	8334352	1	0	0	1	0	0	0	0	0	1	0	0	LOC119723230	55582	0	0	1
peak10158	NW_024037054.1	8340843	8341114	1	0	0	1	0	0	0	0	0	0	1	0	LOC119723230	48820	0	0	1
peak10159	NW_024037054.1	8342568	8343079	1	0	0	1	0	0	0	0	0	1	0	0	LOC119723230	46855	0	0	1
peak1016	NW_024037047.1	14782141	14782328	1	1	0	0	0	0	0	0	0	1	0	0	LOC119723581	14742	0	0	1
peak10160	NW_024037054.1	8350611	8350978	1	0	1	0	0	0	0	0	0	1	0	0	LOC119723230	38956	0	0	1
peak10161	NW_024037054.1	8360215	8360554	1	0	0	1	0	0	0	0	0	0	1	0	LOC119723230	29380	0	0	1
peak10162	NW_024037054.1	8361060	8361329	1	0	1	0	0	0	0	0	0	1	0	0	LOC119723230	28605	0	0	1
peak10163	NW_024037054.1	8361498	8361680	1	0	1	0	0	0	0	0	0	1	0	0	LOC119723230	28254	0	0	1
peak10164	NW_024037054.1	8361816	8362011	1	0	1	0	0	0	0	0	0	0	1	0	LOC119723230	27923	0	0	1
peak10165	NW_024037054.1	8373611	8373965	1	0	0	1	0	0	0	0	0	1	0	0	LOC119723230	15969	0	0	1
peak10166	NW_024037054.1	8376516	8377276	1	0	0	1	0	0	0	1	0	0	1	0	LOC119723230	12658	0	0	1
peak10167	NW_024037054.1	8385461	8385871	1	0	1	0	0	0	0	0	0	1	0	0	LOC119723230	4063	0	1	0
peak10168	NW_024037054.1	8387865	8388137	1	0	1	0	0	0	0	0	0	0	0	1	LOC119723230	1797	0	1	0
peak10169	NW_024037054.1	8395045	8395285	0	0	0	0	0	0	0	0	0	1	0	0	LOC119722879	657	1	0	0
peak1017	NW_024037047.1	14784587	14784789	1	1	0	0	0	0	0	0	0	1	0	0	LOC119723581	12281	0	0	1
peak10170	NW_024037054.1	8416166	8416697	1	0	1	0	0	0	0	1	0	0	1	0	LOC119722877	-8537	0	0	1
peak10171	NW_024037054.1	8421041	8421324	1	1	0	0	0	0	0	0	0	1	0	0	LOC119722877	-13412	0	0	1
peak10172	NW_024037054.1	8433656	8434006	1	1	0	0	0	0	0	0	0	0	1	0	LOC119722877	-26027	0	0	1
peak10173	NW_024037054.1	8435628	8435910	1	0	1	0	0	0	0	0	0	1	0	0	LOC119722877	-27999	0	0	1
peak10174	NW_024037054.1	8437054	8437534	1	0	1	0	0	0	0	0	0	1	0	0	LOC119722877	-29425	0	0	1
peak10175	NW_024037054.1	8441300	8441679	1	0	1	0	0	0	0	0	0	0	1	0	LOC119722877	-33671	0	0	1
peak10176	NW_024037054.1	8451153	8451468	1	0	0	1	0	0	0	0	0	1	0	0	LOC119723231	38950	0	0	1
peak10177	NW_024037054.1	8459160	8459952	1	0	0	1	0	0	0	0	0	1	0	0	LOC119723231	30466	0	0	1
peak10178	NW_024037054.1	8461595	8462264	1	0	1	0	0	0	0	0	0	0	1	0	LOC119723231	28154	0	0	1
peak10179	NW_024037054.1	8468725	8468976	1	0	0	1	0	0	0	0	1	0	1	0	LOC119723231	21442	0	0	1
peak1018	NW_024037047.1	14796694	14796978	1	0	0	1	0	0	0	0	0	1	0	0	LOC119723581	92	1	0	0
peak10180	NW_024037054.1	8471737	8472210	1	0	0	1	0	0	0	1	0	0	1	0	LOC119723231	18208	0	0	1
peak10181	NW_024037054.1	8473897	8474166	1	0	0	1	0	0	0	0	0	0	1	0	LOC119723231	16252	0	0	1
peak10182	NW_024037054.1	8474494	8474987	1	1	0	0	0	0	0	0	0	1	0	0	LOC119723231	15431	0	0	1
peak10183	NW_024037054.1	8475728	8476036	1	0	1	0	0	0	0	0	0	0	1	0	LOC119723231	14382	0	0	1
peak10184	NW_024037054.1	8480606	8481153	1	0	1	0	0	0	0	0	0	1	0	0	LOC119723231	9265	0	0	1
peak10185	NW_024037054.1	8481395	8481671	1	0	1	0	0	0	0	0	0	0	0	1	LOC119723231	8747	0	0	1
peak10186	NW_024037054.1	8481937	8482149	1	1	0	0	0	0	0	0	0	1	0	0	LOC119723231	8269	0	0	1
peak10187	NW_024037054.1	8484332	8484884	1	1	0	0	0	0	0	0	0	1	0	0	LOC119723231	5534	0	0	1
peak10188	NW_024037054.1	8506279	8507023	1	0	0	1	0	0	0	0	0	1	0	0	LOC119723231	-15861	0	0	1
peak10189	NW_024037054.1	8507974	8508368	1	0	1	0	0	0	0	0	0	0	0	1	LOC119722881	17011	0	0	1
peak1019	NW_024037047.1	14799973	14800409	1	1	0	0	0	0	0	0	0	1	0	0	LOC119723581	-2903	0	1	0
peak10190	NW_024037054.1	8510793	8510993	1	0	1	0	0	0	0	0	0	1	0	0	LOC119722881	14386	0	0	1
peak10191	NW_024037054.1	8518733	8519323	1	1	0	0	0	0	0	0	0	0	1	0	LOC119722881	6056	0	0	1
peak10192	NW_024037054.1	8524213	8524406	0	0	0	0	0	0	0	0	0	1	0	0	LOC119722881	973	1	0	0
peak10193	NW_024037054.1	8524505	8524903	0	0	0	0	0	0	0	0	0	1	0	0	LOC119722881	476	1	0	0
peak10194	NW_024037054.1	8532237	8532543	1	0	1	0	0	0	0	1	0	0	1	0	LOC119722881	-6858	0	0	1
peak10195	NW_024037054.1	8534407	8534689	1	0	0	1	0	0	0	0	0	0	1	0	LOC119722881	-9028	0	0	1
peak10196	NW_024037054.1	8535698	8536025	1	0	0	1	0	0	0	0	0	0	1	0	LOC119722881	-10319	0	0	1
peak10197	NW_024037054.1	8537743	8538717	1	0	0	1	0	0	0	0	0	0	1	0	LOC119722881	-12364	0	0	1
peak10198	NW_024037054.1	8547116	8547377	1	0	0	1	0	0	0	0	0	1	0	0	LOC119722881	-21737	0	0	1
peak10199	NW_024037054.1	8548870	8549046	1	0	0	1	0	0	0	0	0	1	0	0	LOC119722881	-23491	0	0	1
peak102	NW_024037047.1	2439411	2439777	1	0	0	1	0	0	0	0	0	1	0	0	LOC119738249	-20533	0	0	1
peak1020	NW_024037047.1	14803845	14804188	1	0	1	0	0	0	0	0	0	1	0	0	LOC119723581	-6775	0	0	1
peak10200	NW_024037054.1	8549119	8549300	1	0	0	1	0	0	0	0	0	1	0	0	LOC119722881	-23740	0	0	1
peak10201	NW_024037054.1	8552436	8552693	1	0	0	1	0	0	0	0	0	1	0	0	LOC119722881	-27057	0	0	1
peak10202	NW_024037054.1	8552976	8553192	1	0	0	1	0	0	0	0	0	1	0	0	LOC119722881	-27597	0	0	1
peak10203	NW_024037054.1	8554812	8555385	1	0	0	1	0	0	0	0	0	0	1	0	LOC119722881	-29433	0	0	1
peak10204	NW_024037054.1	8560913	8561284	1	0	1	0	0	0	0	0	0	1	0	0	LOC119722881	-35534	0	0	1
peak10205	NW_024037054.1	8567403	8567905	1	0	1	0	0	0	0	0	0	1	0	0	LOC119722881	-42024	0	0	1
peak10206	NW_024037054.1	8574074	8574557	1	0	1	0	0	0	0	0	0	1	0	0	LOC119722881	-48695	0	0	1
peak10207	NW_024037054.1	8576343	8576790	1	0	0	1	0	0	0	1	0	0	1	0	LOC119722884	47035	0	0	1
peak10208	NW_024037054.1	8576907	8577218	1	0	0	1	0	0	0	0	0	0	1	0	LOC119722884	46607	0	0	1
peak10209	NW_024037054.1	8580968	8581534	1	0	0	1	0	0	0	0	0	0	1	0	LOC119722884	42291	0	0	1
peak1021	NW_024037047.1	14821355	14821790	1	0	1	0	0	0	0	0	0	1	0	0	LOC119723581	-24285	0	0	1
peak10210	NW_024037054.1	8582110	8582570	1	0	1	0	0	0	0	0	0	1	0	0	LOC119722884	41255	0	0	1
peak10211	NW_024037054.1	8588665	8589379	1	0	0	1	0	0	0	0	0	0	1	0	LOC119722884	34446	0	0	1
peak10212	NW_024037054.1	8590288	8591004	1	0	0	1	0	0	0	0	0	0	1	0	LOC119722884	32821	0	0	1
peak10213	NW_024037054.1	8594371	8594693	1	1	0	0	0	0	0	1	0	0	1	0	LOC119722884	29132	0	0	1
peak10214	NW_024037054.1	8602431	8602682	1	0	0	1	0	0	0	0	0	1	0	0	LOC119722884	21143	0	0	1
peak10215	NW_024037054.1	8606062	8606367	1	0	1	0	0	0	0	0	0	1	0	0	LOC119722884	17458	0	0	1
peak10216	NW_024037054.1	8606903	8607200	1	0	1	0	0	0	0	0	0	1	0	0	LOC119722884	16625	0	0	1
peak10217	NW_024037054.1	8614328	8614642	1	0	1	0	0	0	0	0	0	1	0	0	LOC119722884	9183	0	0	1
peak10218	NW_024037054.1	8620538	8621155	1	0	1	0	0	0	0	0	0	1	0	0	LOC119722884	2670	0	1	0
peak10219	NW_024037054.1	8622496	8622717	0	0	0	0	0	0	0	0	0	1	0	0	LOC119722884	1108	0	1	0
peak1022	NW_024037047.1	14839173	14839409	1	1	0	0	0	0	0	0	0	1	0	0	LOC119723598	16937	0	0	1
peak10220	NW_024037054.1	8628350	8628879	1	1	0	0	0	0	0	0	0	1	0	0	LOC119722885	0	1	0	0
peak10221	NW_024037054.1	8634562	8634840	1	0	1	0	0	0	0	0	0	1	0	0	LOC119722883	-624	0	1	0
peak10222	NW_024037054.1	8636546	8636881	1	0	0	1	0	0	0	0	0	1	0	0	LOC119722883	-2608	0	1	0
peak10223	NW_024037054.1	8643772	8644405	0	0	0	0	0	0	0	0	0	1	0	0	LOC119722883	-9834	0	0	1
peak10224	NW_024037054.1	8645100	8645441	0	0	0	0	0	0	0	0	0	1	0	0	LOC119722883	-11162	0	0	1
peak10225	NW_024037054.1	8649155	8649351	1	0	0	1	0	0	0	0	0	1	0	0	LOC119722888	13704	0	0	1
peak10226	NW_024037054.1	8651359	8651735	1	1	0	0	0	0	0	0	0	1	0	0	LOC119722888	11320	0	0	1
peak10227	NW_024037054.1	8657018	8657212	1	1	0	0	0	0	0	0	0	1	0	0	LOC119722888	5843	0	0	1
peak10228	NW_024037054.1	8666104	8666355	1	0	0	1	0	0	0	0	0	1	0	0	LOC119722888	-3049	0	1	0
peak10229	NW_024037054.1	8667521	8668093	1	0	0	1	0	0	0	0	0	0	0	1	LOC119722888	-4466	0	1	0
peak1023	NW_024037047.1	14844184	14844497	1	1	0	0	0	0	0	0	0	1	0	0	LOC119723598	11849	0	0	1
peak10230	NW_024037054.1	8669278	8669853	1	0	0	1	0	0	0	0	0	1	0	0	LOC119722888	-6223	0	0	1
peak10231	NW_024037054.1	8671364	8671622	1	0	0	1	0	0	0	0	0	0	0	1	LOC119722888	-8309	0	0	1
peak10232	NW_024037054.1	8672791	8673039	1	0	0	1	0	0	0	0	0	0	0	1	LOC119722888	-9736	0	0	1
peak10233	NW_024037054.1	8673496	8674152	1	0	1	0	0	0	0	0	0	0	0	1	LOC119722888	-10441	0	0	1
peak10234	NW_024037054.1	8680726	8681055	1	0	0	1	0	0	0	0	0	1	0	0	LOC119722888	-17671	0	0	1
peak10235	NW_024037054.1	8681488	8681882	1	0	0	1	0	0	0	0	0	1	0	0	LOC119722888	-18433	0	0	1
peak10236	NW_024037054.1	8682379	8682581	1	1	0	0	0	0	0	0	0	1	0	0	LOC119722888	-19324	0	0	1
peak10237	NW_024037054.1	8692566	8693139	1	1	0	0	0	0	0	0	0	0	0	1	LOC119722886	12163	0	0	1
peak10238	NW_024037054.1	8697306	8697510	0	0	0	0	0	0	0	0	0	1	0	0	LOC119722886	7792	0	0	1
peak10239	NW_024037054.1	8705016	8705402	1	1	0	0	0	0	0	0	0	1	0	0	LOC119722886	0	1	0	0
peak1024	NW_024037047.1	14880218	14880600	1	1	0	0	0	0	0	1	0	0	1	0	LOC119723588	16894	0	0	1
peak10240	NW_024037054.1	8705470	8705654	0	0	0	0	0	0	0	0	0	1	0	0	LOC119722886	-168	1	0	0
peak10241	NW_024037054.1	8723953	8724387	1	0	0	1	0	0	0	0	0	1	0	0	LOC119722892	1675	0	1	0
peak10242	NW_024037054.1	8724436	8724721	1	1	0	0	0	0	0	0	0	1	0	0	LOC119722892	1341	0	1	0
peak10243	NW_024037054.1	8729428	8730113	1	1	0	0	0	0	0	0	0	1	0	0	LOC119722895	1787	0	1	0
peak10244	NW_024037054.1	8736279	8736474	1	1	0	0	0	0	0	0	0	1	0	0	LOC119722893	1329	0	1	0
peak10245	NW_024037054.1	8738190	8738440	0	0	0	0	0	0	0	0	0	1	0	0	LOC119722893	-387	1	0	0
peak10246	NW_024037054.1	8752081	8752450	1	1	0	0	0	0	0	0	0	1	0	0	LOC119722897	831	1	0	0
peak10247	NW_024037054.1	8754000	8754329	0	0	0	0	0	0	0	0	0	1	0	0	LOC119722897	-719	0	1	0
peak10248	NW_024037054.1	8760997	8761233	1	1	0	0	0	0	1	0	0	0	0	1	LOC119722898	-2109	0	1	0
peak10249	NW_024037054.1	8762796	8763268	0	0	0	0	0	0	0	0	0	0	0	1	LOC119723232	1770	0	1	0
peak1025	NW_024037047.1	14893233	14893412	0	0	0	0	0	0	0	0	0	1	0	0	LOC119723588	4082	0	1	0
peak10250	NW_024037054.1	8766050	8766326	1	1	0	0	0	0	0	0	0	0	0	1	LOC119723232	-1012	0	1	0
peak10251	NW_024037054.1	8768191	8768951	1	1	0	0	0	0	0	0	0	1	0	0	LOC119722899	3	1	0	0
peak10252	NW_024037054.1	8769016	8769221	1	1	0	0	0	0	0	0	0	1	0	0	LOC119722899	-62	1	0	0
peak10253	NW_024037054.1	8774224	8774922	1	0	1	0	0	0	0	0	0	1	0	0	LOC119722899	-5270	0	0	1
peak10254	NW_024037054.1	8775473	8775999	1	0	1	0	0	0	0	0	0	0	0	1	LOC119722899	-6519	0	0	1
peak10255	NW_024037054.1	8779371	8779708	1	0	1	0	0	0	0	0	0	0	1	0	LOC119722899	-10417	0	0	1
peak10256	NW_024037054.1	8785957	8786247	1	0	1	0	0	0	0	0	0	1	0	0	LOC119722899	-17003	0	0	1
peak10257	NW_024037054.1	8789037	8789656	1	0	1	0	0	0	0	0	0	0	0	1	LOC119722899	-20083	0	0	1
peak10258	NW_024037054.1	8791105	8791867	1	0	1	0	0	0	0	0	0	0	1	0	LOC119722899	-22151	0	0	1
peak10259	NW_024037054.1	8791974	8792309	1	0	1	0	0	0	0	0	0	1	0	0	LOC119722899	-23020	0	0	1
peak1026	NW_024037047.1	14895670	14895904	1	1	0	0	0	0	0	0	0	1	0	0	LOC119723588	1590	0	1	0
peak10260	NW_024037054.1	8840636	8840946	0	0	0	0	0	0	0	0	0	1	0	0	LOC119722902	27230	0	0	1
peak10261	NW_024037054.1	8895176	8895635	1	0	0	1	0	0	0	0	0	1	0	0	LOC119722903	0	1	0	0
peak10262	NW_024037054.1	8943053	8943374	1	0	0	0	1	0	0	0	0	1	0	0	LOC119722904	3218	0	1	0
peak10263	NW_024037054.1	8946105	8946433	1	1	0	0	0	0	0	0	0	1	0	0	LOC119722904	159	1	0	0
peak10264	NW_024037054.1	8958295	8958471	1	1	0	0	0	0	0	0	0	1	0	0	LOC119722906	826	1	0	0
peak10265	NW_024037054.1	8958612	8958831	1	0	0	1	0	0	0	0	0	1	0	0	LOC119722906	466	1	0	0
peak10266	NW_024037054.1	8958916	8959290	1	0	0	1	0	0	0	0	0	1	0	0	LOC119722906	7	1	0	0
peak10267	NW_024037054.1	8959711	8959948	1	1	0	0	0	0	0	0	0	0	0	1	LOC119722906	-414	1	0	0
peak10268	NW_024037054.1	8960331	8960641	1	0	1	0	0	0	0	0	0	1	0	0	LOC119722906	-1034	0	1	0
peak10269	NW_024037054.1	8961350	8961913	1	0	1	0	0	0	0	0	0	1	0	0	LOC119722906	-2053	0	1	0
peak1027	NW_024037047.1	14897155	14897573	1	1	0	0	0	0	0	0	0	1	0	0	LOC119723588	0	1	0	0
peak10270	NW_024037054.1	8965164	8965806	1	0	1	0	0	0	0	0	0	0	0	1	LOC119722906	-5867	0	0	1
peak10271	NW_024037054.1	8966732	8966945	1	0	1	0	0	0	0	0	0	0	0	1	LOC119722906	-7435	0	0	1
peak10272	NW_024037054.1	8966965	8967245	1	0	1	0	0	0	0	0	0	1	0	0	LOC119722906	-7668	0	0	1
peak10273	NW_024037054.1	8969489	8969722	1	0	1	0	0	0	0	0	0	1	0	0	LOC119722907	9574	0	0	1
peak10274	NW_024037054.1	8982708	8983157	1	1	0	0	0	0	0	0	0	1	0	0	LOC119722907	-3412	0	1	0
peak10275	NW_024037054.1	8983228	8983466	1	1	0	0	0	0	0	0	0	0	0	1	LOC119722907	-3932	0	1	0
peak10276	NW_024037054.1	8990421	8990622	1	1	0	0	0	0	0	0	0	1	0	0	LOC119722908	3051	0	1	0
peak10277	NW_024037054.1	8990857	8991424	1	1	0	0	0	0	0	0	0	1	0	0	LOC119722908	2249	0	1	0
peak10278	NW_024037054.1	8993709	8993914	0	0	0	0	0	0	0	0	0	0	0	1	LOC119722908	-36	1	0	0
peak10279	NW_024037054.1	8997137	8997471	1	0	1	0	0	0	0	0	0	1	0	0	LOC119722908	-3464	0	1	0
peak1028	NW_024037047.1	14897665	14897816	1	1	0	0	0	0	0	0	0	1	0	0	LOC119723588	-171	1	0	0
peak10280	NW_024037054.1	8998369	8998692	1	0	1	0	0	0	0	0	0	0	1	0	LOC119722908	-4696	0	1	0
peak10281	NW_024037054.1	8999294	8999610	1	0	1	0	0	0	0	0	0	1	0	0	LOC119722908	-5621	0	0	1
peak10282	NW_024037054.1	9000971	9001130	1	0	1	0	0	0	0	0	0	1	0	0	LOC119722908	-7298	0	0	1
peak10283	NW_024037054.1	9002944	9003107	1	0	0	1	0	0	0	0	0	1	0	0	LOC119722908	-9271	0	0	1
peak10284	NW_024037054.1	9003200	9003541	0	0	0	0	0	0	0	0	0	1	0	0	LOC119722908	-9527	0	0	1
peak10285	NW_024037054.1	9003972	9004274	1	1	0	0	0	0	0	0	0	0	0	1	LOC119722908	-10299	0	0	1
peak10286	NW_024037054.1	9004493	9004900	1	0	1	0	0	0	0	0	0	0	0	1	LOC119722908	-10820	0	0	1
peak10287	NW_024037054.1	9005003	9005268	1	0	1	0	0	0	0	0	0	1	0	0	LOC119722908	-11330	0	0	1
peak10288	NW_024037054.1	9008107	9008746	1	0	0	1	0	0	0	1	0	0	1	0	LOC119722911	9677	0	0	1
peak10289	NW_024037054.1	9014340	9014678	1	0	1	0	0	0	0	0	0	1	0	0	LOC119722911	3745	0	1	0
peak1029	NW_024037047.1	15100100	15100557	1	1	0	0	0	0	0	0	0	1	0	0	LOC119730688	-22077	0	0	1
peak10290	NW_024037054.1	9014816	9015179	1	0	1	0	0	0	0	0	0	1	0	0	LOC119722911	3244	0	1	0
peak10291	NW_024037054.1	9026722	9027847	1	0	1	0	0	0	0	0	0	1	0	0	LOC119722909	0	1	0	0
peak10292	NW_024037054.1	9034453	9034724	1	1	0	0	0	0	0	0	0	1	0	0	LOC119722909	-6691	0	0	1
peak10293	NW_024037054.1	9035196	9035953	1	0	0	1	0	0	0	0	0	1	0	0	LOC119722909	-7434	0	0	1
peak10294	NW_024037054.1	9036340	9036600	1	1	0	0	0	0	0	0	0	1	0	0	LOC119722913	6792	0	0	1
peak10295	NW_024037054.1	9040317	9040619	1	1	0	0	0	0	0	0	0	0	1	0	LOC119722913	2773	0	1	0
peak10296	NW_024037054.1	9041559	9042086	1	0	1	0	0	0	0	0	0	1	0	0	LOC119722913	1306	0	1	0
peak10297	NW_024037054.1	9043205	9043637	0	0	0	0	0	0	0	0	0	0	0	1	LOC119722913	0	1	0	0
peak10298	NW_024037054.1	9046125	9046450	1	0	1	0	0	0	0	0	0	1	0	0	LOC119722913	-2733	0	1	0
peak10299	NW_024037054.1	9055781	9056054	1	0	0	1	0	0	0	0	0	1	0	0	LOC119722912	441	1	0	0
peak103	NW_024037047.1	2440049	2440583	1	0	0	1	0	0	0	0	0	1	0	0	LOC119738249	-21171	0	0	1
peak1030	NW_024037047.1	15139347	15139627	1	1	0	0	0	0	0	0	1	0	1	0	LOC119730696	518	1	0	0
peak10300	NW_024037054.1	9056134	9056348	1	1	0	0	0	0	0	0	0	1	0	0	LOC119722912	147	1	0	0
peak10301	NW_024037054.1	9056435	9056824	0	0	0	0	0	0	0	0	0	1	0	0	LOC119722912	0	1	0	0
peak10302	NW_024037054.1	9058434	9058933	1	0	0	1	0	0	0	0	0	1	0	0	LOC119722912	-1939	0	1	0
peak10303	NW_024037054.1	9071004	9071158	1	1	0	0	0	0	0	0	0	1	0	0	LOC119722914	1058	0	1	0
peak10304	NW_024037054.1	9071572	9072008	1	0	0	1	0	0	0	0	0	1	0	0	LOC119722914	208	1	0	0
peak10305	NW_024037054.1	9072048	9072508	1	1	0	0	0	0	0	0	0	1	0	0	LOC119722914	0	1	0	0
peak10306	NW_024037054.1	9082519	9083317	1	0	1	0	0	0	0	0	0	1	0	0	LOC119722916	0	1	0	0
peak10307	NW_024037054.1	9089441	9089651	1	0	1	0	0	0	0	0	0	1	0	0	LOC119722916	-6500	0	0	1
peak10308	NW_024037054.1	9093482	9093758	1	0	1	0	0	0	0	0	0	1	0	0	LOC119722916	-10541	0	0	1
peak10309	NW_024037054.1	9096357	9096549	1	0	1	0	0	0	0	0	0	1	0	0	LOC119722916	-13416	0	0	1
peak1031	NW_024037047.1	15140573	15140805	1	1	0	0	0	0	0	0	0	1	0	0	LOC119730696	-428	1	0	0
peak10310	NW_024037054.1	9103089	9103442	1	0	1	0	0	0	0	1	0	0	1	0	LOC119723233	12593	0	0	1
peak10311	NW_024037054.1	9110759	9111196	1	0	1	0	0	0	0	1	0	0	1	0	LOC119723233	4839	0	1	0
peak10312	NW_024037054.1	9125943	9126174	1	0	1	0	0	0	0	0	0	1	0	0	LOC119723233	-9908	0	0	1
peak10313	NW_024037054.1	9149100	9149381	1	0	0	1	0	0	0	0	0	1	0	0	LOC119722918	2367	0	1	0
peak10314	NW_024037054.1	9151715	9151890	0	0	0	0	0	0	0	0	0	1	0	0	LOC119722918	0	1	0	0
peak10315	NW_024037054.1	9153375	9153585	0	0	0	0	0	0	0	0	0	1	0	0	LOC119722918	-1627	0	1	0
peak10316	NW_024037054.1	9154265	9154496	0	0	0	0	0	0	0	0	0	1	0	0	LOC119722918	-2517	0	1	0
peak10317	NW_024037054.1	9154555	9154771	1	0	1	0	0	0	0	0	0	1	0	0	LOC119722918	-2807	0	1	0
peak10318	NW_024037054.1	9155617	9156118	1	0	1	0	0	0	0	0	0	1	0	0	LOC119722918	-3869	0	1	0
peak10319	NW_024037054.1	9157192	9157484	1	0	1	0	0	0	0	0	0	1	0	0	LOC119722923	5087	0	0	1
peak1032	NW_024037047.1	15383346	15383557	1	1	0	0	0	0	0	0	0	1	0	0	LOC119730725	35153	0	0	1
peak10320	NW_024037054.1	9157740	9158247	1	0	1	0	0	0	0	0	0	0	0	1	LOC119722923	4324	0	1	0
peak10321	NW_024037054.1	9164682	9165713	1	0	0	1	0	0	0	0	0	1	0	0	LOC119722920	1010	0	1	0
peak10322	NW_024037054.1	9166532	9166773	1	0	1	0	0	0	0	0	0	1	0	0	LOC119722920	0	1	0	0
peak10323	NW_024037054.1	9166900	9167034	1	0	0	0	1	0	0	0	0	1	0	0	LOC119722920	-177	1	0	0
peak10324	NW_024037054.1	9176889	9177372	1	1	0	0	0	0	1	0	0	0	0	1	LOC119722921	8581	0	0	1
peak10325	NW_024037054.1	9177818	9178099	1	1	0	0	0	0	0	0	0	0	0	1	LOC119722921	7854	0	0	1
peak10326	NW_024037054.1	9187971	9188362	0	0	0	0	0	0	1	0	0	0	0	1	LOC119722921	-2018	0	1	0
peak10327	NW_024037054.1	9190216	9191103	1	1	0	0	0	0	0	0	0	1	0	0	LOC119722921	-4263	0	1	0
peak10328	NW_024037054.1	9261431	9262049	1	1	0	0	0	0	1	0	0	0	0	1	LOC119723234	47691	0	0	1
peak10329	NW_024037054.1	9262070	9262285	1	1	0	0	0	0	1	0	0	0	0	1	LOC119723234	47455	0	0	1
peak1033	NW_024037047.1	15508740	15508955	0	0	0	0	0	0	0	0	0	1	0	0	LOC119730735	71641	0	0	1
peak10330	NW_024037054.1	9302634	9302861	1	1	0	0	0	0	0	0	0	1	0	0	LOC119723234	6879	0	0	1
peak10331	NW_024037054.1	9304107	9304394	0	0	0	0	0	0	0	0	0	1	0	0	LOC119723234	5346	0	0	1
peak10332	NW_024037054.1	9309631	9309999	0	0	0	0	0	0	0	0	1	0	1	0	LOC119723234	0	1	0	0
peak10333	NW_024037054.1	9315014	9315215	1	1	0	0	0	0	0	0	0	1	0	0	LOC119722927	5200	0	0	1
peak10334	NW_024037054.1	9323080	9323470	1	1	0	0	0	0	0	0	0	1	0	0	LOC119722927	-2665	0	1	0
peak10335	NW_024037054.1	9330062	9330681	1	1	0	0	0	0	0	0	0	1	0	0	LOC119722928	0	1	0	0
peak10336	NW_024037054.1	9337642	9337815	1	1	0	0	0	0	0	0	0	1	0	0	LOC119722928	-7053	0	0	1
peak10337	NW_024037054.1	9346030	9346203	1	1	0	0	0	0	0	0	0	1	0	0	LOC119722929	0	1	0	0
peak10338	NW_024037054.1	9347864	9348420	0	0	0	0	0	0	0	0	0	1	0	0	LOC119722929	-1815	0	1	0
peak10339	NW_024037054.1	9350066	9350476	1	0	0	1	0	0	0	0	0	0	1	0	LOC119722929	-4017	0	1	0
peak1034	NW_024037047.1	15787399	15787812	1	1	0	0	0	0	0	0	0	1	0	0	LOC119730792	-6827	0	0	1
peak10340	NW_024037054.1	9351577	9351903	1	0	0	1	0	0	0	0	0	1	0	0	LOC119722929	-5528	0	0	1
peak10341	NW_024037054.1	9353609	9354092	1	0	1	0	0	0	0	0	0	1	0	0	LOC119722929	-7560	0	0	1
peak10342	NW_024037054.1	9356306	9356581	1	0	1	0	0	0	0	0	0	1	0	0	LOC119722930	5471	0	0	1
peak10343	NW_024037054.1	9357188	9357424	1	0	0	1	0	0	0	0	0	1	0	0	LOC119722930	4628	0	1	0
peak10344	NW_024037054.1	9359469	9359872	1	0	1	0	0	0	0	0	0	1	0	0	LOC119722930	2180	0	1	0
peak10345	NW_024037054.1	9390060	9390369	1	1	0	0	0	0	0	0	0	1	0	0	LOC119722930	-28008	0	0	1
peak10346	NW_024037054.1	9413119	9413775	1	1	0	0	0	0	0	0	0	1	0	0	LOC119722931	5388	0	0	1
peak10347	NW_024037054.1	9421053	9421238	1	1	0	0	0	0	0	0	0	1	0	0	LOC119722931	-1890	0	1	0
peak10348	NW_024037054.1	9427012	9427276	1	1	0	0	0	0	0	0	0	1	0	0	LOC119722578	7406	0	0	1
peak10349	NW_024037054.1	9433342	9433756	1	1	0	0	0	0	0	0	0	1	0	0	LOC119722578	926	1	0	0
peak1035	NW_024037047.1	15898263	15898674	1	1	0	0	0	0	0	0	0	1	0	0	LOC119723637	1098	0	1	0
peak10350	NW_024037054.1	9441590	9441818	0	0	0	0	0	0	0	0	0	1	0	0	LOC119722932	3585	0	1	0
peak10351	NW_024037054.1	9460457	9461016	1	0	0	1	0	0	0	0	0	1	0	0	LOC119722932	-15054	0	0	1
peak10352	NW_024037054.1	9482878	9483717	1	0	1	0	0	0	0	0	0	1	0	0	LOC119723235	4137	0	1	0
peak10353	NW_024037054.1	9486324	9486717	1	1	0	0	0	0	0	0	0	1	0	0	LOC119723235	1137	0	1	0
peak10354	NW_024037054.1	9494101	9494308	0	0	0	0	0	0	0	0	0	1	0	0	LOC119722935	2287	0	1	0
peak10355	NW_024037054.1	9495991	9496308	1	1	0	0	0	0	0	0	0	1	0	0	LOC119722935	287	1	0	0
peak10356	NW_024037054.1	9502898	9503678	1	1	0	0	0	0	0	0	0	1	0	0	LOC119722936	0	1	0	0
peak10357	NW_024037054.1	9543217	9543668	1	0	1	0	0	0	0	1	0	0	1	0	LOC119722938	16113	0	0	1
peak10358	NW_024037054.1	9551289	9551881	1	0	0	1	0	0	0	0	0	1	0	0	LOC119722938	7900	0	0	1
peak10359	NW_024037054.1	9552036	9552345	1	1	0	0	0	0	0	0	0	1	0	0	LOC119722938	7436	0	0	1
peak1036	NW_024037047.1	15898719	15899475	1	1	0	0	0	0	0	0	0	0	0	1	LOC119723637	297	1	0	0
peak10360	NW_024037054.1	9559295	9559563	1	1	0	0	0	0	0	0	0	1	0	0	LOC119722938	218	1	0	0
peak10361	NW_024037054.1	9559616	9560058	1	1	0	0	0	0	0	0	0	1	0	0	LOC119722938	0	1	0	0
peak10362	NW_024037054.1	9576056	9576664	1	1	0	0	0	0	0	0	0	1	0	0	LOC119722941	-2066	0	1	0
peak10363	NW_024037054.1	9576733	9577508	1	0	1	0	0	0	0	0	0	1	0	0	LOC119722939	1678	0	1	0
peak10364	NW_024037054.1	9592919	9593105	1	1	0	0	0	0	0	0	0	1	0	0	LOC119722940	7900	0	0	1
peak10365	NW_024037054.1	9593921	9594093	1	1	0	0	0	0	0	0	0	1	0	0	LOC119722940	6912	0	0	1
peak10366	NW_024037054.1	9600150	9601212	1	0	0	1	0	0	0	0	0	1	0	0	LOC119722940	0	1	0	0
peak10367	NW_024037054.1	9603389	9603650	1	0	1	0	0	0	0	0	0	0	1	0	LOC119722940	-2384	0	1	0
peak10368	NW_024037054.1	9604138	9604329	1	0	1	0	0	0	0	0	0	0	1	0	LOC119722940	2392	0	1	0
peak10369	NW_024037054.1	9606009	9606864	1	0	0	1	0	0	0	0	0	1	0	0	LOC119722940	0	1	0	0
peak1037	NW_024037047.1	15901912	15902148	1	1	0	0	0	0	0	0	0	1	0	0	LOC119723637	-2140	0	1	0
peak10370	NW_024037054.1	9607188	9607586	1	0	1	0	0	0	0	0	0	1	0	0	LOC119722940	65	1	0	0
peak10371	NW_024037054.1	9607621	9607886	0	0	0	0	0	0	0	0	0	1	0	0	LOC119722940	0	1	0	0
peak10372	NW_024037054.1	9613487	9613809	1	0	1	0	0	0	0	0	0	1	0	0	LOC119722940	-5836	0	0	1
peak10373	NW_024037054.1	9619224	9619489	1	0	0	1	0	0	0	0	0	1	0	0	LOC119722940	-11573	0	0	1
peak10374	NW_024037054.1	9622090	9622384	1	0	1	0	0	0	0	0	0	1	0	0	LOC119722940	-14439	0	0	1
peak10375	NW_024037054.1	9624740	9624986	1	0	0	1	0	0	0	0	0	1	0	0	LOC119722944	13371	0	0	1
peak10376	NW_024037054.1	9625000	9625347	1	0	1	0	0	0	0	1	0	0	1	0	LOC119722944	13010	0	0	1
peak10377	NW_024037054.1	9627720	9628349	1	0	1	0	0	0	0	0	0	1	0	0	LOC119722944	10008	0	0	1
peak10378	NW_024037054.1	9628641	9628751	1	1	0	0	0	0	0	0	0	1	0	0	LOC119722944	9606	0	0	1
peak10379	NW_024037054.1	9632995	9633488	0	0	0	0	0	0	0	0	0	1	0	0	LOC119722944	4869	0	1	0
peak1038	NW_024037047.1	15902772	15902974	1	1	0	0	0	0	0	0	0	1	0	0	LOC119723637	-3000	0	1	0
peak10380	NW_024037054.1	9650294	9650557	1	1	0	0	0	0	0	0	0	1	0	0	LOC119722945	3891	0	1	0
peak10381	NW_024037054.1	9654002	9654585	1	1	0	0	0	0	0	0	0	0	0	1	LOC119722945	0	1	0	0
peak10382	NW_024037054.1	9667652	9667910	1	1	0	0	0	0	0	0	0	1	0	0	LOC119722945	-13204	0	0	1
peak10383	NW_024037054.1	9669002	9669407	0	0	0	0	0	0	0	0	0	1	0	0	LOC119722945	-14554	0	0	1
peak10384	NW_024037054.1	9676715	9676909	1	1	0	0	0	0	0	0	0	1	0	0	LOC119722946	9582	0	0	1
peak10385	NW_024037054.1	9681213	9681567	1	1	0	0	0	0	0	0	1	0	1	0	LOC119722946	4924	0	1	0
peak10386	NW_024037054.1	9682377	9682642	1	1	0	0	0	0	0	0	0	1	0	0	LOC119722946	3849	0	1	0
peak10387	NW_024037054.1	9685824	9686064	1	1	0	0	0	0	0	0	0	1	0	0	LOC119722946	427	1	0	0
peak10388	NW_024037054.1	9686359	9686856	1	1	0	0	0	0	0	0	0	1	0	0	LOC119722946	0	1	0	0
peak10389	NW_024037054.1	9690947	9691282	1	1	0	0	0	0	0	0	0	1	0	0	LOC119722946	-4456	0	1	0
peak1039	NW_024037047.1	15904576	15904770	0	0	0	0	0	0	0	0	1	0	1	0	LOC119723637	-4804	0	1	0
peak10390	NW_024037054.1	9700571	9700753	1	1	0	0	0	0	0	0	0	1	0	0	LOC119722946	-14080	0	0	1
peak10391	NW_024037054.1	9727761	9728062	1	1	0	0	0	0	0	0	0	1	0	0	LOC119722947	2187	0	1	0
peak10392	NW_024037054.1	9744392	9744784	0	0	0	0	0	0	0	0	0	0	0	1	LOC119722950	6450	0	0	1
peak10393	NW_024037054.1	9749720	9750174	1	1	0	0	0	0	0	0	0	0	0	1	LOC119722950	1060	0	1	0
peak10394	NW_024037054.1	9754925	9755433	1	1	0	0	0	0	0	0	0	0	0	1	LOC119722950	-3691	0	1	0
peak10395	NW_024037054.1	9757993	9758306	1	1	0	0	0	0	0	0	0	0	0	1	LOC119722950	-6759	0	0	1
peak10396	NW_024037054.1	9758383	9758892	1	1	0	0	0	0	0	0	0	0	0	1	LOC119722950	-7149	0	0	1
peak10397	NW_024037054.1	9759072	9759330	1	1	0	0	0	0	0	0	0	0	0	1	LOC119722950	-7838	0	0	1
peak10398	NW_024037054.1	9760122	9760481	1	1	0	0	0	0	0	0	0	1	0	0	LOC119722950	-8888	0	0	1
peak10399	NW_024037054.1	9760700	9760858	1	1	0	0	0	0	0	0	0	1	0	0	LOC119722950	-9466	0	0	1
peak104	NW_024037047.1	2444897	2445542	1	1	0	0	0	0	0	0	0	0	0	1	LOC119738249	-26019	0	0	1
peak1040	NW_024037047.1	15911655	15912369	1	1	0	0	0	0	0	0	0	1	0	0	LOC119723653	0	1	0	0
peak10400	NW_024037054.1	9763208	9763442	1	1	0	0	0	0	0	0	0	1	0	0	LOC119722950	-11974	0	0	1
peak10401	NW_024037054.1	9764216	9764422	1	1	0	0	0	0	0	0	0	1	0	0	LOC119722950	-12982	0	0	1
peak10402	NW_024037054.1	9765218	9765657	1	1	0	0	0	0	0	0	0	1	0	0	LOC119722950	-13984	0	0	1
peak10403	NW_024037054.1	9769589	9770015	1	1	0	0	0	0	0	0	0	1	0	0	LOC119722950	-18355	0	0	1
peak10404	NW_024037054.1	9773266	9773517	1	1	0	0	0	0	0	0	0	1	0	0	LOC119722950	-22032	0	0	1
peak10405	NW_024037054.1	9774864	9775245	1	0	1	0	0	0	0	0	0	1	0	0	LOC119722950	-23630	0	0	1
peak10406	NW_024037054.1	9776027	9776342	1	1	0	0	0	0	0	0	0	1	0	0	LOC119722950	-24793	0	0	1
peak10407	NW_024037054.1	9793972	9794723	0	0	0	0	0	0	0	0	0	0	0	1	LOC119722952	25346	0	0	1
peak10408	NW_024037054.1	9806426	9806844	1	1	0	0	0	0	0	0	0	1	0	0	LOC119722952	13225	0	0	1
peak10409	NW_024037054.1	9814289	9814551	1	1	0	0	0	0	1	0	0	0	0	1	LOC119722952	5518	0	0	1
peak1041	NW_024037047.1	15938979	15939491	1	1	0	0	0	0	0	0	0	0	1	0	LOC119723674	0	1	0	0
peak10410	NW_024037054.1	9815689	9815878	1	1	0	0	0	0	0	0	0	1	0	0	LOC119722952	4191	0	1	0
peak10411	NW_024037054.1	9816033	9816275	1	1	0	0	0	0	1	0	0	0	0	1	LOC119722952	3794	0	1	0
peak10412	NW_024037054.1	9819576	9820164	1	0	0	1	0	0	0	0	0	1	0	0	LOC119722952	0	1	0	0
peak10413	NW_024037054.1	9827999	9828432	1	1	0	0	0	0	0	0	0	0	1	0	LOC119722952	-7930	0	0	1
peak10414	NW_024037054.1	9829075	9829409	1	1	0	0	0	0	0	0	0	1	0	0	LOC119722952	-9006	0	0	1
peak10415	NW_024037054.1	9838137	9838628	1	1	0	0	0	0	0	0	0	1	0	0	LOC119722952	-18068	0	0	1
peak10416	NW_024037054.1	9850947	9851200	1	1	0	0	0	0	0	0	0	1	0	0	LOC119722952	-30878	0	0	1
peak10417	NW_024037054.1	9880369	9880938	0	0	0	0	0	0	1	0	0	0	0	1	LOC119722953	6066	0	0	1
peak10418	NW_024037054.1	9883569	9883913	0	0	0	0	0	0	0	0	0	1	0	0	LOC119722953	3091	0	1	0
peak10419	NW_024037054.1	9890476	9891252	1	1	0	0	0	0	0	0	0	1	0	0	LOC119722954	0	1	0	0
peak1042	NW_024037047.1	15940496	15940804	1	1	0	0	0	0	1	0	0	0	0	1	LOC119723674	-1012	0	1	0
peak10420	NW_024037054.1	9898230	9899013	0	0	0	0	0	0	0	0	0	0	0	1	LOC119722955	5603	0	0	1
peak10421	NW_024037054.1	9933060	9933504	1	1	0	0	0	0	0	0	0	1	0	0	LOC119722956	22266	0	0	1
peak10422	NW_024037054.1	9936302	9936585	0	0	0	0	0	0	1	0	0	0	0	1	LOC119722956	19185	0	0	1
peak10423	NW_024037054.1	9944574	9944774	1	1	0	0	0	0	0	0	0	1	0	0	LOC119722956	10996	0	0	1
peak10424	NW_024037054.1	9946255	9946447	1	1	0	0	0	0	0	0	0	1	0	0	LOC119722956	9323	0	0	1
peak10425	NW_024037054.1	9946476	9947037	1	1	0	0	0	0	0	0	0	1	0	0	LOC119722956	8733	0	0	1
peak10426	NW_024037054.1	9950752	9951089	0	0	0	0	0	0	0	0	0	1	0	0	LOC119722956	4681	0	1	0
peak10427	NW_024037054.1	9955427	9955992	1	1	0	0	0	0	0	0	0	1	0	0	LOC119722956	0	1	0	0
peak10428	NW_024037054.1	9965952	9966266	0	0	0	0	0	0	1	0	0	0	0	1	LOC119722956	-10182	0	0	1
peak10429	NW_024037054.1	9967107	9967335	1	1	0	0	0	0	1	0	0	0	0	1	LOC119722956	-11337	0	0	1
peak1043	NW_024037047.1	15941289	15941493	1	1	0	0	0	0	0	0	0	1	0	0	LOC119723674	-1805	0	1	0
peak10430	NW_024037054.1	9971398	9971793	1	1	0	0	0	0	1	0	0	0	0	1	LOC119722956	-15628	0	0	1
peak10431	NW_024037054.1	9984493	9984738	1	1	0	0	0	0	0	0	0	1	0	0	LOC119722957	12304	0	0	1
peak10432	NW_024037054.1	9997458	9997874	0	0	0	0	0	0	0	0	0	1	0	0	LOC119722957	-416	1	0	0
peak10433	NW_024037054.1	10001353	10001684	1	1	0	0	0	0	0	0	0	1	0	0	LOC119722957	-4311	0	1	0
peak10434	NW_024037054.1	10005123	10005515	1	1	0	0	0	0	0	0	0	0	1	0	LOC119722957	-8081	0	0	1
peak10435	NW_024037054.1	10006697	10006914	1	1	0	0	0	0	0	0	0	1	0	0	LOC119722959	8201	0	0	1
peak10436	NW_024037054.1	10007309	10007598	1	1	0	0	0	0	0	0	0	1	0	0	LOC119722959	7517	0	0	1
peak10437	NW_024037054.1	10007929	10008209	1	1	0	0	0	0	0	0	0	0	0	1	LOC119722959	6906	0	0	1
peak10438	NW_024037054.1	10014161	10014459	1	0	0	0	0	1	0	0	0	1	0	0	LOC119722959	656	1	0	0
peak10439	NW_024037054.1	10014540	10014785	1	0	0	0	0	1	0	0	0	1	0	0	LOC119722959	330	1	0	0
peak1044	NW_024037047.1	15954583	15954801	1	1	0	0	0	0	0	0	0	1	0	0	LOC119723674	-15099	0	0	1
peak10440	NW_024037054.1	10014820	10015927	0	0	0	0	0	0	0	0	0	1	0	0	LOC119722959	0	1	0	0
peak10441	NW_024037054.1	10020489	10021280	1	0	0	0	1	0	0	0	0	1	0	0	LOC119722959	-5374	0	0	1
peak10442	NW_024037054.1	10022658	10022923	1	1	0	0	0	0	0	0	0	1	0	0	LOC119722959	-7543	0	0	1
peak10443	NW_024037054.1	10041737	10042189	1	0	0	1	0	0	0	0	0	1	0	0	LOC119722959	-26622	0	0	1
peak10444	NW_024037054.1	10042653	10042892	1	1	0	0	0	0	0	0	0	1	0	0	LOC119722959	-27538	0	0	1
peak10445	NW_024037054.1	10043451	10043796	1	0	0	1	0	0	0	0	0	1	0	0	LOC119722959	-28336	0	0	1
peak10446	NW_024037054.1	10044152	10044672	1	0	0	1	0	0	0	0	0	1	0	0	LOC119722959	-29037	0	0	1
peak10447	NW_024037054.1	10046660	10046946	1	0	0	1	0	0	0	0	0	1	0	0	LOC119722959	-31545	0	0	1
peak10448	NW_024037054.1	10069224	10069870	1	1	0	0	0	0	0	0	0	1	0	0	LOC119722960	26422	0	0	1
peak10449	NW_024037054.1	10107332	10107695	1	1	0	0	0	0	0	0	0	1	0	0	LOC119722960	-10592	0	0	1
peak1045	NW_024037047.1	15957097	15957349	1	1	0	0	0	0	0	0	0	1	0	0	LOC119723674	-17613	0	0	1
peak10450	NW_024037054.1	10139335	10140146	1	1	0	0	0	0	0	0	0	1	0	0	LOC119723236	5272	0	0	1
peak10451	NW_024037054.1	10143029	10143289	1	1	0	0	0	0	0	0	0	1	0	0	LOC119723236	2129	0	1	0
peak10452	NW_024037054.1	10145164	10145764	1	1	0	0	0	0	0	0	0	0	1	0	LOC119723236	0	1	0	0
peak10453	NW_024037054.1	10151243	10151507	0	0	0	0	0	0	0	0	0	1	0	0	LOC119723236	-5825	0	0	1
peak10454	NW_024037054.1	10156849	10157123	1	1	0	0	0	0	0	0	0	1	0	0	LOC119722962	4315	0	1	0
peak10455	NW_024037054.1	10157325	10157622	1	1	0	0	0	0	0	0	0	1	0	0	LOC119722962	3816	0	1	0
peak10456	NW_024037054.1	10174724	10175091	1	1	0	0	0	0	0	0	0	1	0	0	LOC119722962	-13286	0	0	1
peak10457	NW_024037054.1	10176107	10176459	1	1	0	0	0	0	0	0	0	1	0	0	LOC119722962	-14669	0	0	1
peak10458	NW_024037054.1	10180037	10180544	0	0	0	0	0	0	0	0	0	1	0	0	LOC119722962	-18599	0	0	1
peak10459	NW_024037054.1	10191764	10191962	1	1	0	0	0	0	0	0	0	1	0	0	LOC119722963	20969	0	0	1
peak1046	NW_024037047.1	15988524	15988802	1	1	0	0	0	0	0	0	1	0	1	0	LOC119730826	21360	0	0	1
peak10460	NW_024037054.1	10192021	10192494	1	1	0	0	0	0	0	0	0	1	0	0	LOC119722963	20437	0	0	1
peak10461	NW_024037054.1	10197102	10197719	1	1	0	0	0	0	0	0	0	0	0	1	LOC119722963	15212	0	0	1
peak10462	NW_024037054.1	10198340	10198655	1	1	0	0	0	0	0	0	0	0	0	1	LOC119722963	14276	0	0	1
peak10463	NW_024037054.1	10199871	10200177	1	1	0	0	0	0	0	0	0	0	0	1	LOC119722963	12754	0	0	1
peak10464	NW_024037054.1	10201373	10201946	1	1	0	0	0	0	0	0	0	0	0	1	LOC119722963	10985	0	0	1
peak10465	NW_024037054.1	10205462	10205727	1	1	0	0	0	0	0	0	0	0	0	1	LOC119722963	7204	0	0	1
peak10466	NW_024037054.1	10206295	10207028	1	1	0	0	0	0	0	0	0	0	0	1	LOC119722963	5903	0	0	1
peak10467	NW_024037054.1	10209957	10210106	1	1	0	0	0	0	0	0	0	1	0	0	LOC119722963	2825	0	1	0
peak10468	NW_024037054.1	10210234	10210422	1	1	0	0	0	0	0	0	0	1	0	0	LOC119722963	2509	0	1	0
peak10469	NW_024037054.1	10211919	10212129	1	1	0	0	0	0	0	0	0	1	0	0	LOC119722963	802	1	0	0
peak1047	NW_024037047.1	16082481	16082661	0	0	0	0	0	0	0	0	0	1	0	0	LOC119723682	-110	1	0	0
peak10470	NW_024037054.1	10212770	10213047	1	1	0	0	0	0	0	0	0	1	0	0	LOC119722963	0	1	0	0
peak10471	NW_024037054.1	10213126	10213304	0	0	0	0	0	0	0	0	0	1	0	0	LOC119722963	-195	1	0	0
peak10472	NW_024037054.1	10231016	10231475	1	1	0	0	0	0	0	0	0	0	0	1	LOC119722963	-18085	0	0	1
peak10473	NW_024037054.1	10242070	10242478	1	1	0	0	0	0	0	0	0	1	0	0	LOC119722963	-29139	0	0	1
peak10474	NW_024037054.1	10282467	10283258	1	1	0	0	0	0	0	0	0	1	0	0	LOC119722963	-69536	0	0	1
peak10475	NW_024037054.1	10331037	10331783	1	1	0	0	0	0	0	0	0	1	0	0	LOC119722966	25498	0	0	1
peak10476	NW_024037054.1	10335672	10335847	1	1	0	0	0	0	0	0	0	1	0	0	LOC119722966	21434	0	0	1
peak10477	NW_024037054.1	10344633	10345143	1	1	0	0	0	0	0	0	0	0	0	1	LOC119722966	12138	0	0	1
peak10478	NW_024037054.1	10366136	10366486	1	1	0	0	0	0	0	0	0	1	0	0	LOC119722966	-8855	0	0	1
peak10479	NW_024037054.1	10382279	10382441	1	1	0	0	0	0	0	0	0	1	0	0	LOC119723237	19683	0	0	1
peak1048	NW_024037047.1	16086238	16086878	1	0	0	1	0	0	0	0	0	0	1	0	LOC119723682	-3867	0	1	0
peak10480	NW_024037054.1	10405790	10406118	1	1	0	0	0	0	0	0	0	1	0	0	LOC119723237	-3666	0	1	0
peak10481	NW_024037054.1	10478905	10479375	1	1	0	0	0	0	0	0	0	1	0	0	LOC119722967	7540	0	0	1
peak10482	NW_024037054.1	10479576	10479759	1	1	0	0	0	0	0	0	0	1	0	0	LOC119722967	7156	0	0	1
peak10483	NW_024037054.1	10479939	10480335	1	1	0	0	0	0	0	0	0	1	0	0	LOC119722967	6580	0	0	1
peak10484	NW_024037054.1	10481115	10481465	1	1	0	0	0	0	0	0	0	0	0	1	LOC119722967	5450	0	0	1
peak10485	NW_024037054.1	10484018	10484423	1	1	0	0	0	0	0	0	0	0	0	1	LOC119722967	2492	0	1	0
peak10486	NW_024037054.1	10484545	10484881	1	1	0	0	0	0	0	0	0	0	0	1	LOC119722967	2034	0	1	0
peak10487	NW_024037054.1	10485228	10485492	1	1	0	0	0	0	0	0	0	0	0	1	LOC119722967	1423	0	1	0
peak10488	NW_024037054.1	10485723	10486003	1	1	0	0	0	0	0	0	0	1	0	0	LOC119722967	912	1	0	0
peak10489	NW_024037054.1	10486438	10486837	1	1	0	0	0	0	0	0	0	1	0	0	LOC119722967	78	1	0	0
peak1049	NW_024037047.1	16087365	16087707	1	0	1	0	0	0	0	0	0	1	0	0	LOC119723682	-4994	0	1	0
peak10490	NW_024037054.1	10486927	10487263	0	0	0	0	0	0	0	0	0	1	0	0	LOC119722967	-12	1	0	0
peak10491	NW_024037054.1	10504206	10504452	0	0	0	0	0	0	1	0	0	0	0	1	LOC119723238	-732	0	1	0
peak10492	NW_024037054.1	10510281	10510489	1	1	0	0	0	0	0	0	0	1	0	0	LOC119722968	-5093	0	0	1
peak10493	NW_024037054.1	10522427	10522664	1	1	0	0	0	0	1	0	0	0	0	1	LOC119722968	-17239	0	0	1
peak10494	NW_024037054.1	10533419	10533858	0	0	0	0	0	0	1	0	0	0	0	1	LOC119722968	-28231	0	0	1
peak10495	NW_024037054.1	10535323	10535688	0	0	0	0	0	0	0	0	0	1	0	0	LOC119722968	-30135	0	0	1
peak10496	NW_024037054.1	10569513	10570209	1	1	0	0	0	0	0	0	0	1	0	0	LOC119722969	15886	0	0	1
peak10497	NW_024037054.1	10570294	10570711	1	1	0	0	0	0	0	0	0	1	0	0	LOC119722969	15384	0	0	1
peak10498	NW_024037054.1	10575775	10576058	1	1	0	0	0	0	0	0	0	1	0	0	LOC119722969	10037	0	0	1
peak10499	NW_024037054.1	10576825	10577028	1	1	0	0	0	0	0	0	0	1	0	0	LOC119722969	9067	0	0	1
peak105	NW_024037047.1	2448995	2449242	1	0	0	1	0	0	0	0	0	1	0	0	LOC119738249	-30117	0	0	1
peak1050	NW_024037047.1	16093307	16093786	1	0	0	1	0	0	0	0	0	0	1	0	LOC119723682	-10936	0	0	1
peak10500	NW_024037054.1	10584108	10584810	1	1	0	0	0	0	0	0	0	1	0	0	LOC119722969	1285	0	1	0
peak10501	NW_024037054.1	10585511	10586090	1	1	0	0	0	0	0	0	0	1	0	0	LOC119722969	5	1	0	0
peak10502	NW_024037054.1	10586150	10586546	0	0	0	0	0	0	0	0	0	1	0	0	LOC119722969	-55	1	0	0
peak10503	NW_024037054.1	10599317	10599579	1	1	0	0	0	0	0	0	0	1	0	0	LOC119722969	-13222	0	0	1
peak10504	NW_024037054.1	10600344	10600629	1	1	0	0	0	0	0	0	0	1	0	0	LOC119722969	-14249	0	0	1
peak10505	NW_024037054.1	10601627	10601940	1	1	0	0	0	0	0	0	0	1	0	0	LOC119722969	-15532	0	0	1
peak10506	NW_024037054.1	10613350	10613686	1	1	0	0	0	0	0	0	0	1	0	0	LOC119722969	-27255	0	0	1
peak10507	NW_024037054.1	10614260	10614503	1	1	0	0	0	0	0	0	0	1	0	0	LOC119722969	-28165	0	0	1
peak10508	NW_024037054.1	10625343	10625508	1	1	0	0	0	0	0	0	0	1	0	0	LOC119722969	-39248	0	0	1
peak10509	NW_024037054.1	10629753	10630115	1	1	0	0	0	0	0	0	0	1	0	0	LOC119722969	-43658	0	0	1
peak1051	NW_024037047.1	16094940	16095310	1	0	1	0	0	0	0	1	0	0	1	0	LOC119723682	-12569	0	0	1
peak10510	NW_024037054.1	10671677	10672538	1	1	0	0	0	0	0	0	0	0	1	0	LOC119722971	10343	0	0	1
peak10511	NW_024037054.1	10673816	10674058	1	1	0	0	0	0	0	0	0	1	0	0	LOC119722971	8823	0	0	1
peak10512	NW_024037054.1	10686836	10687521	1	1	0	0	0	0	0	0	0	1	0	0	LOC119722972	952	1	0	0
peak10513	NW_024037054.1	10697771	10698326	1	1	0	0	0	0	0	0	0	1	0	0	LOC119722972	-9298	0	0	1
peak10514	NW_024037054.1	10698463	10698721	1	1	0	0	0	0	0	0	0	1	0	0	LOC119722972	-9990	0	0	1
peak10515	NW_024037054.1	10701423	10701642	1	1	0	0	0	0	0	0	0	0	1	0	LOC119722972	-12950	0	0	1
peak10516	NW_024037054.1	10712797	10713211	0	0	0	0	0	0	0	0	0	1	0	0	LOC119722974	9625	0	0	1
peak10517	NW_024037054.1	10721136	10721312	0	0	0	0	0	0	0	0	0	1	0	0	LOC119722974	1524	0	1	0
peak10518	NW_024037054.1	10721724	10722010	0	0	0	0	0	0	0	0	0	1	0	0	LOC119722974	826	1	0	0
peak10519	NW_024037054.1	10730182	10730899	1	1	0	0	0	0	0	0	0	0	1	0	LOC119722974	-7346	0	0	1
peak1052	NW_024037047.1	16096349	16096695	1	0	1	0	0	0	0	1	0	0	1	0	LOC119723697	13811	0	0	1
peak10520	NW_024037054.1	10731234	10731424	1	1	0	0	0	0	0	0	0	0	1	0	LOC119722974	-8398	0	0	1
peak10521	NW_024037054.1	10732068	10732434	1	1	0	0	0	0	0	0	0	1	0	0	LOC119722974	-9232	0	0	1
peak10522	NW_024037054.1	10845320	10845647	1	1	0	0	0	0	0	0	0	1	0	0	LOC119723239	-13500	0	0	1
peak10523	NW_024037054.1	10849916	10850264	0	0	0	0	0	0	0	0	0	1	0	0	LOC119723239	-18096	0	0	1
peak10524	NW_024037054.1	10870627	10870830	1	1	0	0	0	0	1	0	0	0	0	1	LOC119723239	-38807	0	0	1
peak10525	NW_024037054.1	10873385	10873857	1	0	1	0	0	0	0	0	0	1	0	0	LOC119723239	-41565	0	0	1
peak10526	NW_024037054.1	10874530	10875602	1	0	1	0	0	0	0	0	0	0	1	0	LOC119723239	-42710	0	0	1
peak10527	NW_024037054.1	10878439	10878764	1	1	0	0	0	0	0	0	0	1	0	0	LOC119723239	-46619	0	0	1
peak10528	NW_024037054.1	10879862	10880189	1	1	0	0	0	0	0	0	0	1	0	0	LOC119723239	-48042	0	0	1
peak10529	NW_024037054.1	10880995	10881159	1	0	1	0	0	0	0	0	0	1	0	0	LOC119722975	48350	0	0	1
peak1053	NW_024037047.1	16102617	16103189	1	1	0	0	0	0	0	0	0	1	0	0	LOC119723697	7317	0	0	1
peak10530	NW_024037054.1	10881269	10881498	1	0	1	0	0	0	0	0	0	1	0	0	LOC119722975	48011	0	0	1
peak10531	NW_024037054.1	10885133	10885434	1	0	1	0	0	0	0	1	0	0	1	0	LOC119722975	44075	0	0	1
peak10532	NW_024037054.1	10889730	10890206	1	0	1	0	0	0	0	0	1	0	1	0	LOC119722975	39303	0	0	1
peak10533	NW_024037054.1	10891227	10891484	1	0	1	0	0	0	0	0	0	1	0	0	LOC119722975	38025	0	0	1
peak10534	NW_024037054.1	10894130	10894334	1	1	0	0	0	0	0	0	0	1	0	0	LOC119722975	35175	0	0	1
peak10535	NW_024037054.1	10901737	10902235	1	0	1	0	0	0	0	0	0	1	0	0	LOC119722975	27274	0	0	1
peak10536	NW_024037054.1	10903115	10903465	1	0	1	0	0	0	0	0	0	1	0	0	LOC119722975	26044	0	0	1
peak10537	NW_024037054.1	10908324	10909016	1	0	1	0	0	0	0	0	0	1	0	0	LOC119722975	20493	0	0	1
peak10538	NW_024037054.1	10912990	10913224	1	0	1	0	0	0	0	0	0	1	0	0	LOC119722975	16285	0	0	1
peak10539	NW_024037054.1	10914246	10914454	1	1	0	0	0	0	0	0	0	1	0	0	LOC119722975	15055	0	0	1
peak1054	NW_024037047.1	16104826	16105603	1	0	0	1	0	0	0	0	0	1	0	0	LOC119723697	4903	0	1	0
peak10540	NW_024037054.1	10926735	10927017	1	0	1	0	0	0	0	0	0	1	0	0	LOC119722975	2492	0	1	0
peak10541	NW_024037054.1	10927472	10927696	1	1	0	0	0	0	0	0	0	1	0	0	LOC119722975	1813	0	1	0
peak10542	NW_024037054.1	10960354	10960570	0	0	0	0	0	0	0	0	0	1	0	0	LOC119722976	4918	0	1	0
peak10543	NW_024037054.1	10964606	10964869	1	0	1	0	0	0	0	0	0	1	0	0	LOC119722976	619	1	0	0
peak10544	NW_024037054.1	10965303	10965617	1	1	0	0	0	0	0	0	0	1	0	0	LOC119722976	0	1	0	0
peak10545	NW_024037054.1	10987809	10988144	1	1	0	0	0	0	0	0	0	0	0	1	LOC119722977	0	1	0	0
peak10546	NW_024037054.1	10988238	10988541	1	1	0	0	0	0	0	0	0	0	0	1	LOC119722977	-248	1	0	0
peak10547	NW_024037054.1	10999140	10999379	1	1	0	0	0	0	0	0	0	1	0	0	LOC119722979	1383	0	1	0
peak10548	NW_024037054.1	11023412	11024031	1	1	0	0	0	0	0	0	0	1	0	0	LOC119722978	1245	0	1	0
peak10549	NW_024037054.1	11024203	11024559	0	0	0	0	0	0	0	0	0	0	1	0	LOC119722978	717	1	0	0
peak1055	NW_024037047.1	16106350	16106567	1	1	0	0	0	0	0	0	0	1	0	0	LOC119723697	3939	0	1	0
peak10550	NW_024037054.1	11042711	11043093	1	0	1	0	0	0	0	0	0	1	0	0	LOC119722980	5469	0	0	1
peak10551	NW_024037054.1	11043140	11043358	1	1	0	0	0	0	0	0	0	1	0	0	LOC119722980	5204	0	0	1
peak10552	NW_024037054.1	11043412	11043737	1	1	0	0	0	0	0	0	0	1	0	0	LOC119722980	4825	0	1	0
peak10553	NW_024037054.1	11066718	11067019	1	1	0	0	0	0	0	0	0	1	0	0	LOC119722981	-120	1	0	0
peak10554	NW_024037054.1	11070751	11071087	1	1	0	0	0	0	1	0	0	0	0	1	LOC119722981	-4153	0	1	0
peak10555	NW_024037054.1	11077686	11078011	0	0	0	0	0	0	0	0	0	1	0	0	LOC119722983	-2385	0	1	0
peak10556	NW_024037054.1	11082835	11083222	1	1	0	0	0	0	0	0	0	1	0	0	LOC119722982	1177	0	1	0
peak10557	NW_024037054.1	11095478	11096121	1	0	1	0	0	0	0	0	0	1	0	0	LOC119722986	785	1	0	0
peak10558	NW_024037054.1	11113086	11113296	0	0	0	0	0	0	0	0	0	1	0	0	LOC119722987	-430	1	0	0
peak10559	NW_024037054.1	11118253	11118436	1	1	0	0	0	0	0	0	0	1	0	0	LOC119722987	-5597	0	0	1
peak1056	NW_024037047.1	16106614	16106822	1	0	1	0	0	0	0	0	0	0	1	0	LOC119723697	3684	0	1	0
peak10560	NW_024037054.1	11121504	11121898	1	1	0	0	0	0	0	0	0	1	0	0	LOC119722987	-8848	0	0	1
peak10561	NW_024037054.1	11122296	11122487	1	1	0	0	0	0	0	0	0	1	0	0	LOC119722987	-9640	0	0	1
peak10562	NW_024037054.1	11123917	11124483	1	1	0	0	0	0	0	0	0	1	0	0	LOC119722987	-11261	0	0	1
peak10563	NW_024037054.1	11151239	11151508	1	1	0	0	0	0	1	0	0	0	0	1	LOC119722988	2832	0	1	0
peak10564	NW_024037054.1	11157502	11157978	1	1	0	0	0	0	0	0	0	1	0	0	LOC119722990	2560	0	1	0
peak10565	NW_024037054.1	11162214	11162437	0	0	0	0	0	0	0	0	0	1	0	0	LOC119722990	-1676	0	1	0
peak10566	NW_024037054.1	11163639	11164108	1	0	1	0	0	0	0	0	0	1	0	0	LOC119722990	-3101	0	1	0
peak10567	NW_024037054.1	11164443	11164907	1	1	0	0	0	0	0	0	0	1	0	0	LOC119722990	-3905	0	1	0
peak10568	NW_024037054.1	11165997	11166205	1	1	0	0	0	0	0	0	0	1	0	0	LOC119722989	4911	0	1	0
peak10569	NW_024037054.1	11166539	11167219	1	0	1	0	0	0	0	0	0	1	0	0	LOC119722989	3897	0	1	0
peak1057	NW_024037047.1	16250843	16251006	1	1	0	0	0	0	0	0	0	1	0	0	LOC119730866	17288	0	0	1
peak10570	NW_024037054.1	11169323	11169525	1	1	0	0	0	0	0	0	0	1	0	0	LOC119722989	1591	0	1	0
peak10571	NW_024037054.1	11170588	11171334	1	0	1	0	0	0	0	0	0	1	0	0	LOC119722989	0	1	0	0
peak10572	NW_024037054.1	11180545	11180938	1	0	1	0	0	0	0	0	1	0	1	0	LOC119722989	-9429	0	0	1
peak10573	NW_024037054.1	11185881	11186392	1	0	0	1	0	0	0	0	0	0	1	0	LOC119722989	-14765	0	0	1
peak10574	NW_024037054.1	11198263	11198636	1	1	0	0	0	0	0	0	1	0	1	0	LOC119722991	16310	0	0	1
peak10575	NW_024037054.1	11218284	11218532	1	1	0	0	0	0	0	0	1	0	1	0	LOC119722991	-3338	0	1	0
peak10576	NW_024037054.1	11233907	11234319	1	1	0	0	0	0	0	0	1	0	1	0	LOC119722992	13983	0	0	1
peak10577	NW_024037054.1	11234424	11234711	1	1	0	0	0	0	0	0	1	0	1	0	LOC119722992	13591	0	0	1
peak10578	NW_024037054.1	11242442	11242839	1	1	0	0	0	0	0	1	0	0	1	0	LOC119722992	5463	0	0	1
peak10579	NW_024037054.1	11245700	11246022	1	1	0	0	0	0	0	0	0	1	0	0	LOC119722992	2280	0	1	0
peak1058	NW_024037047.1	16324963	16325117	1	1	0	0	0	0	0	0	0	1	0	0	LOC119723727	19067	0	0	1
peak10580	NW_024037054.1	11251030	11251229	1	1	0	0	0	0	0	0	0	1	0	0	LOC119722992	-2728	0	1	0
peak10581	NW_024037054.1	11257146	11257585	0	0	0	0	0	0	0	0	0	0	0	1	LOC119722993	1505	0	1	0
peak10582	NW_024037054.1	11260026	11260339	0	0	0	0	0	0	0	0	0	1	0	0	LOC119722993	-936	0	1	0
peak10583	NW_024037054.1	11269110	11269427	1	1	0	0	0	0	1	0	0	0	0	1	LOC119722995	5424	0	0	1
peak10584	NW_024037054.1	11274422	11275124	1	1	0	0	0	0	0	0	0	0	0	1	LOC119722995	0	1	0	0
peak10585	NW_024037054.1	11275725	11275924	1	1	0	0	0	0	0	0	0	1	0	0	LOC119722995	-874	0	1	0
peak10586	NW_024037054.1	11276324	11276513	1	1	0	0	0	0	0	0	0	1	0	0	LOC119722995	-1473	0	1	0
peak10587	NW_024037054.1	11279027	11279442	0	0	0	0	0	0	0	0	0	1	0	0	LOC119722995	-4176	0	1	0
peak10588	NW_024037054.1	11289340	11289776	1	1	0	0	0	0	0	0	0	1	0	0	LOC119722994	-5029	0	0	1
peak10589	NW_024037054.1	11290417	11290785	1	1	0	0	0	0	0	0	0	1	0	0	LOC119722994	-6106	0	0	1
peak1059	NW_024037047.1	16340590	16340738	1	1	0	0	0	0	0	0	0	1	0	0	LOC119723727	3446	0	1	0
peak10590	NW_024037054.1	11291232	11291503	1	1	0	0	0	0	0	0	0	1	0	0	LOC119722996	5573	0	0	1
peak10591	NW_024037054.1	11292399	11292692	1	1	0	0	0	0	0	0	0	1	0	0	LOC119722996	4384	0	1	0
peak10592	NW_024037054.1	11292802	11293202	1	1	0	0	0	0	0	0	0	1	0	0	LOC119722996	3874	0	1	0
peak10593	NW_024037054.1	11297092	11297535	0	0	0	0	0	0	0	0	0	1	0	0	LOC119722996	-16	1	0	0
peak10594	NW_024037054.1	11303193	11303391	1	1	0	0	0	0	1	0	0	0	0	1	LOC119722997	996	1	0	0
peak10595	NW_024037054.1	11304163	11304378	1	1	0	0	0	0	0	0	0	1	0	0	LOC119722997	9	1	0	0
peak10596	NW_024037054.1	11327726	11327902	1	1	0	0	0	0	0	0	0	1	0	0	LOC119722998	21397	0	0	1
peak10597	NW_024037054.1	11328707	11329028	1	1	0	0	0	0	0	0	0	1	0	0	LOC119722998	20271	0	0	1
peak10598	NW_024037054.1	11329308	11329671	1	1	0	0	0	0	0	0	0	1	0	0	LOC119722998	19628	0	0	1
peak10599	NW_024037054.1	11333671	11333982	1	1	0	0	0	0	0	0	0	1	0	0	LOC119722998	15317	0	0	1
peak106	NW_024037047.1	2450143	2450465	0	0	0	0	0	0	0	0	0	1	0	0	LOC119738249	-31265	0	0	1
peak1060	NW_024037047.1	16341143	16342231	0	0	0	0	0	0	0	0	0	1	0	0	LOC119723727	1953	0	1	0
peak10600	NW_024037054.1	11334149	11334847	1	1	0	0	0	0	0	0	0	1	0	0	LOC119722998	14452	0	0	1
peak10601	NW_024037054.1	11334926	11335156	1	1	0	0	0	0	0	0	0	1	0	0	LOC119722998	14143	0	0	1
peak10602	NW_024037054.1	11340682	11341017	1	1	0	0	0	0	0	0	0	1	0	0	LOC119722998	8282	0	0	1
peak10603	NW_024037054.1	11357348	11357610	1	0	1	0	0	0	0	0	0	1	0	0	LOC119722999	665	1	0	0
peak10604	NW_024037054.1	11357622	11357884	1	0	1	0	0	0	0	0	0	1	0	0	LOC119722999	391	1	0	0
peak10605	NW_024037054.1	11357952	11358233	1	1	0	0	0	0	0	0	0	1	0	0	LOC119722999	42	1	0	0
peak10606	NW_024037054.1	11358274	11358543	1	1	0	0	0	0	0	0	0	1	0	0	LOC119722999	0	1	0	0
peak10607	NW_024037054.1	11362048	11362527	1	1	0	0	0	0	0	0	0	0	0	1	LOC119722999	-3773	0	1	0
peak10608	NW_024037054.1	11385415	11385734	0	0	0	0	0	0	1	0	0	0	0	1	LOC119723000	-4272	0	1	0
peak10609	NW_024037054.1	11391980	11392422	1	1	0	0	0	0	0	0	0	1	0	0	LOC119723000	-10837	0	0	1
peak1061	NW_024037047.1	16379731	16380162	1	1	0	0	0	0	0	0	0	1	0	0	LOC119723742	-6998	0	0	1
peak10610	NW_024037054.1	11393248	11393515	1	1	0	0	0	0	0	0	0	1	0	0	LOC119723000	-12105	0	0	1
peak10611	NW_024037054.1	11417589	11417793	1	1	0	0	0	0	1	0	0	0	0	1	LOC119723000	-36446	0	0	1
peak10612	NW_024037054.1	11420538	11420965	1	1	0	0	0	0	0	0	0	0	1	0	LOC119723000	-39395	0	0	1
peak10613	NW_024037054.1	11481722	11482017	1	1	0	0	0	0	0	0	0	1	0	0	LOC119723001	123	1	0	0
peak10614	NW_024037054.1	11482057	11482310	1	1	0	0	0	0	0	0	0	1	0	0	LOC119723001	0	1	0	0
peak10615	NW_024037054.1	11488797	11489707	1	1	0	0	0	0	0	0	0	1	0	0	LOC119723002	3244	0	1	0
peak10616	NW_024037054.1	11494186	11494416	1	0	1	0	0	0	0	0	0	1	0	0	LOC119723002	-1235	0	1	0
peak10617	NW_024037054.1	11494833	11495563	1	0	1	0	0	0	0	0	0	1	0	0	LOC119723002	-1882	0	1	0
peak10618	NW_024037054.1	11495926	11496521	1	0	1	0	0	0	0	0	0	1	0	0	LOC119723002	-2975	0	1	0
peak10619	NW_024037054.1	11497976	11498572	1	1	0	0	0	0	0	0	0	1	0	0	LOC119723003	3289	0	1	0
peak1062	NW_024037047.1	16380177	16380486	1	1	0	0	0	0	0	0	0	1	0	0	LOC119723742	-7444	0	0	1
peak10620	NW_024037054.1	11498786	11499067	1	1	0	0	0	0	0	0	0	0	1	0	LOC119723003	2794	0	1	0
peak10621	NW_024037054.1	11504630	11505002	1	0	0	1	0	0	0	0	0	1	0	0	LOC119723003	-2769	0	1	0
peak10622	NW_024037054.1	11505707	11505929	1	0	0	1	0	0	0	0	0	1	0	0	LOC119723003	-3846	0	1	0
peak10623	NW_024037054.1	11519946	11520117	1	0	1	0	0	0	0	0	0	1	0	0	LOC119723006	17205	0	0	1
peak10624	NW_024037054.1	11524663	11524877	0	0	0	0	0	0	0	0	0	1	0	0	LOC119723006	12445	0	0	1
peak10625	NW_024037054.1	11540746	11540959	1	1	0	0	0	0	0	0	0	1	0	0	LOC119723006	-3424	0	1	0
peak10626	NW_024037054.1	11544713	11544906	0	0	0	0	0	0	0	0	0	1	0	0	LOC119723006	-7391	0	0	1
peak10627	NW_024037054.1	11553495	11553883	1	0	1	0	0	0	0	0	0	1	0	0	LOC119723007	12870	0	0	1
peak10628	NW_024037054.1	11554307	11554576	1	0	1	0	0	0	0	0	0	1	0	0	LOC119723007	12177	0	0	1
peak10629	NW_024037054.1	11561540	11561695	1	1	0	0	0	0	0	0	0	1	0	0	LOC119723007	5058	0	0	1
peak1063	NW_024037047.1	16546715	16546940	1	1	0	0	0	0	0	0	1	0	1	0	LOC119723746	3135	0	1	0
peak10630	NW_024037054.1	11561716	11561970	0	0	0	0	0	0	0	0	0	1	0	0	LOC119723007	4783	0	1	0
peak10631	NW_024037054.1	11562094	11562462	1	0	1	0	0	0	0	0	0	1	0	0	LOC119723007	4291	0	1	0
peak10632	NW_024037054.1	11564099	11564295	1	1	0	0	0	0	0	0	0	1	0	0	LOC119723007	2458	0	1	0
peak10633	NW_024037054.1	11564918	11565096	1	1	0	0	0	0	0	0	0	1	0	0	LOC119723007	1657	0	1	0
peak10634	NW_024037054.1	11565739	11565979	1	1	0	0	0	0	0	0	0	1	0	0	LOC119723007	774	1	0	0
peak10635	NW_024037054.1	11566030	11566316	1	1	0	0	0	0	0	0	0	1	0	0	LOC119723007	437	1	0	0
peak10636	NW_024037054.1	11566425	11566691	0	0	0	0	0	0	0	0	0	1	0	0	LOC119723007	62	1	0	0
peak10637	NW_024037054.1	11566726	11567047	0	0	0	0	0	0	0	0	0	1	0	0	LOC119723007	0	1	0	0
peak10638	NW_024037054.1	11572181	11572436	1	1	0	0	0	0	0	0	0	1	0	0	LOC119723007	1617	0	1	0
peak10639	NW_024037054.1	11618833	11619183	1	1	0	0	0	0	0	0	0	1	0	0	LOC119723008	3541	0	1	0
peak1064	NW_024037047.1	16584856	16585084	1	1	0	0	0	0	0	0	0	1	0	0	LOC119723758	3584	0	1	0
peak10640	NW_024037054.1	11620431	11620762	1	1	0	0	0	0	0	0	0	1	0	0	LOC119723008	1962	0	1	0
peak10641	NW_024037054.1	11620931	11621279	1	1	0	0	0	0	0	0	0	1	0	0	LOC119723008	1445	0	1	0
peak10642	NW_024037054.1	11621385	11621566	1	1	0	0	0	0	0	0	0	1	0	0	LOC119723008	1158	0	1	0
peak10643	NW_024037054.1	11621648	11621866	1	1	0	0	0	0	0	0	0	1	0	0	LOC119723008	858	1	0	0
peak10644	NW_024037054.1	11635392	11635619	1	1	0	0	0	0	0	0	0	1	0	0	LOC119723241	6816	0	0	1
peak10645	NW_024037054.1	11636758	11637144	1	1	0	0	0	0	0	0	0	1	0	0	LOC119723241	5291	0	0	1
peak10646	NW_024037054.1	11637184	11637404	1	1	0	0	0	0	0	0	0	1	0	0	LOC119723241	5031	0	0	1
peak10647	NW_024037054.1	11679550	11680081	1	1	0	0	0	0	0	0	0	1	0	0	LOC119723010	10315	0	0	1
peak10648	NW_024037054.1	11684797	11685132	1	1	0	0	0	0	0	0	0	0	1	0	LOC119723010	5264	0	0	1
peak10649	NW_024037054.1	11687559	11688122	1	0	1	0	0	0	0	0	0	1	0	0	LOC119723010	2274	0	1	0
peak1065	NW_024037047.1	16601835	16602140	1	1	0	0	0	0	0	0	0	1	0	0	LOC119723771	-4416	0	1	0
peak10650	NW_024037054.1	11688294	11688542	1	0	1	0	0	0	0	0	0	1	0	0	LOC119723010	1854	0	1	0
peak10651	NW_024037054.1	11688621	11688873	1	0	0	1	0	0	0	0	0	1	0	0	LOC119723010	1523	0	1	0
peak10652	NW_024037054.1	11702330	11702592	1	1	0	0	0	0	0	0	1	0	1	0	LOC119723011	-7170	0	0	1
peak10653	NW_024037054.1	11706062	11706279	0	0	0	0	0	0	0	0	0	1	0	0	LOC119723012	4716	0	1	0
peak10654	NW_024037054.1	11707196	11707418	1	1	0	0	0	0	0	0	0	1	0	0	LOC119723012	3577	0	1	0
peak10655	NW_024037054.1	11707511	11707902	1	0	1	0	0	0	0	0	0	1	0	0	LOC119723012	3093	0	1	0
peak10656	NW_024037054.1	11715499	11715730	1	0	1	0	0	0	0	0	0	1	0	0	LOC119723012	-4504	0	1	0
peak10657	NW_024037054.1	11723404	11723859	1	0	1	0	0	0	0	0	1	0	1	0	LOC119723012	-12409	0	0	1
peak10658	NW_024037054.1	11727827	11728016	1	1	0	0	0	0	0	0	0	1	0	0	LOC119723012	-16832	0	0	1
peak10659	NW_024037054.1	11731868	11732208	1	1	0	0	0	0	0	0	0	1	0	0	LOC119723012	-20873	0	0	1
peak1066	NW_024037047.1	16603995	16604259	1	1	0	0	0	0	0	0	0	1	0	0	LOC119723777	3887	0	1	0
peak10660	NW_024037054.1	11734829	11735052	0	0	0	0	0	0	0	0	0	1	0	0	LOC119723012	-23834	0	0	1
peak10661	NW_024037054.1	11742572	11743082	1	0	1	0	0	0	0	0	0	1	0	0	LOC119723013	22039	0	0	1
peak10662	NW_024037054.1	11743967	11744431	1	1	0	0	0	0	0	0	0	1	0	0	LOC119723013	20690	0	0	1
peak10663	NW_024037054.1	11745664	11746251	1	0	1	0	0	0	0	0	0	1	0	0	LOC119723013	18870	0	0	1
peak10664	NW_024037054.1	11753086	11753521	1	0	1	0	0	0	0	1	0	0	1	0	LOC119723013	11600	0	0	1
peak10665	NW_024037054.1	11764368	11764935	1	1	0	0	0	0	0	0	0	0	1	0	LOC119723013	186	1	0	0
peak10666	NW_024037054.1	11764950	11765308	1	1	0	0	0	0	0	0	0	1	0	0	LOC119723013	0	1	0	0
peak10667	NW_024037054.1	11798200	11798724	1	0	0	1	0	0	0	0	0	1	0	0	LOC119723014	881	1	0	0
peak10668	NW_024037054.1	11816816	11816970	1	1	0	0	0	0	0	0	0	1	0	0	LOC119723016	-2015	0	1	0
peak10669	NW_024037054.1	11818939	11819149	1	1	0	0	0	0	1	0	0	0	0	1	LOC119723016	-4138	0	1	0
peak1067	NW_024037047.1	16604592	16605200	1	1	0	0	0	0	0	0	0	1	0	0	LOC119723777	2946	0	1	0
peak10670	NW_024037054.1	11827686	11828216	1	0	1	0	0	0	0	0	0	0	1	0	LOC119723018	494	1	0	0
peak10671	NW_024037054.1	11828992	11829242	0	0	0	0	0	0	0	0	0	1	0	0	LOC119723018	-282	1	0	0
peak10672	NW_024037054.1	11834205	11834349	1	1	0	0	0	0	0	0	0	1	0	0	LOC119723017	-4669	0	1	0
peak10673	NW_024037054.1	11834481	11834699	0	0	0	0	0	0	0	0	0	1	0	0	LOC119723017	-4945	0	1	0
peak10674	NW_024037054.1	11939452	11939669	1	1	0	0	0	0	0	0	0	1	0	0	LOC119723022	9569	0	0	1
peak10675	NW_024037054.1	11942044	11942336	1	1	0	0	0	0	0	0	0	1	0	0	LOC119723022	6902	0	0	1
peak10676	NW_024037054.1	11942480	11942804	1	1	0	0	0	0	0	0	0	1	0	0	LOC119723022	6434	0	0	1
peak10677	NW_024037054.1	11944163	11944379	1	1	0	0	0	0	0	0	0	1	0	0	LOC119723022	4859	0	1	0
peak10678	NW_024037054.1	11944539	11945016	1	1	0	0	0	0	0	0	0	0	1	0	LOC119723022	4222	0	1	0
peak10679	NW_024037054.1	11962118	11962315	1	1	0	0	0	0	0	0	0	1	0	0	LOC119723023	283	1	0	0
peak1068	NW_024037047.1	16640111	16640412	1	1	0	0	0	0	0	0	0	1	0	0	LOC119723794	-14458	0	0	1
peak10680	NW_024037054.1	11962341	11962676	1	1	0	0	0	0	0	0	0	1	0	0	LOC119723023	0	1	0	0
peak10681	NW_024037054.1	12025686	12025922	1	1	0	0	0	0	0	0	1	0	1	0	LOC119723024	-54106	0	0	1
peak10682	NW_024037054.1	12026657	12027220	1	1	0	0	0	0	0	0	0	1	0	0	LOC119723024	-55077	0	0	1
peak10683	NW_024037054.1	12033496	12033739	1	1	0	0	0	0	0	0	0	1	0	0	LOC119723024	-61916	0	0	1
peak10684	NW_024037054.1	12033838	12034485	1	1	0	0	0	0	0	0	0	0	1	0	LOC119723024	-62258	0	0	1
peak10685	NW_024037054.1	12042606	12042759	1	1	0	0	0	0	0	0	0	1	0	0	LOC119723024	-71026	0	0	1
peak10686	NW_024037054.1	12064810	12065216	1	1	0	0	0	0	0	0	0	1	0	0	LOC119723025	75550	0	0	1
peak10687	NW_024037054.1	12071608	12071988	1	1	0	0	0	0	0	0	0	0	1	0	LOC119723025	68778	0	0	1
peak10688	NW_024037054.1	12083868	12084149	1	1	0	0	0	0	0	0	1	0	1	0	LOC119723025	56617	0	0	1
peak10689	NW_024037054.1	12149334	12149640	1	1	0	0	0	0	0	0	0	1	0	0	LOC119723026	4077	0	1	0
peak1069	NW_024037047.1	16647873	16648115	1	0	1	0	0	0	0	0	0	1	0	0	LOC119723794	-22220	0	0	1
peak10690	NW_024037054.1	12150137	12150319	1	1	0	0	0	0	0	0	0	1	0	0	LOC119723026	3398	0	1	0
peak10691	NW_024037054.1	12150692	12150900	0	0	0	0	0	0	0	0	0	1	0	0	LOC119723026	2817	0	1	0
peak10692	NW_024037054.1	12151973	12152196	1	1	0	0	0	0	0	0	0	1	0	0	LOC119723026	1521	0	1	0
peak10693	NW_024037054.1	12153170	12153528	1	1	0	0	0	0	0	0	0	1	0	0	LOC119723026	189	1	0	0
peak10694	NW_024037054.1	12166510	12166772	1	1	0	0	0	0	0	0	0	1	0	0	LOC119723026	-12793	0	0	1
peak10695	NW_024037054.1	12201056	12201382	1	1	0	0	0	0	0	0	0	1	0	0	LOC119723030	3676	0	1	0
peak10696	NW_024037054.1	12208899	12209088	1	1	0	0	0	0	1	0	0	0	0	1	LOC119723030	-3841	0	1	0
peak10697	NW_024037054.1	12216939	12217291	1	1	0	0	0	0	0	0	0	1	0	0	LOC119723031	0	1	0	0
peak10698	NW_024037054.1	12249713	12249993	1	1	0	0	0	0	0	0	0	1	0	0	LOC119723034	3	1	0	0
peak10699	NW_024037054.1	12288590	12288874	1	1	0	0	0	0	0	0	0	1	0	0	LOC119723035	-19827	0	0	1
peak107	NW_024037047.1	2457191	2457467	1	0	0	1	0	0	0	0	0	1	0	0	LOC119738249	-38313	0	0	1
peak1070	NW_024037047.1	16650050	16650226	1	1	0	0	0	0	0	0	0	1	0	0	LOC119723794	-24397	0	0	1
peak10700	NW_024037054.1	12359912	12360375	0	0	0	0	0	0	0	0	0	1	0	0	LOC119723036	-8993	0	0	1
peak10701	NW_024037054.1	12692387	12692540	1	1	0	0	0	0	0	0	0	1	0	0	LOC119723037	-50026	0	0	1
peak10702	NW_024037054.1	13108133	13108746	1	1	0	0	0	0	0	0	0	0	1	0	LOC119723038	38	1	0	0
peak10703	NW_024037054.1	13125976	13126201	1	1	0	0	0	0	0	0	0	1	0	0	LOC119723040	76	1	0	0
peak10704	NW_024037054.1	13135477	13136026	1	0	0	1	0	0	0	1	0	0	1	0	LOC119723042	7445	0	0	1
peak10705	NW_024037054.1	13137133	13137825	1	0	1	0	0	0	0	0	0	0	0	1	LOC119723042	5646	0	0	1
peak10706	NW_024037054.1	13142130	13142360	1	1	0	0	0	0	0	1	0	0	1	0	LOC119723042	1111	0	1	0
peak10707	NW_024037054.1	13174840	13175014	1	1	0	0	0	0	1	0	0	0	0	1	LOC119723045	-6249	0	0	1
peak10708	NW_024037054.1	13177241	13177653	1	1	0	0	0	0	0	0	0	1	0	0	LOC119723045	-8650	0	0	1
peak10709	NW_024037054.1	13178961	13179188	1	1	0	0	0	0	0	0	0	1	0	0	LOC119723047	9903	0	0	1
peak1071	NW_024037047.1	16651183	16651542	1	1	0	0	0	0	0	0	0	1	0	0	LOC119723794	-25530	0	0	1
peak10710	NW_024037054.1	13204989	13205291	1	1	0	0	0	0	0	0	0	0	1	0	LOC119723049	347	1	0	0
peak10711	NW_024037054.1	13205344	13205612	0	0	0	0	0	0	0	0	0	0	1	0	LOC119723049	26	1	0	0
peak10712	NW_024037054.1	13215634	13215838	1	1	0	0	0	0	0	0	0	1	0	0	LOC119723051	3982	0	1	0
peak10713	NW_024037054.1	13253046	13253277	1	1	0	0	0	0	0	0	0	1	0	0	LOC119723055	-6252	0	0	1
peak10714	NW_024037054.1	13257175	13257599	1	1	0	0	0	0	0	0	0	1	0	0	LOC119723056	8017	0	0	1
peak10715	NW_024037054.1	13258767	13259215	1	1	0	0	0	0	0	0	0	1	0	0	LOC119723056	6401	0	0	1
peak10716	NW_024037054.1	13262241	13262433	1	1	0	0	0	0	0	0	0	1	0	0	LOC119723056	3183	0	1	0
peak10717	NW_024037054.1	13267122	13267405	1	1	0	0	0	0	0	0	0	1	0	0	LOC119723056	-1506	0	1	0
peak10718	NW_024037054.1	13267453	13267743	1	1	0	0	0	0	0	0	0	1	0	0	LOC119723056	-1837	0	1	0
peak10719	NW_024037054.1	13267872	13268259	1	1	0	0	0	0	0	0	0	1	0	0	LOC119723056	-2256	0	1	0
peak1072	NW_024037047.1	16655166	16655737	1	0	1	0	0	0	0	0	0	0	1	0	LOC119723794	-29513	0	0	1
peak10720	NW_024037054.1	13268955	13269502	0	0	0	0	0	0	0	0	0	1	0	0	LOC119723056	-3339	0	1	0
peak10721	NW_024037054.1	13270730	13271233	1	1	0	0	0	0	0	0	0	1	0	0	LOC119723056	-5114	0	0	1
peak10722	NW_024037054.1	13276611	13276953	1	0	0	1	0	0	0	0	0	1	0	0	LOC119723056	-10995	0	0	1
peak10723	NW_024037054.1	13281773	13281999	1	0	0	0	0	1	0	0	0	1	0	0	LOC119723059	6493	0	0	1
peak10724	NW_024037054.1	13287844	13288026	1	1	0	0	0	0	0	0	0	1	0	0	LOC119723059	466	1	0	0
peak10725	NW_024037054.1	13288042	13288760	1	0	1	0	0	0	0	0	0	1	0	0	LOC119723059	0	1	0	0
peak10726	NW_024037054.1	13360377	13361033	1	0	0	1	0	0	0	0	0	1	0	0	LOC119723062	8910	0	0	1
peak10727	NW_024037054.1	13363877	13364297	1	0	0	0	1	0	0	0	0	1	0	0	LOC119723062	5646	0	0	1
peak10728	NW_024037054.1	13364409	13364570	1	0	0	1	0	0	0	0	0	1	0	0	LOC119723062	5373	0	0	1
peak10729	NW_024037054.1	13364904	13365115	0	0	0	0	0	0	0	0	0	1	0	0	LOC119723062	4828	0	1	0
peak1073	NW_024037047.1	16664572	16664820	1	0	1	0	0	0	0	0	0	1	0	0	LOC119723794	-38919	0	0	1
peak10730	NW_024037054.1	13365207	13365413	1	0	0	1	0	0	0	0	0	1	0	0	LOC119723062	4530	0	1	0
peak10731	NW_024037054.1	13366916	13367421	1	0	0	1	0	0	0	0	0	1	0	0	LOC119723062	2522	0	1	0
peak10732	NW_024037054.1	13369648	13369921	1	0	0	1	0	0	0	0	0	1	0	0	LOC119723062	22	1	0	0
peak10733	NW_024037054.1	13374862	13375141	1	1	0	0	0	0	0	0	0	1	0	0	LOC119723062	-4919	0	1	0
peak10734	NW_024037054.1	13398400	13398609	1	1	0	0	0	0	0	0	0	1	0	0	LOC119723064	509	1	0	0
peak10735	NW_024037054.1	13398703	13399197	1	0	1	0	0	0	0	0	0	1	0	0	LOC119723064	0	1	0	0
peak10736	NW_024037054.1	13435822	13436493	1	1	0	0	0	0	0	0	0	1	0	0	LOC119723065	-10521	0	0	1
peak10737	NW_024037054.1	13522403	13523066	1	1	0	0	0	0	0	1	0	0	1	0	LOC119723066	-20465	0	0	1
peak10738	NW_024037054.1	13523135	13523353	1	1	0	0	0	0	0	0	0	0	1	0	LOC119723066	-21197	0	0	1
peak10739	NW_024037054.1	14065657	14065822	1	1	0	0	0	0	0	0	0	1	0	0	LOC119723068	345	1	0	0
peak1074	NW_024037047.1	16687160	16687940	1	0	1	0	0	0	0	1	0	0	1	0	LOC119723794	-61507	0	0	1
peak10740	NW_024037054.1	14071215	14071367	1	1	0	0	0	0	0	0	0	1	0	0	LOC119723069	-618	0	1	0
peak10741	NW_024037054.1	14088735	14089449	0	0	0	0	0	0	0	0	0	1	0	0	LOC119723072	16793	0	0	1
peak10742	NW_024037054.1	14101070	14101920	1	1	0	0	0	0	0	0	0	0	1	0	LOC119723072	4322	0	1	0
peak10743	NW_024037054.1	14195649	14195918	1	1	0	0	0	0	0	0	0	1	0	0	LOC119722580	-39414	0	0	1
peak10744	NW_024037054.1	14552991	14553558	1	1	0	0	0	0	0	0	0	1	0	0	LOC119723076	-11444	0	0	1
peak10745	NW_024037054.1	14579027	14579542	1	1	0	0	0	0	0	0	0	0	0	1	LOC119723077	-13389	0	0	1
peak10746	NW_024037054.1	14581384	14582092	1	1	0	0	0	0	0	0	0	1	0	0	LOC119723077	-15746	0	0	1
peak10747	NW_024037054.1	14582128	14582388	1	1	0	0	0	0	0	0	0	1	0	0	LOC119723077	-16490	0	0	1
peak10748	NW_024037054.1	14586664	14586927	1	1	0	0	0	0	0	0	0	1	0	0	LOC119723079	17608	0	0	1
peak10749	NW_024037054.1	14587911	14588287	1	1	0	0	0	0	0	1	0	0	1	0	LOC119723079	16248	0	0	1
peak1075	NW_024037047.1	16689398	16689659	1	0	1	0	0	0	0	1	0	0	1	0	LOC119723822	62828	0	0	1
peak10750	NW_024037054.1	14602433	14602836	1	0	1	0	0	0	1	0	0	0	0	1	LOC119723079	1699	0	1	0
peak10751	NW_024037054.1	14625746	14626022	1	1	0	0	0	0	0	0	0	1	0	0	LOC119723078	10	1	0	0
peak10752	NW_024037054.1	14716463	14716722	1	1	0	0	0	0	0	0	0	1	0	0	LOC119723082	532	1	0	0
peak10753	NW_024037054.1	14716771	14716965	1	1	0	0	0	0	0	0	0	1	0	0	LOC119723082	289	1	0	0
peak10754	NW_024037054.1	14818281	14818604	1	1	0	0	0	0	0	1	0	0	1	0	LOC119723083	7298	0	0	1
peak10755	NW_024037054.1	14818888	14819168	1	1	0	0	0	0	0	0	1	0	1	0	LOC119723083	6734	0	0	1
peak10756	NW_024037054.1	14837016	14837257	1	0	0	0	1	0	0	0	0	1	0	0	LOC119723084	-4135	0	1	0
peak10757	NW_024037054.1	14839097	14839300	1	1	0	0	0	0	0	0	0	1	0	0	LOC119723085	2380	0	1	0
peak10758	NW_024037054.1	14845495	14845745	1	1	0	0	0	0	0	0	0	1	0	0	LOC119723086	0	1	0	0
peak10759	NW_024037054.1	14883458	14883724	1	1	0	0	0	0	0	0	0	1	0	0	LOC119723087	18096	0	0	1
peak1076	NW_024037047.1	16691026	16691330	1	0	1	0	0	0	0	0	0	1	0	0	LOC119723822	61157	0	0	1
peak10760	NW_024037054.1	14884976	14885384	1	1	0	0	0	0	0	0	0	1	0	0	LOC119723087	16436	0	0	1
peak10761	NW_024037054.1	14928541	14928910	1	0	0	0	1	0	0	0	0	1	0	0	LOC119723088	14743	0	0	1
peak10762	NW_024037054.1	14929806	14930513	1	0	0	1	0	0	0	0	0	0	1	0	LOC119723088	13140	0	0	1
peak10763	NW_024037054.1	14931024	14931639	1	0	0	1	0	0	0	0	0	0	1	0	LOC119723088	12014	0	0	1
peak10764	NW_024037054.1	14937927	14938591	1	0	1	0	0	0	0	0	0	1	0	0	LOC119723088	5062	0	0	1
peak10765	NW_024037054.1	14944249	14944516	1	0	1	0	0	0	0	1	0	0	1	0	LOC119723088	-596	0	1	0
peak10766	NW_024037054.1	14945800	14946130	1	0	1	0	0	0	0	0	0	0	1	0	LOC119723088	-2147	0	1	0
peak10767	NW_024037054.1	14946402	14946601	1	1	0	0	0	0	0	0	0	1	0	0	LOC119723088	-2749	0	1	0
peak10768	NW_024037054.1	14980719	14980953	1	1	0	0	0	0	0	0	0	1	0	0	LOC119723088	-37066	0	0	1
peak10769	NW_024037054.1	14999318	14999663	1	1	0	0	0	0	0	0	0	1	0	0	LOC119723254	27358	0	0	1
peak1077	NW_024037047.1	16693802	16694158	1	0	1	0	0	0	0	0	0	1	0	0	LOC119723822	58329	0	0	1
peak10770	NW_024037054.1	15011839	15012318	1	1	0	0	0	0	0	0	0	1	0	0	LOC119723254	14703	0	0	1
peak10771	NW_024037054.1	15013439	15013652	1	1	0	0	0	0	0	0	0	1	0	0	LOC119723254	13369	0	0	1
peak10772	NW_024037054.1	15023135	15023430	1	1	0	0	0	0	0	0	0	1	0	0	LOC119723254	3591	0	1	0
peak10773	NW_024037054.1	15024351	15024748	1	1	0	0	0	0	1	0	0	0	0	1	LOC119723254	2273	0	1	0
peak10774	NW_024037054.1	15027170	15027374	0	0	0	0	0	0	0	0	0	1	0	0	LOC119723254	-149	1	0	0
peak10775	NW_024037054.1	15040950	15041131	0	0	0	0	0	0	0	0	0	1	0	0	LOC119723089	-5028	0	0	1
peak10776	NW_024037054.1	15050469	15050651	0	0	0	0	0	0	0	0	0	1	0	0	LOC119723090	382	1	0	0
peak10777	NW_024037054.1	15052588	15052775	0	0	0	0	0	0	0	0	0	1	0	0	LOC119723090	-1555	0	1	0
peak10778	NW_024037054.1	15053260	15053591	1	1	0	0	0	0	0	0	0	1	0	0	LOC119723090	-2227	0	1	0
peak10779	NW_024037054.1	15058162	15058463	1	1	0	0	0	0	0	0	0	1	0	0	LOC119723090	-7129	0	0	1
peak1078	NW_024037047.1	16708383	16708740	1	0	1	0	0	0	1	0	0	0	0	1	LOC119723822	43747	0	0	1
peak10780	NW_024037054.1	15058661	15058967	0	0	0	0	0	0	0	0	0	1	0	0	LOC119723090	-7628	0	0	1
peak10781	NW_024037054.1	15061060	15061299	0	0	0	0	0	0	0	0	0	1	0	0	LOC119723091	6719	0	0	1
peak10782	NW_024037054.1	15065184	15065801	1	0	0	1	0	0	0	0	0	1	0	0	LOC119723091	2217	0	1	0
peak10783	NW_024037054.1	15092383	15092894	1	0	0	1	0	0	0	0	0	1	0	0	LOC119723093	3884	0	1	0
peak10784	NW_024037054.1	15114301	15114673	1	1	0	0	0	0	0	0	0	1	0	0	LOC119723095	14716	0	0	1
peak10785	NW_024037054.1	15120847	15121320	1	0	1	0	0	0	0	0	0	1	0	0	LOC119723095	8069	0	0	1
peak10786	NW_024037054.1	15128795	15129601	1	1	0	0	0	0	0	0	0	1	0	0	LOC119723095	0	1	0	0
peak10787	NW_024037054.1	15137668	15137937	1	1	0	0	0	0	1	0	0	0	0	1	LOC119723095	-8279	0	0	1
peak10788	NW_024037054.1	15156016	15156582	1	1	0	0	0	0	0	0	0	0	0	1	LOC119723096	4180	0	1	0
peak10789	NW_024037054.1	15160523	15161003	1	0	1	0	0	0	0	0	0	0	1	0	LOC119723096	0	1	0	0
peak1079	NW_024037047.1	16757146	16757450	0	0	0	0	0	0	0	0	0	1	0	0	LOC119723822	-4659	0	1	0
peak10790	NW_024037054.1	15203097	15203262	1	1	0	0	0	0	0	0	0	1	0	0	LOC119723097	-8219	0	0	1
peak10791	NW_024037054.1	15213734	15214022	1	0	0	1	0	0	0	0	0	1	0	0	LOC119723098	1017	0	1	0
peak10792	NW_024037054.1	15214685	15215197	1	1	0	0	0	0	0	0	0	1	0	0	LOC119723098	0	1	0	0
peak10793	NW_024037054.1	15241417	15241612	1	1	0	0	0	0	0	0	0	1	0	0	LOC119723099	4002	0	1	0
peak10794	NW_024037054.1	15243108	15243336	1	1	0	0	0	0	0	0	0	1	0	0	LOC119723099	2278	0	1	0
peak10795	NW_024037054.1	15244387	15244634	1	1	0	0	0	0	0	0	0	1	0	0	LOC119723099	980	1	0	0
peak10796	NW_024037054.1	15248035	15248219	0	0	0	0	0	0	0	0	0	1	0	0	LOC119723099	-2421	0	1	0
peak10797	NW_024037054.1	15266160	15266668	1	0	1	0	0	0	0	0	0	1	0	0	LOC119723103	1366	0	1	0
peak10798	NW_024037054.1	15268032	15268509	0	0	0	0	0	0	0	0	0	1	0	0	LOC119723103	0	1	0	0
peak10799	NW_024037054.1	15268559	15269138	1	1	0	0	0	0	0	0	0	1	0	0	LOC119723103	-525	0	1	0
peak108	NW_024037047.1	2458206	2458649	1	0	0	1	0	0	0	0	0	1	0	0	LOC119738249	-39328	0	0	1
peak1080	NW_024037047.1	16760430	16760689	1	1	0	0	0	0	0	0	0	1	0	0	LOC119723822	-7943	0	0	1
peak10800	NW_024037054.1	15278372	15278800	0	0	0	0	0	0	0	0	0	1	0	0	LOC119723100	1188	0	1	0
peak10801	NW_024037054.1	15320139	15320331	1	1	0	0	0	0	0	0	0	1	0	0	LOC119723100	-40151	0	0	1
peak10802	NW_024037054.1	15620579	15620775	1	0	1	0	0	0	0	0	0	1	0	0	LOC119723255	-16709	0	0	1
peak10803	NW_024037054.1	15621354	15621686	1	0	1	0	0	0	0	0	0	1	0	0	LOC119723255	-17484	0	0	1
peak10804	NW_024037054.1	15639343	15639734	1	0	1	0	0	0	0	0	0	1	0	0	LOC119723255	-35473	0	0	1
peak10805	NW_024037054.1	15648653	15648831	1	0	1	0	0	0	0	0	0	1	0	0	LOC119723255	-44783	0	0	1
peak10806	NW_024037054.1	15648869	15649128	1	1	0	0	0	0	0	0	0	1	0	0	LOC119723255	-44999	0	0	1
peak10807	NW_024037054.1	15649832	15650339	1	1	0	0	0	0	0	0	0	1	0	0	LOC119723255	-45962	0	0	1
peak10808	NW_024037054.1	15652377	15652549	1	1	0	0	0	0	0	1	0	0	1	0	LOC119723255	-48507	0	0	1
peak10809	NW_024037054.1	15653477	15653993	1	0	1	0	0	0	0	0	0	0	1	0	LOC119723255	-49607	0	0	1
peak1081	NW_024037047.1	16766261	16766474	0	0	0	0	0	0	0	0	0	1	0	0	LOC119723822	-13774	0	0	1
peak10810	NW_024037054.1	15655851	15656751	1	0	0	1	0	0	0	0	0	0	1	0	LOC119723255	-51981	0	0	1
peak10811	NW_024037054.1	15656780	15657028	1	0	0	0	1	0	0	0	0	1	0	0	LOC119723256	52403	0	0	1
peak10812	NW_024037054.1	15664267	15664891	1	1	0	0	0	0	0	0	0	0	1	0	LOC119723256	44540	0	0	1
peak10813	NW_024037054.1	15669045	15669260	1	1	0	0	0	0	0	0	0	1	0	0	LOC119723256	40171	0	0	1
peak10814	NW_024037054.1	15673343	15673580	1	1	0	0	0	0	0	0	0	1	0	0	LOC119723256	35851	0	0	1
peak10815	NW_024037054.1	15687311	15687657	1	0	1	0	0	0	0	0	0	1	0	0	LOC119723256	21774	0	0	1
peak10816	NW_024037054.1	15693799	15694074	1	1	0	0	0	0	0	0	0	1	0	0	LOC119723256	15357	0	0	1
peak10817	NW_024037054.1	15696653	15696840	1	1	0	0	0	0	0	0	0	1	0	0	LOC119723256	12591	0	0	1
peak10818	NW_024037054.1	15698273	15698659	1	1	0	0	0	0	0	0	0	1	0	0	LOC119723256	10772	0	0	1
peak10819	NW_024037054.1	15721658	15721822	1	1	0	0	0	0	0	0	0	1	0	0	LOC119723256	-12227	0	0	1
peak1082	NW_024037047.1	16782330	16782507	1	1	0	0	0	0	0	0	0	1	0	0	LOC119723833	2789	0	1	0
peak10820	NW_024037054.1	15725991	15726537	1	0	1	0	0	0	0	0	0	1	0	0	LOC119723256	-16560	0	0	1
peak10821	NW_024037054.1	15730093	15730675	1	0	1	0	0	0	0	0	0	1	0	0	LOC119723256	-20662	0	0	1
peak10822	NW_024037054.1	15744170	15744531	1	1	0	0	0	0	0	0	0	1	0	0	LOC119723256	-34739	0	0	1
peak10823	NW_024037054.1	15759304	15760210	1	0	0	1	0	0	0	0	0	0	1	0	LOC119723256	-49873	0	0	1
peak10824	NW_024037054.1	15764481	15764819	1	0	1	0	0	0	0	1	0	0	1	0	LOC119723256	-55050	0	0	1
peak10825	NW_024037054.1	15765693	15765955	1	1	0	0	0	0	0	1	0	0	1	0	LOC119723256	-56262	0	0	1
peak10826	NW_024037054.1	15788132	15788756	1	0	1	0	0	0	0	1	0	0	1	0	LOC119723106	72119	0	0	1
peak10827	NW_024037054.1	15788780	15789274	1	0	1	0	0	0	0	0	0	1	0	0	LOC119723106	71601	0	0	1
peak10828	NW_024037054.1	15797416	15797853	1	1	0	0	0	0	0	1	0	0	1	0	LOC119723106	63022	0	0	1
peak10829	NW_024037054.1	15797926	15798172	1	0	0	1	0	0	0	0	0	1	0	0	LOC119723106	62703	0	0	1
peak1083	NW_024037047.1	16782621	16782930	1	1	0	0	0	0	0	0	0	1	0	0	LOC119723833	2366	0	1	0
peak10830	NW_024037054.1	15802302	15802617	0	0	0	0	0	0	0	0	0	1	0	0	LOC119723106	58258	0	0	1
peak10831	NW_024037054.1	15818987	15819233	1	0	1	0	0	0	0	0	0	1	0	0	LOC119723106	41642	0	0	1
peak10832	NW_024037054.1	15830299	15830577	1	1	0	0	0	0	0	0	0	1	0	0	LOC119723106	30298	0	0	1
peak10833	NW_024037054.1	15840489	15840782	1	1	0	0	0	0	0	0	0	0	1	0	LOC119723106	20093	0	0	1
peak10834	NW_024037054.1	15853112	15853391	1	0	1	0	0	0	0	0	0	1	0	0	LOC119723106	7484	0	0	1
peak10835	NW_024037054.1	15855110	15855304	1	1	0	0	0	0	0	0	0	1	0	0	LOC119723106	5571	0	0	1
peak10836	NW_024037054.1	15869131	15869547	1	0	1	0	0	0	0	0	0	1	0	0	LOC119723106	1663	0	1	0
peak10837	NW_024037054.1	15870428	15871084	1	1	0	0	0	0	0	0	0	1	0	0	LOC119723106	126	1	0	0
peak10838	NW_024037054.1	15873289	15874023	1	0	1	0	0	0	0	0	0	0	0	1	LOC119723106	-2079	0	1	0
peak10839	NW_024037054.1	15877811	15878242	1	0	1	0	0	0	0	0	0	0	1	0	LOC119723106	1151	0	1	0
peak1084	NW_024037047.1	16785305	16785549	0	0	0	0	0	0	0	0	0	1	0	0	LOC119723833	-9	1	0	0
peak10840	NW_024037054.1	15879080	15879439	0	0	0	0	0	0	0	0	0	1	0	0	LOC119723106	0	1	0	0
peak10841	NW_024037054.1	15907452	15907705	0	0	0	0	0	0	0	0	0	1	0	0	LOC119723108	8144	0	0	1
peak10842	NW_024037054.1	15921018	15921463	1	1	0	0	0	0	0	0	0	1	0	0	LOC119723107	292	1	0	0
peak10843	NW_024037054.1	15921522	15921840	1	0	1	0	0	0	0	0	0	1	0	0	LOC119723107	0	1	0	0
peak10844	NW_024037054.1	15922785	15922988	1	1	0	0	0	0	1	0	0	0	0	1	LOC119723107	-1030	0	1	0
peak10845	NW_024037054.1	15976576	15976825	1	1	0	0	0	0	0	0	0	1	0	0	LOC119723110	15599	0	0	1
peak10846	NW_024037054.1	15983621	15984321	1	1	0	0	0	0	0	0	0	1	0	0	LOC119723110	8103	0	0	1
peak10847	NW_024037054.1	15984687	15984899	1	0	1	0	0	0	0	0	0	1	0	0	LOC119723110	7525	0	0	1
peak10848	NW_024037054.1	15985941	15986202	1	1	0	0	0	0	0	0	0	1	0	0	LOC119723110	6222	0	0	1
peak10849	NW_024037054.1	15991303	15991698	1	1	0	0	0	0	0	0	0	0	0	1	LOC119723110	726	1	0	0
peak1085	NW_024037047.1	16794918	16795290	0	0	0	0	0	0	0	0	0	1	0	0	LOC119723843	380	1	0	0
peak10850	NW_024037054.1	15992028	15992396	1	0	1	0	0	0	0	0	0	1	0	0	LOC119723110	28	1	0	0
peak10851	NW_024037054.1	16000364	16000904	0	0	0	0	0	0	0	0	0	1	0	0	LOC119723111	1336	0	1	0
peak10852	NW_024037054.1	16024133	16024429	1	1	0	0	0	0	0	0	0	1	0	0	LOC119723112	-7419	0	0	1
peak10853	NW_024037054.1	16025539	16026026	1	1	0	0	0	0	0	0	0	1	0	0	LOC119723112	-8825	0	0	1
peak10854	NW_024037054.1	16062742	16063094	1	1	0	0	0	0	0	0	0	1	0	0	LOC119723113	6535	0	0	1
peak10855	NW_024037054.1	16105798	16106013	1	1	0	0	0	0	0	0	0	1	0	0	LOC119723114	308	1	0	0
peak10856	NW_024037054.1	16106024	16106421	1	0	0	1	0	0	0	0	0	1	0	0	LOC119723114	0	1	0	0
peak10857	NW_024037054.1	16135512	16135717	1	0	0	1	0	0	0	0	0	1	0	0	LOC119723257	-14327	0	0	1
peak10858	NW_024037054.1	16137226	16137477	1	0	0	1	0	0	0	0	0	1	0	0	LOC119723257	-16041	0	0	1
peak10859	NW_024037054.1	16144877	16145295	1	0	0	1	0	0	0	0	0	1	0	0	LOC119723257	-23692	0	0	1
peak1086	NW_024037047.1	16807545	16807837	1	1	0	0	0	0	0	0	1	0	1	0	LOC119731082	10560	0	0	1
peak10860	NW_024037054.1	16146009	16146405	1	0	0	1	0	0	0	0	0	1	0	0	LOC119723257	-24824	0	0	1
peak10861	NW_024037054.1	16151957	16152403	1	0	1	0	0	0	0	0	0	1	0	0	LOC119723257	-30772	0	0	1
peak10862	NW_024037054.1	16160907	16161987	1	0	0	1	0	0	0	0	0	1	0	0	LOC119723257	-39722	0	0	1
peak10863	NW_024037054.1	16162767	16163461	1	0	1	0	0	0	0	0	0	1	0	0	LOC119723257	-41582	0	0	1
peak10864	NW_024037054.1	16173627	16174595	1	0	0	1	0	0	0	0	0	1	0	0	LOC119723115	32584	0	0	1
peak10865	NW_024037054.1	16180909	16181680	1	0	1	0	0	0	0	0	0	1	0	0	LOC119723115	25499	0	0	1
peak10866	NW_024037054.1	16182186	16182418	1	0	1	0	0	0	0	0	0	1	0	0	LOC119723115	24761	0	0	1
peak10867	NW_024037054.1	16186345	16186756	1	0	1	0	0	0	0	0	0	1	0	0	LOC119723115	20423	0	0	1
peak10868	NW_024037054.1	16191417	16191793	1	0	1	0	0	0	0	0	0	0	1	0	LOC119723115	15386	0	0	1
peak10869	NW_024037054.1	16196369	16196980	1	0	0	1	0	0	0	0	0	1	0	0	LOC119723115	10199	0	0	1
peak1087	NW_024037047.1	16819262	16819550	1	1	0	0	0	0	0	0	0	1	0	0	LOC119731082	-865	0	1	0
peak10870	NW_024037054.1	16197775	16198714	1	0	0	0	0	1	0	0	0	1	0	0	LOC119723115	8465	0	0	1
peak10871	NW_024037054.1	16199061	16199990	1	0	0	0	0	1	0	0	0	1	0	0	LOC119723115	7189	0	0	1
peak10872	NW_024037054.1	16202393	16202617	1	0	0	1	0	0	0	0	0	1	0	0	LOC119723115	4562	0	1	0
peak10873	NW_024037054.1	16203754	16203963	0	0	0	0	0	0	0	0	0	1	0	0	LOC119723115	3216	0	1	0
peak10874	NW_024037054.1	16215972	16216151	1	1	0	0	0	0	0	0	0	1	0	0	LOC119723116	1713	0	1	0
peak10875	NW_024037054.1	16216247	16216480	1	0	0	1	0	0	0	0	0	1	0	0	LOC119723116	1384	0	1	0
peak10876	NW_024037054.1	16216532	16216754	1	0	1	0	0	0	0	0	0	1	0	0	LOC119723116	1110	0	1	0
peak10877	NW_024037054.1	16220711	16220994	1	0	1	0	0	0	0	0	0	1	0	0	LOC119723116	1498	0	1	0
peak10878	NW_024037054.1	16279151	16279375	1	0	0	0	1	0	0	0	0	1	0	0	LOC119723119	621	1	0	0
peak10879	NW_024037054.1	16279403	16279605	1	1	0	0	0	0	0	0	0	1	0	0	LOC119723119	391	1	0	0
peak1088	NW_024037047.1	16840108	16840335	1	1	0	0	0	0	0	0	0	1	0	0	LOC119723862	5640	0	0	1
peak10880	NW_024037054.1	16279668	16280155	1	0	0	1	0	0	0	0	0	1	0	0	LOC119723119	0	1	0	0
peak10881	NW_024037054.1	16290488	16290832	1	0	0	1	0	0	0	0	0	1	0	0	LOC119723121	169	1	0	0
peak10882	NW_024037054.1	16291039	16291326	0	0	0	0	0	0	0	0	0	1	0	0	LOC119723121	-38	1	0	0
peak10883	NW_024037054.1	16295934	16296121	0	0	0	0	0	0	0	0	0	1	0	0	LOC119723122	4167	0	1	0
peak10884	NW_024037054.1	16322763	16322945	1	0	1	0	0	0	0	0	0	1	0	0	LOC119723123	1488	0	1	0
peak10885	NW_024037054.1	16323036	16323298	1	0	0	1	0	0	0	0	0	1	0	0	LOC119723123	1135	0	1	0
peak10886	NW_024037054.1	16324094	16324734	1	1	0	0	0	0	0	0	0	1	0	0	LOC119723123	0	1	0	0
peak10887	NW_024037054.1	16352159	16353083	1	1	0	0	0	0	0	0	0	1	0	0	LOC119723124	23469	0	0	1
peak10888	NW_024037054.1	16358663	16358884	1	1	0	0	0	0	0	0	0	0	0	1	LOC119723124	17668	0	0	1
peak10889	NW_024037054.1	16359400	16359710	1	1	0	0	0	0	0	0	0	1	0	0	LOC119723124	16842	0	0	1
peak1089	NW_024037047.1	16840405	16840663	1	1	0	0	0	0	0	0	0	1	0	0	LOC119723862	5312	0	0	1
peak10890	NW_024037054.1	16366414	16366689	1	1	0	0	0	0	0	0	0	1	0	0	LOC119723124	9863	0	0	1
peak10891	NW_024037054.1	16366954	16367236	1	1	0	0	0	0	0	0	0	1	0	0	LOC119723124	9316	0	0	1
peak10892	NW_024037054.1	16370720	16371559	1	1	0	0	0	0	0	0	0	1	0	0	LOC119723124	4993	0	1	0
peak10893	NW_024037054.1	16386494	16386911	1	1	0	0	0	0	0	0	0	1	0	0	LOC119723126	736	1	0	0
peak10894	NW_024037054.1	16387411	16387720	1	0	1	0	0	0	0	0	0	1	0	0	LOC119723126	0	1	0	0
peak10895	NW_024037054.1	16387767	16388093	1	0	0	1	0	0	0	0	0	1	0	0	LOC119723126	-120	1	0	0
peak10896	NW_024037054.1	16393456	16394087	1	0	1	0	0	0	0	0	0	0	1	0	LOC119723126	-5809	0	0	1
peak10897	NW_024037054.1	16438188	16438680	1	0	1	0	0	0	0	0	0	1	0	0	LOC119723127	38211	0	0	1
peak10898	NW_024037054.1	16439530	16439679	1	1	0	0	0	0	0	0	0	0	0	1	LOC119723127	37212	0	0	1
peak10899	NW_024037054.1	16439792	16440006	1	1	0	0	0	0	0	0	0	1	0	0	LOC119723127	36885	0	0	1
peak109	NW_024037047.1	2460412	2460815	1	0	0	1	0	0	0	0	0	1	0	0	LOC119738249	-41534	0	0	1
peak1090	NW_024037047.1	16841454	16841622	1	1	0	0	0	0	0	0	0	1	0	0	LOC119723862	4353	0	1	0
peak10900	NW_024037054.1	16440679	16441129	1	0	0	1	0	0	0	0	0	1	0	0	LOC119723127	35762	0	0	1
peak10901	NW_024037054.1	16441302	16441660	1	0	0	1	0	0	0	0	0	1	0	0	LOC119723127	35231	0	0	1
peak10902	NW_024037054.1	16449467	16449835	1	0	1	0	0	0	0	0	0	1	0	0	LOC119723127	27056	0	0	1
peak10903	NW_024037054.1	16451087	16451453	1	0	0	1	0	0	0	0	0	0	0	1	LOC119723127	25438	0	0	1
peak10904	NW_024037054.1	16453284	16453503	1	0	0	1	0	0	0	0	0	1	0	0	LOC119723127	23388	0	0	1
peak10905	NW_024037054.1	16455279	16455511	1	0	1	0	0	0	0	0	0	1	0	0	LOC119723127	21380	0	0	1
peak10906	NW_024037054.1	16456549	16456803	1	0	1	0	0	0	0	0	0	1	0	0	LOC119723127	20088	0	0	1
peak10907	NW_024037054.1	16458698	16458974	1	0	1	0	0	0	0	0	0	1	0	0	LOC119723127	17917	0	0	1
peak10908	NW_024037054.1	16465583	16466075	1	0	0	1	0	0	0	0	0	1	0	0	LOC119723127	10816	0	0	1
peak10909	NW_024037054.1	16468802	16469099	1	0	1	0	0	0	0	0	0	0	0	1	LOC119723127	7792	0	0	1
peak1091	NW_024037047.1	16842476	16842709	1	1	0	0	0	0	0	0	0	0	0	1	LOC119723862	3266	0	1	0
peak10910	NW_024037054.1	16469174	16469786	1	0	1	0	0	0	0	0	0	0	0	1	LOC119723127	7105	0	0	1
peak10911	NW_024037054.1	16476678	16477159	1	0	1	0	0	0	0	0	0	0	0	1	LOC119723127	0	1	0	0
peak10912	NW_024037054.1	16479408	16479677	1	1	0	0	0	0	0	0	0	0	0	1	LOC119723127	-2517	0	1	0
peak10913	NW_024037054.1	16480166	16480447	1	0	1	0	0	0	0	0	0	1	0	0	LOC119723127	-3275	0	1	0
peak10914	NW_024037054.1	16480500	16480680	1	1	0	0	0	0	0	0	0	1	0	0	LOC119723127	-3609	0	1	0
peak10915	NW_024037054.1	16483098	16483270	1	1	0	0	0	0	1	0	0	0	0	1	LOC119723127	-6207	0	0	1
peak10916	NW_024037054.1	16484838	16485149	1	0	1	0	0	0	0	0	0	1	0	0	LOC119723127	-7947	0	0	1
peak10917	NW_024037054.1	16487082	16487699	1	1	0	0	0	0	0	0	0	0	0	1	LOC119723127	-10191	0	0	1
peak10918	NW_024037054.1	16493208	16493426	1	1	0	0	0	0	0	0	0	1	0	0	LOC119723127	13328	0	0	1
peak10919	NW_024037054.1	16493762	16494339	1	0	1	0	0	0	0	0	0	0	0	1	LOC119723127	12415	0	0	1
peak1092	NW_024037047.1	16842988	16843381	1	1	0	0	0	0	0	0	0	1	0	0	LOC119723862	2594	0	1	0
peak10920	NW_024037054.1	16498174	16498483	1	0	1	0	0	0	0	0	0	1	0	0	LOC119723127	8271	0	0	1
peak10921	NW_024037054.1	16499777	16500093	1	0	1	0	0	0	0	0	0	1	0	0	LOC119723127	6661	0	0	1
peak10922	NW_024037054.1	16501855	16502248	1	1	0	0	0	0	0	0	0	0	0	1	LOC119723127	4506	0	1	0
peak10923	NW_024037054.1	16502721	16503072	1	0	1	0	0	0	0	0	0	0	0	1	LOC119723127	3682	0	1	0
peak10924	NW_024037054.1	16503370	16503697	1	0	1	0	0	0	0	0	0	0	0	1	LOC119723127	3057	0	1	0
peak10925	NW_024037054.1	16504405	16504737	1	0	1	0	0	0	0	0	0	0	0	1	LOC119723127	2017	0	1	0
peak10926	NW_024037054.1	16505789	16506642	1	0	0	1	0	0	0	0	0	0	0	1	LOC119723127	112	1	0	0
peak10927	NW_024037054.1	16506723	16507199	0	0	0	0	0	0	0	0	0	0	0	1	LOC119723127	0	1	0	0
peak10928	NW_024037054.1	16512857	16513059	1	1	0	0	0	0	0	0	0	1	0	0	LOC119723129	173	1	0	0
peak10929	NW_024037054.1	16517241	16517478	1	1	0	0	0	0	0	0	0	1	0	0	LOC119723129	-4009	0	1	0
peak1093	NW_024037047.1	16947172	16947716	1	1	0	0	0	0	0	0	0	0	1	0	LOC119723895	2498	0	1	0
peak10930	NW_024037054.1	16523991	16524179	0	0	0	0	0	0	0	0	0	1	0	0	LOC119723128	1850	0	1	0
peak10931	NW_024037054.1	16525142	16525536	1	0	1	0	0	0	0	0	0	1	0	0	LOC119723128	493	1	0	0
peak10932	NW_024037054.1	16525548	16525755	1	1	0	0	0	0	0	0	0	1	0	0	LOC119723128	274	1	0	0
peak10933	NW_024037054.1	16526575	16526827	0	0	0	0	0	0	0	0	0	1	0	0	LOC119723128	-546	0	1	0
peak10934	NW_024037054.1	16531350	16531649	1	1	0	0	0	0	0	0	0	1	0	0	LOC119723130	-1399	0	1	0
peak10935	NW_024037054.1	16532090	16532408	0	0	0	0	0	0	0	0	0	1	0	0	LOC119723130	-2139	0	1	0
peak10936	NW_024037054.1	16533597	16533747	1	1	0	0	0	0	0	0	0	1	0	0	LOC119723131	1525	0	1	0
peak10937	NW_024037054.1	16534435	16534763	1	0	0	1	0	0	0	0	0	1	0	0	LOC119723131	509	1	0	0
peak10938	NW_024037054.1	16534878	16535218	1	0	1	0	0	0	0	0	0	1	0	0	LOC119723131	54	1	0	0
peak10939	NW_024037054.1	16553882	16554319	0	0	0	0	0	0	0	0	0	1	0	0	LOC119723131	-18610	0	0	1
peak1094	NW_024037047.1	16949411	16949582	1	1	0	0	0	0	0	0	0	1	0	0	LOC119723895	632	1	0	0
peak10940	NW_024037054.1	16556753	16557116	1	1	0	0	0	0	0	0	0	1	0	0	LOC119723131	-21481	0	0	1
peak10941	NW_024037054.1	16559582	16559816	1	1	0	0	0	0	0	0	0	1	0	0	LOC119723131	-24310	0	0	1
peak10942	NW_024037054.1	16575487	16575670	1	1	0	0	0	0	0	0	0	1	0	0	LOC119723132	18789	0	0	1
peak10943	NW_024037054.1	16594215	16594845	1	1	0	0	0	0	0	0	0	1	0	0	LOC119723132	0	1	0	0
peak10944	NW_024037054.1	16623969	16624802	1	1	0	0	0	0	0	0	0	1	0	0	LOC119723134	915	1	0	0
peak10945	NW_024037054.1	16651686	16652034	1	0	1	0	0	0	0	0	0	1	0	0	LOC119723135	-9969	0	0	1
peak10946	NW_024037054.1	16654842	16655171	1	0	0	1	0	0	0	0	0	1	0	0	LOC119723135	-13125	0	0	1
peak10947	NW_024037054.1	16656570	16656881	1	0	1	0	0	0	0	0	1	0	1	0	LOC119723135	-14853	0	0	1
peak10948	NW_024037054.1	16661812	16662509	1	0	1	0	0	0	0	0	0	1	0	0	LOC119723135	-20095	0	0	1
peak10949	NW_024037054.1	16698351	16698525	1	1	0	0	0	0	0	0	0	1	0	0	LOC119723137	1314	0	1	0
peak1095	NW_024037047.1	16949851	16950235	1	1	0	0	0	0	0	0	0	1	0	0	LOC119723895	0	1	0	0
peak10950	NW_024037054.1	16705015	16705688	1	1	0	0	0	0	0	0	0	1	0	0	LOC119723137	-5176	0	0	1
peak10951	NW_024037054.1	16707581	16707727	1	1	0	0	0	0	0	0	0	1	0	0	LOC119723137	-7742	0	0	1
peak10952	NW_024037054.1	16710664	16711049	1	1	0	0	0	0	0	0	0	0	0	1	LOC119723137	-10825	0	0	1
peak10953	NW_024037054.1	16732187	16732477	1	1	0	0	0	0	0	0	0	1	0	0	LOC119723139	4406	0	1	0
peak10954	NW_024037054.1	16733973	16734456	1	1	0	0	0	0	0	0	0	1	0	0	LOC119723139	2427	0	1	0
peak10955	NW_024037054.1	16748426	16748831	1	1	0	0	0	0	0	0	0	1	0	0	LOC119723139	-11543	0	0	1
peak10956	NW_024037054.1	16750176	16750463	0	0	0	0	0	0	0	0	0	1	0	0	LOC119723139	-13293	0	0	1
peak10957	NW_024037054.1	16753173	16753528	0	0	0	0	0	0	0	0	0	1	0	0	LOC119723139	-16290	0	0	1
peak10958	NW_024037054.1	16756388	16757137	1	0	1	0	0	0	0	0	0	0	0	1	LOC119723139	-19505	0	0	1
peak10959	NW_024037054.1	16768422	16768749	1	1	0	0	0	0	0	0	0	1	0	0	LOC119723259	19781	0	0	1
peak1096	NW_024037047.1	16972944	16973170	1	0	1	0	0	0	0	0	0	1	0	0	LOC119723906	-4185	0	1	0
peak10960	NW_024037054.1	16774276	16775072	1	1	0	0	0	0	0	0	0	1	0	0	LOC119723259	13458	0	0	1
peak10961	NW_024037054.1	16778560	16779074	1	1	0	0	0	0	1	0	0	0	0	1	LOC119723259	9456	0	0	1
peak10962	NW_024037054.1	16779121	16779235	1	1	0	0	0	0	0	0	0	1	0	0	LOC119723259	9295	0	0	1
peak10963	NW_024037054.1	16780122	16780317	1	1	0	0	0	0	0	0	0	1	0	0	LOC119723259	8213	0	0	1
peak10964	NW_024037054.1	16784779	16785143	1	1	0	0	0	0	0	0	0	0	0	1	LOC119723259	3387	0	1	0
peak10965	NW_024037054.1	16785204	16785350	1	1	0	0	0	0	0	0	0	1	0	0	LOC119723259	3180	0	1	0
peak10966	NW_024037054.1	16798083	16798809	0	0	0	0	0	0	0	0	0	1	0	0	LOC119723140	-793	0	1	0
peak10967	NW_024037054.1	16800526	16800844	0	0	0	0	0	0	0	0	0	0	1	0	LOC119723140	-3236	0	1	0
peak10968	NW_024037054.1	16801725	16802142	1	0	1	0	0	0	0	0	0	0	1	0	LOC119723142	2116	0	1	0
peak10969	NW_024037054.1	16816090	16816335	1	1	0	0	0	0	0	0	0	1	0	0	LOC119723142	-11832	0	0	1
peak1097	NW_024037047.1	16992983	16993214	1	1	0	0	0	0	0	0	0	1	0	0	LOC119731108	6017	0	0	1
peak10970	NW_024037054.1	16868615	16869243	1	0	1	0	0	0	0	0	0	1	0	0	LOC119723141	0	1	0	0
peak10971	NW_024037054.1	16870647	16870872	1	0	1	0	0	0	0	0	0	1	0	0	LOC119723141	-1518	0	1	0
peak10972	NW_024037054.1	16895689	16895875	1	1	0	0	0	0	0	0	0	1	0	0	LOC119723141	-26560	0	0	1
peak10973	NW_024037054.1	16957024	16957492	1	0	0	1	0	0	0	0	0	1	0	0	LOC119723144	281	1	0	0
peak10974	NW_024037054.1	16974327	16974527	1	1	0	0	0	0	0	0	0	1	0	0	LOC119723145	-7922	0	0	1
peak10975	NW_024037054.1	16982892	16983165	1	1	0	0	0	0	0	0	0	1	0	0	LOC119723260	5917	0	0	1
peak10976	NW_024037054.1	16998823	16999046	1	1	0	0	0	0	0	0	0	1	0	0	LOC119723260	-9741	0	0	1
peak10977	NW_024037054.1	17005783	17006382	0	0	0	0	0	0	0	0	0	1	0	0	LOC119723146	10002	0	0	1
peak10978	NW_024037054.1	17045237	17045551	1	1	0	0	0	0	0	0	0	1	0	0	LOC119723148	6250	0	0	1
peak10979	NW_024037054.1	17062678	17062896	0	0	0	0	0	0	0	0	0	1	0	0	LOC119723148	-10877	0	0	1
peak1098	NW_024037047.1	16996403	16996937	0	0	0	0	0	0	0	0	0	1	0	0	LOC119731108	2294	0	1	0
peak10980	NW_024037054.1	17074782	17075052	1	1	0	0	0	0	0	0	0	1	0	0	LOC119723149	1682	0	1	0
peak10981	NW_024037054.1	17096200	17096654	0	0	0	0	0	0	0	0	0	1	0	0	LOC119723150	-855	0	1	0
peak10982	NW_024037054.1	17101392	17101717	1	1	0	0	0	0	0	0	0	1	0	0	LOC119723150	-6047	0	0	1
peak10983	NW_024037054.1	17117861	17118482	1	1	0	0	0	0	0	0	0	1	0	0	LOC119723152	0	1	0	0
peak10984	NW_024037054.1	17120839	17121343	1	0	1	0	0	0	0	0	0	1	0	0	LOC119723152	-2492	0	1	0
peak10985	NW_024037054.1	17121851	17121977	1	1	0	0	0	0	0	0	0	1	0	0	LOC119723152	-3504	0	1	0
peak10986	NW_024037054.1	17128813	17129168	1	1	0	0	0	0	0	0	0	0	0	1	LOC119723154	10024	0	0	1
peak10987	NW_024037054.1	17130278	17130532	1	1	0	0	0	0	0	0	0	1	0	0	LOC119723154	8660	0	0	1
peak10988	NW_024037054.1	17130883	17131817	1	0	1	0	0	0	0	0	0	1	0	0	LOC119723154	7375	0	0	1
peak10989	NW_024037054.1	17137040	17137456	1	1	0	0	0	0	0	0	0	1	0	0	LOC119723154	1736	0	1	0
peak1099	NW_024037047.1	17009570	17009824	1	1	0	0	0	0	0	0	0	1	0	0	LOC119723915	10014	0	0	1
peak10990	NW_024037054.1	17137754	17138238	1	1	0	0	0	0	0	0	0	1	0	0	LOC119723154	954	1	0	0
peak10991	NW_024037054.1	17143580	17144273	1	1	0	0	0	0	0	0	0	1	0	0	LOC119723153	0	1	0	0
peak10992	NW_024037054.1	17144532	17144833	1	1	0	0	0	0	0	0	0	0	1	0	LOC119723153	-521	0	1	0
peak10993	NW_024037054.1	17145044	17145489	1	1	0	0	0	0	0	0	0	1	0	0	LOC119723153	-1033	0	1	0
peak10994	NW_024037054.1	17146304	17146858	0	0	0	0	0	0	0	0	0	1	0	0	LOC119723153	-2293	0	1	0
peak10995	NW_024037054.1	17154858	17155453	1	1	0	0	0	0	0	0	0	0	0	1	LOC119722583	1787	0	1	0
peak10996	NW_024037054.1	17170014	17170316	1	1	0	0	0	0	0	0	0	1	0	0	LOC119723264	-5531	0	0	1
peak10997	NW_024037054.1	17170557	17170945	1	1	0	0	0	0	0	0	0	1	0	0	LOC119723264	-6074	0	0	1
peak10998	NW_024037054.1	17171704	17172165	1	1	0	0	0	0	0	0	0	1	0	0	LOC119723264	-7221	0	0	1
peak10999	NW_024037054.1	17174128	17174350	1	1	0	0	0	0	0	0	0	0	0	1	LOC119723264	-9645	0	0	1
peak11	NW_024037047.1	460476	460780	1	0	1	0	0	0	0	0	0	1	0	0	LOC119733404	18688	0	0	1
peak110	NW_024037047.1	2464692	2465060	1	0	0	1	0	0	0	0	0	1	0	0	LOC119738249	-45814	0	0	1
peak1100	NW_024037047.1	17071864	17072135	1	1	0	0	0	0	0	0	0	1	0	0	LOC119723935	5984	0	0	1
peak11000	NW_024037054.1	17175882	17176148	1	1	0	0	0	0	0	0	0	1	0	0	LOC119723156	9297	0	0	1
peak11001	NW_024037054.1	17198295	17198675	1	0	0	0	1	0	0	0	0	1	0	0	LOC119723155	0	1	0	0
peak11002	NW_024037054.1	17245050	17245293	1	1	0	0	0	0	0	0	0	1	0	0	LOC119723158	6358	0	0	1
peak11003	NW_024037054.1	17248054	17248204	1	1	0	0	0	0	0	0	0	1	0	0	LOC119723158	3447	0	1	0
peak11004	NW_024037054.1	17258544	17258845	1	1	0	0	0	0	0	0	0	1	0	0	LOC119723158	-6893	0	0	1
peak11005	NW_024037054.1	17259500	17259827	0	0	0	0	0	0	0	0	0	1	0	0	LOC119723158	-7849	0	0	1
peak11006	NW_024037054.1	17262822	17263296	1	1	0	0	0	0	0	0	0	0	0	1	LOC119723158	-11171	0	0	1
peak11007	NW_024037054.1	17263828	17264031	0	0	0	0	0	0	0	0	0	0	0	1	LOC119723158	-12177	0	0	1
peak11008	NW_024037054.1	17265165	17266453	0	0	0	0	0	0	0	0	0	1	0	0	LOC119723159	11435	0	0	1
peak11009	NW_024037054.1	17266558	17267087	1	0	1	0	0	0	0	0	0	1	0	0	LOC119723159	10801	0	0	1
peak1101	NW_024037047.1	17073629	17073820	1	1	0	0	0	0	0	0	0	1	0	0	LOC119723935	4299	0	1	0
peak11010	NW_024037054.1	17268084	17268742	1	0	1	0	0	0	0	0	0	1	0	0	LOC119723159	9146	0	0	1
peak11011	NW_024037054.1	17273548	17273750	1	0	1	0	0	0	0	0	0	1	0	0	LOC119723159	4138	0	1	0
peak11012	NW_024037054.1	17275602	17275974	1	0	1	0	0	0	0	0	0	1	0	0	LOC119723159	1914	0	1	0
peak11013	NW_024037054.1	17277390	17277844	1	1	0	0	0	0	0	0	0	0	0	1	LOC119723159	44	1	0	0
peak11014	NW_024037054.1	17278077	17278572	1	1	0	0	0	0	0	0	0	1	0	0	LOC119723159	-189	1	0	0
peak11015	NW_024037054.1	17288741	17289046	1	1	0	0	0	0	0	0	0	1	0	0	LOC119723160	-685	0	1	0
peak11016	NW_024037054.1	17289184	17289670	0	0	0	0	0	0	0	0	0	1	0	0	LOC119723160	-1128	0	1	0
peak11017	NW_024037054.1	17295543	17295889	1	1	0	0	0	0	1	0	0	0	0	1	LOC119723160	-7487	0	0	1
peak11018	NW_024037054.1	17297501	17297818	1	0	1	0	0	0	0	0	0	1	0	0	LOC119723160	-9445	0	0	1
peak11019	NW_024037054.1	17320527	17321127	1	0	1	0	0	0	0	0	0	1	0	0	LOC119723161	0	1	0	0
peak1102	NW_024037047.1	17097144	17097337	0	0	0	0	0	0	0	0	0	1	0	0	LOC119723935	-19025	0	0	1
peak11020	NW_024037054.1	17321883	17322457	0	0	0	0	0	0	0	0	0	1	0	0	LOC119723161	-1034	0	1	0
peak11021	NW_024037054.1	17340989	17341393	1	0	1	0	0	0	0	0	0	1	0	0	LOC119723162	0	1	0	0
peak11022	NW_024037054.1	17350955	17351194	1	1	0	0	0	0	0	0	1	0	1	0	LOC119723164	9531	0	0	1
peak11023	NW_024037054.1	17352442	17352594	1	1	0	0	0	0	0	0	0	1	0	0	LOC119723164	8131	0	0	1
peak11024	NW_024037054.1	17353879	17354378	1	1	0	0	0	0	0	1	0	0	1	0	LOC119723164	6347	0	0	1
peak11025	NW_024037054.1	17357332	17357679	1	1	0	0	0	0	0	0	0	1	0	0	LOC119723164	3046	0	1	0
peak11026	NW_024037054.1	17360125	17360616	1	1	0	0	0	0	0	0	0	1	0	0	LOC119723164	109	1	0	0
peak11027	NW_024037054.1	17361589	17361758	1	1	0	0	0	0	0	0	0	1	0	0	LOC119723164	-864	0	1	0
peak11028	NW_024037054.1	17362123	17362364	1	1	0	0	0	0	0	0	0	1	0	0	LOC119723164	-1398	0	1	0
peak11029	NW_024037054.1	17362990	17363343	0	0	0	0	0	0	0	0	0	1	0	0	LOC119723164	-2265	0	1	0
peak1103	NW_024037047.1	17105815	17106004	0	0	0	0	0	0	0	0	0	1	0	0	LOC119723935	-27696	0	0	1
peak11030	NW_024037054.1	17366742	17367147	0	0	0	0	0	0	0	0	0	1	0	0	LOC119723165	1427	0	1	0
peak11031	NW_024037054.1	17392882	17393278	1	1	0	0	0	0	0	0	0	0	1	0	LOC119723166	3471	0	1	0
peak11032	NW_024037054.1	17400910	17401454	1	0	0	1	0	0	0	0	0	1	0	0	LOC119723166	-4161	0	1	0
peak11033	NW_024037054.1	17412286	17413006	1	0	0	1	0	0	0	0	0	0	1	0	LOC119723166	-15537	0	0	1
peak11034	NW_024037054.1	17413738	17414114	1	0	1	0	0	0	0	0	0	1	0	0	LOC119723166	-16989	0	0	1
peak11035	NW_024037054.1	17416678	17416962	1	0	0	1	0	0	0	0	0	0	1	0	LOC119723167	15364	0	0	1
peak11036	NW_024037054.1	17421808	17422035	1	0	1	0	0	0	0	0	0	1	0	0	LOC119723167	10291	0	0	1
peak11037	NW_024037054.1	17424786	17425612	1	0	1	0	0	0	0	0	0	1	0	0	LOC119723167	6714	0	0	1
peak11038	NW_024037054.1	17427915	17428076	1	1	0	0	0	0	0	0	0	1	0	0	LOC119723167	4250	0	1	0
peak11039	NW_024037054.1	17429817	17430796	1	0	0	1	0	0	0	0	0	1	0	0	LOC119723167	1530	0	1	0
peak1104	NW_024037047.1	17194923	17195162	1	1	0	0	0	0	0	0	0	1	0	0	LOC119731120	33810	0	0	1
peak11040	NW_024037054.1	17432276	17432983	0	0	0	0	0	0	0	0	0	1	0	0	LOC119723167	0	1	0	0
peak11041	NW_024037054.1	17435292	17435495	1	1	0	0	0	0	1	0	0	0	0	1	LOC119723167	-2966	0	1	0
peak11042	NW_024037054.1	17445011	17445182	1	1	0	0	0	0	1	0	0	0	0	1	LOC119723168	-5405	0	0	1
peak11043	NW_024037054.1	17453939	17454160	1	0	0	1	0	0	0	0	0	1	0	0	LOC119722584	3294	0	1	0
peak11044	NW_024037054.1	17454218	17454479	1	0	0	1	0	0	0	0	0	1	0	0	LOC119722584	2975	0	1	0
peak11045	NW_024037054.1	17454494	17455030	1	1	0	0	0	0	0	0	0	1	0	0	LOC119722584	2424	0	1	0
peak11046	NW_024037054.1	17755273	17755416	1	1	0	0	0	0	1	0	0	0	0	1	LOC119723267	-2592	0	1	0
peak11047	NW_024037055.1	149485	149650	1	1	0	0	0	0	0	0	0	1	0	0	LOC119723304	-36466	0	0	1
peak11048	NW_024037055.1	159180	159710	0	0	0	0	0	0	0	0	0	1	0	0	LOC119723307	27626	0	0	1
peak11049	NW_024037055.1	161941	162185	1	1	0	0	0	0	0	0	0	1	0	0	LOC119723307	25151	0	0	1
peak1105	NW_024037047.1	17200048	17200279	1	1	0	0	0	0	0	0	0	1	0	0	LOC119731120	28693	0	0	1
peak11050	NW_024037055.1	310590	310881	1	1	0	0	0	0	0	0	0	1	0	0	LOC119723308	5243	0	0	1
peak11051	NW_024037055.1	371782	372425	0	0	0	0	0	0	0	0	0	0	0	1	LOC119723308	-53184	0	0	1
peak11052	NW_024037055.1	390328	390575	1	1	0	0	0	0	0	0	0	1	0	0	LOC119723963	36982	0	0	1
peak11053	NW_024037055.1	395904	396200	1	1	0	0	0	0	0	0	0	1	0	0	LOC119723963	31357	0	0	1
peak11054	NW_024037055.1	726287	726633	1	1	0	0	0	0	0	0	0	1	0	0	LOC119723313	22495	0	0	1
peak11055	NW_024037055.1	728558	728974	1	1	0	0	0	0	0	0	0	1	0	0	LOC119723313	20154	0	0	1
peak11056	NW_024037055.1	761098	761428	1	1	0	0	0	0	0	0	0	1	0	0	LOC119723313	-11970	0	0	1
peak11057	NW_024037055.1	762889	763066	0	0	0	0	0	0	0	0	0	1	0	0	LOC119723313	-13761	0	0	1
peak11058	NW_024037055.1	763502	763681	1	1	0	0	0	0	0	0	0	1	0	0	LOC119723313	-14374	0	0	1
peak11059	NW_024037055.1	788706	788975	1	1	0	0	0	0	0	0	0	1	0	0	LOC119723313	-39578	0	0	1
peak1106	NW_024037047.1	17243899	17244184	1	1	0	0	0	0	1	0	0	0	0	1	LOC119723953	-9752	0	0	1
peak11060	NW_024037055.1	815817	816334	1	1	0	0	0	0	0	0	0	1	0	0	LOC119723315	16341	0	0	1
peak11061	NW_024037055.1	818959	819234	1	1	0	0	0	0	0	0	0	1	0	0	LOC119723315	13441	0	0	1
peak11062	NW_024037055.1	829156	829527	1	1	0	0	0	0	0	0	0	0	0	1	LOC119723315	3148	0	1	0
peak11063	NW_024037055.1	832147	832900	1	1	0	0	0	0	0	0	0	1	0	0	LOC119723315	0	1	0	0
peak11064	NW_024037055.1	833540	833835	1	1	0	0	0	0	0	0	0	1	0	0	LOC119723315	-865	0	1	0
peak11065	NW_024037055.1	898448	898859	1	1	0	0	0	0	0	0	0	1	0	0	LOC119723316	0	1	0	0
peak11066	NW_024037055.1	905297	905820	1	1	0	0	0	0	0	0	1	0	1	0	LOC119723316	-6564	0	0	1
peak11067	NW_024037055.1	907563	907881	1	1	0	0	0	0	0	0	1	0	1	0	LOC119723316	6556	0	0	1
peak11068	NW_024037055.1	908980	909224	1	1	0	0	0	0	0	0	1	0	1	0	LOC119723316	5213	0	0	1
peak11069	NW_024037055.1	911554	911939	0	0	0	0	0	0	0	0	0	1	0	0	LOC119723316	2498	0	1	0
peak1107	NW_024037047.1	17245505	17245999	1	1	0	0	0	0	1	0	0	0	0	1	LOC119723953	-11358	0	0	1
peak11070	NW_024037055.1	938871	939238	1	1	0	0	0	0	0	0	0	1	0	0	LOC119723965	17439	0	0	1
peak11071	NW_024037055.1	964866	965439	0	0	0	0	0	0	0	0	0	1	0	0	LOC119723965	-8189	0	0	1
peak11072	NW_024037055.1	965521	965824	1	1	0	0	0	0	0	0	0	1	0	0	LOC119723965	-8844	0	0	1
peak11073	NW_024037055.1	970650	971062	0	0	0	0	0	0	0	0	0	1	0	0	LOC119723320	9064	0	0	1
peak11074	NW_024037055.1	976111	976353	1	1	0	0	0	0	0	0	0	0	0	1	LOC119723320	3773	0	1	0
peak11075	NW_024037055.1	976672	977141	1	1	0	0	0	0	0	0	0	1	0	0	LOC119723320	2985	0	1	0
peak11076	NW_024037055.1	984255	984704	1	1	0	0	0	0	0	0	0	1	0	0	LOC119723320	-4129	0	1	0
peak11077	NW_024037055.1	986154	986391	1	1	0	0	0	0	0	0	0	1	0	0	LOC119723320	-6028	0	0	1
peak11078	NW_024037055.1	991224	991616	1	0	0	1	0	0	0	0	0	1	0	0	LOC119723320	-11098	0	0	1
peak11079	NW_024037055.1	991650	991781	0	0	0	0	0	0	0	0	0	1	0	0	LOC119723320	-11524	0	0	1
peak1108	NW_024037047.1	17292234	17292553	1	1	0	0	0	0	0	0	0	1	0	0	LOC119731137	15477	0	0	1
peak11080	NW_024037055.1	1008730	1009095	1	1	0	0	0	0	0	0	0	1	0	0	LOC119723321	3440	0	1	0
peak11081	NW_024037055.1	1014094	1014293	1	1	0	0	0	0	0	0	0	1	0	0	LOC119723321	-1559	0	1	0
peak11082	NW_024037055.1	1017715	1018369	1	1	0	0	0	0	0	0	0	1	0	0	LOC119723321	-5180	0	0	1
peak11083	NW_024037055.1	1019145	1019366	1	1	0	0	0	0	0	0	0	1	0	0	LOC119723321	-6610	0	0	1
peak11084	NW_024037055.1	1022085	1022422	1	1	0	0	0	0	0	0	0	1	0	0	LOC119723321	-9550	0	0	1
peak11085	NW_024037055.1	1025102	1025490	0	0	0	0	0	0	0	0	0	1	0	0	LOC119723321	-12567	0	0	1
peak11086	NW_024037055.1	1029784	1030115	1	1	0	0	0	0	0	0	0	1	0	0	LOC119723321	-17249	0	0	1
peak11087	NW_024037055.1	1030490	1030701	1	1	0	0	0	0	0	0	0	1	0	0	LOC119723321	-17955	0	0	1
peak11088	NW_024037055.1	1030995	1031786	0	0	0	0	0	0	0	0	0	1	0	0	LOC119723321	-18460	0	0	1
peak11089	NW_024037055.1	1036040	1036332	1	0	1	0	0	0	0	0	1	0	1	0	LOC119723322	17146	0	0	1
peak1109	NW_024037047.1	17307243	17307448	1	1	0	0	0	0	0	0	0	1	0	0	LOC119731137	582	1	0	0
peak11090	NW_024037055.1	1042672	1043004	0	0	0	0	0	0	0	0	0	1	0	0	LOC119723322	10474	0	0	1
peak11091	NW_024037055.1	1043344	1043604	1	1	0	0	0	0	0	0	0	1	0	0	LOC119723322	9874	0	0	1
peak11092	NW_024037055.1	1063344	1063841	1	1	0	0	0	0	0	0	0	0	0	1	LOC119723322	-9866	0	0	1
peak11093	NW_024037055.1	1077155	1077419	1	1	0	0	0	0	0	0	0	1	0	0	LOC119723323	-171	1	0	0
peak11094	NW_024037055.1	1079564	1079917	0	0	0	0	0	0	0	0	0	1	0	0	LOC119723323	-2580	0	1	0
peak11095	NW_024037055.1	1084623	1085503	1	1	0	0	0	0	0	0	0	0	0	1	LOC119723323	-7639	0	0	1
peak11096	NW_024037055.1	1096541	1097091	0	0	0	0	0	0	0	0	0	1	0	0	LOC119723324	0	1	0	0
peak11097	NW_024037055.1	1098133	1098477	1	1	0	0	0	0	0	0	0	1	0	0	LOC119723324	-1567	0	1	0
peak11098	NW_024037055.1	1101653	1101897	1	1	0	0	0	0	1	0	0	0	0	1	LOC119723324	-5087	0	0	1
peak11099	NW_024037055.1	1108300	1108607	0	0	0	0	0	0	0	0	0	1	0	0	LOC119723324	-11734	0	0	1
peak111	NW_024037047.1	2467643	2467859	1	0	0	1	0	0	0	0	0	1	0	0	LOC119738249	-48765	0	0	1
peak1110	NW_024037047.1	17365378	17365646	1	1	0	0	0	0	0	0	0	1	0	0	LOC119731145	9526	0	0	1
peak11100	NW_024037055.1	1108783	1108912	1	1	0	0	0	0	0	0	0	1	0	0	LOC119723324	-12217	0	0	1
peak11101	NW_024037055.1	1108983	1109849	1	1	0	0	0	0	0	0	0	1	0	0	LOC119723324	-12417	0	0	1
peak11102	NW_024037055.1	1115294	1115569	1	1	0	0	0	0	0	0	0	1	0	0	LOC119723324	-18728	0	0	1
peak11103	NW_024037055.1	1115780	1116387	1	1	0	0	0	0	0	0	0	1	0	0	LOC119723324	-19214	0	0	1
peak11104	NW_024037055.1	1122479	1122859	1	1	0	0	0	0	0	0	0	1	0	0	LOC119723324	-25913	0	0	1
peak11105	NW_024037055.1	1125939	1126338	1	0	1	0	0	0	0	0	0	1	0	0	LOC119723325	27865	0	0	1
peak11106	NW_024037055.1	1127226	1127654	1	0	0	1	0	0	0	0	0	1	0	0	LOC119723325	26549	0	0	1
peak11107	NW_024037055.1	1129611	1129959	1	0	0	1	0	0	0	0	0	1	0	0	LOC119723325	24244	0	0	1
peak11108	NW_024037055.1	1131056	1131230	1	0	1	0	0	0	0	0	0	1	0	0	LOC119723325	22973	0	0	1
peak11109	NW_024037055.1	1131579	1131849	1	1	0	0	0	0	0	0	0	0	0	1	LOC119723325	22354	0	0	1
peak1111	NW_024037047.1	17405831	17406163	1	1	0	0	0	0	0	0	0	1	0	0	LOC119723962	7161	0	0	1
peak11110	NW_024037055.1	1133010	1133239	1	0	0	1	0	0	0	0	0	1	0	0	LOC119723325	20964	0	0	1
peak11111	NW_024037055.1	1133258	1133606	1	0	0	1	0	0	0	0	0	1	0	0	LOC119723325	20597	0	0	1
peak11112	NW_024037055.1	1134356	1134649	1	0	0	1	0	0	0	0	0	1	0	0	LOC119723325	19554	0	0	1
peak11113	NW_024037055.1	1136451	1136759	1	0	0	1	0	0	0	0	0	1	0	0	LOC119723325	17444	0	0	1
peak11114	NW_024037055.1	1137236	1137817	1	0	0	1	0	0	0	0	0	0	0	1	LOC119723325	16386	0	0	1
peak11115	NW_024037055.1	1143491	1143693	1	0	0	1	0	0	0	0	0	1	0	0	LOC119723325	10510	0	0	1
peak11116	NW_024037055.1	1143819	1144206	1	0	0	1	0	0	0	0	0	1	0	0	LOC119723325	9997	0	0	1
peak11117	NW_024037055.1	1145839	1146031	1	1	0	0	0	0	0	0	0	1	0	0	LOC119723325	8172	0	0	1
peak11118	NW_024037055.1	1147225	1147405	1	1	0	0	0	0	0	0	0	1	0	0	LOC119723325	6798	0	0	1
peak11119	NW_024037055.1	1153103	1153316	0	0	0	0	0	0	0	0	0	1	0	0	LOC119723325	887	1	0	0
peak1112	NW_024037047.1	17408465	17408843	1	1	0	0	0	0	0	0	0	1	0	0	LOC119723962	4481	0	1	0
peak11120	NW_024037055.1	1154121	1154696	0	0	0	0	0	0	0	0	0	1	0	0	LOC119723325	0	1	0	0
peak11121	NW_024037055.1	1155263	1156231	1	0	0	1	0	0	0	0	0	1	0	0	LOC119723325	-1060	0	1	0
peak11122	NW_024037055.1	1156508	1156989	1	0	1	0	0	0	0	0	0	1	0	0	LOC119723325	-2305	0	1	0
peak11123	NW_024037055.1	1159347	1159755	1	0	0	1	0	0	0	0	0	0	0	1	LOC119723325	-5144	0	0	1
peak11124	NW_024037055.1	1162515	1162940	1	0	0	1	0	0	0	0	0	1	0	0	LOC119723325	-8312	0	0	1
peak11125	NW_024037055.1	1164373	1165342	1	0	0	1	0	0	0	0	0	0	1	0	LOC119723325	-10170	0	0	1
peak11126	NW_024037055.1	1168097	1168368	1	0	0	1	0	0	0	0	0	1	0	0	LOC119723325	-13894	0	0	1
peak11127	NW_024037055.1	1169068	1169264	1	1	0	0	0	0	0	0	0	1	0	0	LOC119723325	-14865	0	0	1
peak11128	NW_024037055.1	1171083	1171874	1	0	0	1	0	0	0	0	0	0	1	0	LOC119723325	-16880	0	0	1
peak11129	NW_024037055.1	1172357	1172621	1	0	0	1	0	0	0	0	0	1	0	0	LOC119723325	-18154	0	0	1
peak1113	NW_024037047.1	17413368	17413593	0	0	0	0	0	0	0	1	0	0	1	0	LOC119723962	-44	1	0	0
peak11130	NW_024037055.1	1181593	1181798	1	0	0	1	0	0	1	0	0	0	0	1	LOC119723326	13781	0	0	1
peak11131	NW_024037055.1	1189568	1189722	1	0	0	1	0	0	0	0	0	1	0	0	LOC119723326	5857	0	0	1
peak11132	NW_024037055.1	1190415	1190602	1	1	0	0	0	0	0	0	0	1	0	0	LOC119723326	4977	0	1	0
peak11133	NW_024037055.1	1229925	1230143	1	1	0	0	0	0	0	0	0	1	0	0	LOC119723327	2768	0	1	0
peak11134	NW_024037055.1	1232552	1232951	1	1	0	0	0	0	0	0	0	1	0	0	LOC119723327	0	1	0	0
peak11135	NW_024037055.1	1249337	1249751	1	1	0	0	0	0	0	0	0	0	0	1	LOC119723328	2220	0	1	0
peak11136	NW_024037055.1	1251188	1251442	1	0	0	1	0	0	0	0	0	1	0	0	LOC119723328	529	1	0	0
peak11137	NW_024037055.1	1251503	1251783	1	0	1	0	0	0	0	0	0	1	0	0	LOC119723328	188	1	0	0
peak11138	NW_024037055.1	1251869	1252440	1	1	0	0	0	0	0	0	0	1	0	0	LOC119723328	0	1	0	0
peak11139	NW_024037055.1	1256505	1256891	1	1	0	0	0	0	0	1	0	0	1	0	LOC119723328	-4534	0	1	0
peak1114	NW_024037047.1	17415298	17416028	0	0	0	0	0	0	0	0	0	0	1	0	LOC119723962	-1974	0	1	0
peak11140	NW_024037055.1	1258343	1258792	1	1	0	0	0	0	0	0	0	1	0	0	LOC119723328	-6372	0	0	1
peak11141	NW_024037055.1	1259942	1260302	1	0	0	1	0	0	0	0	0	0	1	0	LOC119723328	-7971	0	0	1
peak11142	NW_024037055.1	1264305	1264813	1	0	1	0	0	0	0	0	0	0	1	0	LOC119723328	-12334	0	0	1
peak11143	NW_024037055.1	1270736	1271261	1	0	1	0	0	0	0	0	0	1	0	0	LOC119723330	9853	0	0	1
peak11144	NW_024037055.1	1277628	1277981	0	0	0	0	0	0	0	0	0	1	0	0	LOC119723330	3133	0	1	0
peak11145	NW_024037055.1	1280066	1280472	0	0	0	0	0	0	0	0	0	1	0	0	LOC119723330	642	1	0	0
peak11146	NW_024037055.1	1281905	1282073	1	1	0	0	0	0	0	0	0	1	0	0	LOC119723330	-791	0	1	0
peak11147	NW_024037055.1	1282476	1282755	0	0	0	0	0	0	0	0	0	1	0	0	LOC119723330	-1362	0	1	0
peak11148	NW_024037055.1	1284709	1285114	0	0	0	0	0	0	0	0	0	0	0	1	LOC119723330	-3595	0	1	0
peak11149	NW_024037055.1	1292685	1292911	0	0	0	0	0	0	0	0	0	1	0	0	LOC119723331	-1645	0	1	0
peak1115	NW_024037047.1	17416601	17416805	1	1	0	0	0	0	0	0	0	1	0	0	LOC119723962	-3277	0	1	0
peak11150	NW_024037055.1	1295949	1296735	0	0	0	0	0	0	0	0	0	0	0	1	LOC119723333	4585	0	1	0
peak11151	NW_024037055.1	1302102	1302447	0	0	0	0	0	0	0	0	0	1	0	0	LOC119723333	-782	0	1	0
peak11152	NW_024037055.1	1303367	1303666	0	0	0	0	0	0	0	0	0	1	0	0	LOC119723332	-79	1	0	0
peak11153	NW_024037055.1	1304466	1304816	0	0	0	0	0	0	0	0	0	1	0	0	LOC119723332	-1178	0	1	0
peak11154	NW_024037055.1	1308556	1308793	1	1	0	0	0	0	1	0	0	0	0	1	LOC119723334	833	1	0	0
peak11155	NW_024037055.1	1309484	1309750	1	1	0	0	0	0	0	0	0	1	0	0	LOC119723334	0	1	0	0
peak11156	NW_024037055.1	1310513	1310713	1	1	0	0	0	0	0	0	0	1	0	0	LOC119723334	-887	0	1	0
peak11157	NW_024037055.1	1329769	1330128	1	1	0	0	0	0	0	0	0	1	0	0	LOC119723336	3142	0	1	0
peak11158	NW_024037055.1	1333821	1334097	0	0	0	0	0	0	0	0	0	1	0	0	LOC119723336	-551	0	1	0
peak11159	NW_024037055.1	1361391	1361753	1	0	0	1	0	0	0	0	0	0	1	0	LOC119723337	4780	0	1	0
peak1116	NW_024037047.1	17419439	17419706	1	0	1	0	0	0	0	0	0	0	1	0	LOC119723962	-6115	0	0	1
peak11160	NW_024037055.1	1361832	1362298	1	0	1	0	0	0	0	0	0	0	1	0	LOC119723337	4235	0	1	0
peak11161	NW_024037055.1	1364557	1365072	1	0	1	0	0	0	0	0	0	1	0	0	LOC119723337	1461	0	1	0
peak11162	NW_024037055.1	1371600	1371791	1	1	0	0	0	0	0	0	0	1	0	0	LOC119723338	3043	0	1	0
peak11163	NW_024037055.1	1373821	1374468	1	0	1	0	0	0	0	0	0	1	0	0	LOC119723338	366	1	0	0
peak11164	NW_024037055.1	1380417	1380874	1	0	1	0	0	0	0	0	0	0	1	0	LOC119723338	-5583	0	0	1
peak11165	NW_024037055.1	1381622	1382283	1	0	0	0	1	0	0	0	0	1	0	0	LOC119723338	-6788	0	0	1
peak11166	NW_024037055.1	1383627	1383972	1	0	0	1	0	0	0	0	0	1	0	0	LOC119723338	-8793	0	0	1
peak11167	NW_024037055.1	1384565	1384946	1	0	0	1	0	0	0	0	0	1	0	0	LOC119723338	-9731	0	0	1
peak11168	NW_024037055.1	1385262	1385799	1	0	1	0	0	0	0	0	0	0	0	1	LOC119723338	-10428	0	0	1
peak11169	NW_024037055.1	1387699	1388052	1	1	0	0	0	0	0	0	0	0	1	0	LOC119723338	-12865	0	0	1
peak1117	NW_024037047.1	17424525	17425367	1	0	1	0	0	0	0	0	0	0	1	0	LOC119723962	-11201	0	0	1
peak11170	NW_024037055.1	1401302	1401724	1	0	1	0	0	0	0	0	0	1	0	0	LOC119723339	4601	0	1	0
peak11171	NW_024037055.1	1413051	1413256	1	1	0	0	0	0	0	0	0	1	0	0	LOC119723340	1438	0	1	0
peak11172	NW_024037055.1	1413345	1413587	1	0	1	0	0	0	0	0	0	1	0	0	LOC119723340	1107	0	1	0
peak11173	NW_024037055.1	1414351	1414661	1	1	0	0	0	0	0	0	0	1	0	0	LOC119723340	33	1	0	0
peak11174	NW_024037055.1	1415874	1416085	0	0	0	0	0	0	0	0	0	1	0	0	LOC119723340	-1180	0	1	0
peak11175	NW_024037055.1	1423803	1424377	1	0	0	1	0	0	0	0	0	1	0	0	LOC119723342	-2750	0	1	0
peak11176	NW_024037055.1	1426019	1426347	1	0	0	1	0	0	0	1	0	0	1	0	LOC119723342	-4966	0	1	0
peak11177	NW_024037055.1	1427897	1428100	1	0	1	0	0	0	0	0	0	1	0	0	LOC119723341	5100	0	0	1
peak11178	NW_024037055.1	1432079	1432588	1	0	1	0	0	0	0	0	0	0	1	0	LOC119723341	612	1	0	0
peak11179	NW_024037055.1	1441333	1441565	1	1	0	0	0	0	0	0	0	1	0	0	LOC119723343	2501	0	1	0
peak1118	NW_024037047.1	17429805	17430177	1	1	0	0	0	0	0	0	0	0	1	0	LOC119723962	-16481	0	0	1
peak11180	NW_024037055.1	1441640	1441959	1	0	1	0	0	0	0	0	0	1	0	0	LOC119723343	2107	0	1	0
peak11181	NW_024037055.1	1442419	1442843	1	0	0	1	0	0	0	0	0	1	0	0	LOC119723343	1223	0	1	0
peak11182	NW_024037055.1	1443217	1443688	1	0	0	1	0	0	0	0	0	1	0	0	LOC119723343	378	1	0	0
peak11183	NW_024037055.1	1443766	1444033	1	0	0	1	0	0	0	0	0	1	0	0	LOC119723343	33	1	0	0
peak11184	NW_024037055.1	1444131	1444321	1	1	0	0	0	0	0	0	0	1	0	0	LOC119723343	-65	1	0	0
peak11185	NW_024037055.1	1447591	1447834	1	0	0	1	0	0	0	0	0	0	1	0	LOC119723343	-3525	0	1	0
peak11186	NW_024037055.1	1450758	1451184	1	0	0	1	0	0	0	0	0	0	1	0	LOC119723343	-6692	0	0	1
peak11187	NW_024037055.1	1452666	1453445	1	0	0	1	0	0	0	0	0	0	1	0	LOC119723343	-8600	0	0	1
peak11188	NW_024037055.1	1459349	1460205	1	0	0	1	0	0	0	0	0	0	1	0	LOC119723343	-15283	0	0	1
peak11189	NW_024037055.1	1465780	1466019	1	0	0	1	0	0	0	0	0	1	0	0	LOC119723344	19142	0	0	1
peak1119	NW_024037047.1	17430775	17431081	1	0	0	1	0	0	0	0	0	0	1	0	LOC119723962	-17451	0	0	1
peak11190	NW_024037055.1	1466319	1467009	1	0	0	1	0	0	0	0	0	1	0	0	LOC119723344	18152	0	0	1
peak11191	NW_024037055.1	1467292	1467726	1	0	0	1	0	0	0	0	0	0	1	0	LOC119723344	17435	0	0	1
peak11192	NW_024037055.1	1470035	1470547	1	0	0	1	0	0	0	0	0	0	1	0	LOC119723344	14614	0	0	1
peak11193	NW_024037055.1	1483955	1484188	1	0	1	0	0	0	0	0	0	1	0	0	LOC119723344	973	1	0	0
peak11194	NW_024037055.1	1484256	1484436	1	0	1	0	0	0	0	0	0	1	0	0	LOC119723344	725	1	0	0
peak11195	NW_024037055.1	1484549	1484727	1	1	0	0	0	0	0	0	0	1	0	0	LOC119723344	434	1	0	0
peak11196	NW_024037055.1	1489027	1489237	0	0	0	0	0	0	0	0	0	1	0	0	LOC119723344	-3866	0	1	0
peak11197	NW_024037055.1	1502061	1502308	0	0	0	0	0	0	0	0	0	1	0	0	LOC119723346	-2280	0	1	0
peak11198	NW_024037055.1	1504236	1504490	1	0	1	0	0	0	0	0	0	1	0	0	LOC119723347	3064	0	1	0
peak11199	NW_024037055.1	1507219	1507927	1	0	0	1	0	0	0	0	0	1	0	0	LOC119723347	0	1	0	0
peak112	NW_024037047.1	2469645	2469903	1	0	0	1	0	0	0	0	0	1	0	0	LOC119738249	-50767	0	0	1
peak1120	NW_024037047.1	17434083	17434355	1	0	1	0	0	0	0	1	0	0	1	0	LOC119723984	14368	0	0	1
peak11200	NW_024037055.1	1519226	1519455	1	1	0	0	0	0	0	0	0	1	0	0	LOC119723350	1324	0	1	0
peak11201	NW_024037055.1	1519501	1519783	1	1	0	0	0	0	0	0	0	0	0	1	LOC119723350	996	1	0	0
peak11202	NW_024037055.1	1528831	1529268	1	0	1	0	0	0	0	0	0	1	0	0	LOC119723348	1414	0	1	0
peak11203	NW_024037055.1	1529308	1529515	1	0	1	0	0	0	0	0	0	1	0	0	LOC119723348	1167	0	1	0
peak11204	NW_024037055.1	1532684	1533108	0	0	0	0	0	0	0	0	0	1	0	0	LOC119723348	-2002	0	1	0
peak11205	NW_024037055.1	1561468	1561790	0	0	0	0	0	0	0	0	0	1	0	0	LOC119723351	305	1	0	0
peak11206	NW_024037055.1	1575353	1575669	1	0	0	1	0	0	0	0	0	1	0	0	LOC119723351	-13258	0	0	1
peak11207	NW_024037055.1	1580817	1581293	0	0	0	0	0	0	0	0	0	1	0	0	LOC119723351	-18722	0	0	1
peak11208	NW_024037055.1	1598370	1598720	1	0	1	0	0	0	0	0	0	1	0	0	LOC119723351	-36275	0	0	1
peak11209	NW_024037055.1	1599795	1600170	1	0	1	0	0	0	0	0	0	1	0	0	LOC119723351	-37700	0	0	1
peak1121	NW_024037047.1	17435351	17436150	1	0	1	0	0	0	0	0	0	0	1	0	LOC119723984	12573	0	0	1
peak11210	NW_024037055.1	1600912	1601336	1	0	1	0	0	0	0	0	0	1	0	0	LOC119723351	-38817	0	0	1
peak11211	NW_024037055.1	1616915	1617217	1	0	0	1	0	0	0	0	0	1	0	0	LOC119723351	-54820	0	0	1
peak11212	NW_024037055.1	1619994	1620528	1	0	0	1	0	0	0	0	0	1	0	0	LOC119723351	-57899	0	0	1
peak11213	NW_024037055.1	1625341	1626069	1	0	0	1	0	0	0	0	0	1	0	0	LOC119723351	-63246	0	0	1
peak11214	NW_024037055.1	1649217	1649554	1	0	0	1	0	0	0	0	0	1	0	0	LOC119723353	74121	0	0	1
peak11215	NW_024037055.1	1651754	1652139	1	0	0	1	0	0	0	0	0	0	1	0	LOC119723353	71536	0	0	1
peak11216	NW_024037055.1	1660515	1661002	1	0	0	1	0	0	0	0	0	1	0	0	LOC119723353	62673	0	0	1
peak11217	NW_024037055.1	1669338	1669634	1	1	0	0	0	0	0	0	0	1	0	0	LOC119723353	54041	0	0	1
peak11218	NW_024037055.1	1676028	1676392	1	0	1	0	0	0	0	0	0	1	0	0	LOC119723353	47283	0	0	1
peak11219	NW_024037055.1	1682908	1683361	1	0	1	0	0	0	0	0	0	1	0	0	LOC119723353	40314	0	0	1
peak1122	NW_024037047.1	17439127	17439658	1	0	1	0	0	0	0	0	0	1	0	0	LOC119723984	9065	0	0	1
peak11220	NW_024037055.1	1689683	1690025	1	0	1	0	0	0	0	0	0	1	0	0	LOC119723353	33650	0	0	1
peak11221	NW_024037055.1	1694009	1694596	1	0	1	0	0	0	0	0	0	1	0	0	LOC119723353	29079	0	0	1
peak11222	NW_024037055.1	1700239	1700495	1	0	1	0	0	0	0	0	0	1	0	0	LOC119723353	23180	0	0	1
peak11223	NW_024037055.1	1700507	1700630	1	0	1	0	0	0	0	0	0	1	0	0	LOC119723353	23045	0	0	1
peak11224	NW_024037055.1	1707607	1707892	1	0	1	0	0	0	0	0	0	1	0	0	LOC119723353	15783	0	0	1
peak11225	NW_024037055.1	1717763	1718538	1	0	1	0	0	0	0	0	0	1	0	0	LOC119723353	5137	0	0	1
peak11226	NW_024037055.1	1730717	1731086	1	0	1	0	0	0	0	0	0	1	0	0	LOC119723353	440	1	0	0
peak11227	NW_024037055.1	1739824	1740032	1	1	0	0	0	0	0	0	0	1	0	0	LOC119723353	-8298	0	0	1
peak11228	NW_024037055.1	1753860	1754205	1	0	0	1	0	0	0	1	0	0	1	0	LOC119723354	7451	0	0	1
peak11229	NW_024037055.1	1754834	1755079	1	0	1	0	0	0	0	0	0	1	0	0	LOC119723354	6577	0	0	1
peak1123	NW_024037047.1	17445571	17445858	1	1	0	0	0	0	0	0	0	1	0	0	LOC119723984	2865	0	1	0
peak11230	NW_024037055.1	1760147	1760827	1	1	0	0	0	0	0	0	0	0	1	0	LOC119723354	829	1	0	0
peak11231	NW_024037055.1	1777688	1777982	1	0	1	0	0	0	0	0	0	1	0	0	LOC119723355	-2167	0	1	0
peak11232	NW_024037055.1	1781910	1782373	1	1	0	0	0	0	0	0	0	1	0	0	LOC119723355	-1590	0	1	0
peak11233	NW_024037055.1	1788418	1788685	0	0	0	0	0	0	0	0	0	1	0	0	LOC119723355	-8098	0	0	1
peak11234	NW_024037055.1	1788771	1788926	1	0	1	0	0	0	0	0	0	1	0	0	LOC119723355	-8451	0	0	1
peak11235	NW_024037055.1	1790239	1790439	1	1	0	0	0	0	0	0	0	1	0	0	LOC119723355	-9919	0	0	1
peak11236	NW_024037055.1	1807283	1807492	1	1	0	0	0	0	0	0	0	1	0	0	LOC119723361	12554	0	0	1
peak11237	NW_024037055.1	1821536	1821885	0	0	0	0	0	0	0	0	0	1	0	0	LOC119723361	-1490	0	1	0
peak11238	NW_024037055.1	1828624	1828959	1	1	0	0	0	0	0	0	1	0	1	0	LOC119723362	864	1	0	0
peak11239	NW_024037055.1	1837170	1837379	1	1	0	0	0	0	1	0	0	0	0	1	LOC119723369	-992	0	1	0
peak1124	NW_024037047.1	17458003	17458612	1	0	0	1	0	0	0	0	0	1	0	0	LOC119723984	-9280	0	0	1
peak11240	NW_024037055.1	1841997	1842306	1	1	0	0	0	0	0	0	0	1	0	0	LOC119723367	2773	0	1	0
peak11241	NW_024037055.1	1845070	1845266	0	0	0	0	0	0	0	0	0	1	0	0	LOC119723367	0	1	0	0
peak11242	NW_024037055.1	1846745	1847049	0	0	0	0	0	0	0	0	0	0	0	1	LOC119723367	-1666	0	1	0
peak11243	NW_024037055.1	1853051	1853239	1	0	0	1	0	0	0	0	0	1	0	0	LOC119723366	0	1	0	0
peak11244	NW_024037055.1	1864139	1864450	1	0	0	1	0	0	0	0	0	1	0	0	LOC119723365	1024	0	1	0
peak11245	NW_024037055.1	1865198	1865771	1	1	0	0	0	0	0	0	0	1	0	0	LOC119723365	0	1	0	0
peak11246	NW_024037055.1	1867180	1867493	1	1	0	0	0	0	0	0	0	1	0	0	LOC119723365	-1706	0	1	0
peak11247	NW_024037055.1	1868315	1868595	0	0	0	0	0	0	0	0	0	0	0	1	LOC119723364	2782	0	1	0
peak11248	NW_024037055.1	1869686	1870114	1	0	1	0	0	0	0	0	0	1	0	0	LOC119723364	1263	0	1	0
peak11249	NW_024037055.1	1873222	1873596	1	0	1	0	0	0	0	0	0	0	1	0	LOC119723364	-1845	0	1	0
peak1125	NW_024037047.1	17459764	17460081	1	0	0	1	0	0	0	0	0	1	0	0	LOC119723995	8819	0	0	1
peak11250	NW_024037055.1	1901749	1901970	1	1	0	0	0	0	0	0	0	1	0	0	LOC119723372	2915	0	1	0
peak11251	NW_024037055.1	1916971	1917477	1	0	0	1	0	0	0	0	0	1	0	0	LOC119723371	220	1	0	0
peak11252	NW_024037055.1	1917547	1917700	1	0	0	1	0	0	0	0	0	1	0	0	LOC119723371	0	1	0	0
peak11253	NW_024037055.1	1917764	1918293	1	0	1	0	0	0	0	0	0	1	0	0	LOC119723371	0	1	0	0
peak11254	NW_024037055.1	1929939	1930270	1	1	0	0	0	0	0	0	0	1	0	0	LOC119723374	1896	0	1	0
peak11255	NW_024037055.1	1930493	1931120	1	0	1	0	0	0	0	0	0	1	0	0	LOC119723374	1046	0	1	0
peak11256	NW_024037055.1	1939857	1940035	0	0	0	0	0	0	0	0	0	1	0	0	LOC119723375	4366	0	1	0
peak11257	NW_024037055.1	1944302	1944556	0	0	0	0	0	0	1	0	0	0	0	1	LOC119723375	0	1	0	0
peak11258	NW_024037055.1	1946668	1946848	1	1	0	0	0	0	0	0	0	1	0	0	LOC119723375	-2267	0	1	0
peak11259	NW_024037055.1	1946867	1947133	1	0	0	0	1	0	0	0	0	1	0	0	LOC119723375	-2466	0	1	0
peak1126	NW_024037047.1	17460102	17460266	0	0	0	0	0	0	0	0	0	1	0	0	LOC119723995	8634	0	0	1
peak11260	NW_024037055.1	1947221	1947447	1	0	1	0	0	0	0	0	0	1	0	0	LOC119723375	-2820	0	1	0
peak11261	NW_024037055.1	1949318	1949628	1	1	0	0	0	0	0	0	0	0	0	1	LOC119723376	3657	0	1	0
peak11262	NW_024037055.1	1950582	1950908	1	0	1	0	0	0	0	0	0	0	0	1	LOC119723376	2377	0	1	0
peak11263	NW_024037055.1	1957601	1957984	1	1	0	0	0	0	0	0	0	1	0	0	LOC119723376	-4316	0	1	0
peak11264	NW_024037055.1	1976919	1978514	1	0	1	0	0	0	0	0	0	0	0	1	LOC119723967	0	1	0	0
peak11265	NW_024037055.1	1980842	1981203	1	1	0	0	0	0	0	0	0	1	0	0	LOC119723968	324	1	0	0
peak11266	NW_024037055.1	1992075	1992543	1	1	0	0	0	0	0	0	0	1	0	0	LOC119723968	-10548	0	0	1
peak11267	NW_024037055.1	2003189	2003525	0	0	0	0	0	0	0	0	0	1	0	0	LOC119723379	10102	0	0	1
peak11268	NW_024037055.1	2003886	2004194	1	1	0	0	0	0	0	0	1	0	1	0	LOC119723379	9433	0	0	1
peak11269	NW_024037055.1	2017898	2018118	1	0	0	1	0	0	1	0	0	0	0	1	LOC119723379	-4271	0	1	0
peak1127	NW_024037047.1	17463796	17464124	1	0	1	0	0	0	0	0	0	0	1	0	LOC119723995	4776	0	1	0
peak11270	NW_024037055.1	2034276	2035090	1	0	1	0	0	0	0	0	0	1	0	0	LOC119723382	19796	0	0	1
peak11271	NW_024037055.1	2039612	2039798	1	0	1	0	0	0	0	0	0	1	0	0	LOC119723382	15088	0	0	1
peak11272	NW_024037055.1	2042522	2042791	1	0	1	0	0	0	0	0	0	1	0	0	LOC119723382	12095	0	0	1
peak11273	NW_024037055.1	2043823	2044387	1	0	1	0	0	0	0	0	0	0	0	1	LOC119723382	10499	0	0	1
peak11274	NW_024037055.1	2047651	2047885	1	0	1	0	0	0	0	0	0	1	0	0	LOC119723382	7001	0	0	1
peak11275	NW_024037055.1	2051181	2051358	1	0	1	0	0	0	0	0	1	0	1	0	LOC119723382	3528	0	1	0
peak11276	NW_024037055.1	2053291	2054105	1	0	0	0	1	0	0	0	0	1	0	0	LOC119723382	781	1	0	0
peak11277	NW_024037055.1	2059313	2059550	1	0	0	0	1	0	0	0	0	1	0	0	LOC119723383	914	1	0	0
peak11278	NW_024037055.1	2070535	2070788	1	0	1	0	0	0	0	0	0	1	0	0	LOC119723384	1697	0	1	0
peak11279	NW_024037055.1	2073763	2074196	1	1	0	0	0	0	1	0	0	0	0	1	LOC119723384	-1278	0	1	0
peak1128	NW_024037047.1	17466662	17467019	1	0	1	0	0	0	0	1	0	0	1	0	LOC119723995	1881	0	1	0
peak11280	NW_024037055.1	2080051	2080286	1	0	1	0	0	0	0	0	0	1	0	0	LOC119723388	5906	0	0	1
peak11281	NW_024037055.1	2081230	2081676	1	0	1	0	0	0	0	0	0	1	0	0	LOC119723388	4516	0	1	0
peak11282	NW_024037055.1	2082150	2082453	1	1	0	0	0	0	0	0	0	1	0	0	LOC119723388	3739	0	1	0
peak11283	NW_024037055.1	2091780	2092180	1	0	1	0	0	0	0	0	0	1	0	0	LOC119723386	5531	0	0	1
peak11284	NW_024037055.1	2113724	2113912	0	0	0	0	0	0	0	0	0	1	0	0	LOC119723387	2534	0	1	0
peak11285	NW_024037055.1	2115894	2116673	1	0	1	0	0	0	0	0	0	1	0	0	LOC119723387	0	1	0	0
peak11286	NW_024037055.1	2124476	2124815	1	0	1	0	0	0	0	0	0	1	0	0	LOC119723387	-8030	0	0	1
peak11287	NW_024037055.1	2125925	2126441	1	1	0	0	0	0	0	0	0	0	0	1	LOC119723387	-9479	0	0	1
peak11288	NW_024037055.1	2129617	2129897	1	0	1	0	0	0	0	0	0	1	0	0	LOC119723389	7757	0	0	1
peak11289	NW_024037055.1	2129958	2130226	1	0	0	1	0	0	0	0	0	1	0	0	LOC119723389	7428	0	0	1
peak1129	NW_024037047.1	17471198	17471432	1	0	0	1	0	0	0	0	0	1	0	0	LOC119723995	-2298	0	1	0
peak11290	NW_024037055.1	2134467	2134806	1	1	0	0	0	0	0	0	0	0	1	0	LOC119723389	2848	0	1	0
peak11291	NW_024037055.1	2135825	2136264	1	0	1	0	0	0	0	0	0	0	0	1	LOC119723389	1390	0	1	0
peak11292	NW_024037055.1	2136407	2136708	1	0	1	0	0	0	0	0	0	1	0	0	LOC119723389	946	1	0	0
peak11293	NW_024037055.1	2137719	2138317	0	0	0	0	0	0	0	0	0	1	0	0	LOC119723389	-65	1	0	0
peak11294	NW_024037055.1	2138444	2138945	1	0	0	0	1	0	0	0	0	1	0	0	LOC119723389	-790	0	1	0
peak11295	NW_024037055.1	2140917	2141185	0	0	0	0	0	0	0	0	0	1	0	0	LOC119723393	0	1	0	0
peak11296	NW_024037055.1	2143674	2143865	0	0	0	0	0	0	0	0	0	1	0	0	LOC119723393	-2652	0	1	0
peak11297	NW_024037055.1	2149498	2150143	1	1	0	0	0	0	0	0	0	1	0	0	LOC119723390	1761	0	1	0
peak11298	NW_024037055.1	2150843	2150994	1	1	0	0	0	0	0	0	0	1	0	0	LOC119723390	910	1	0	0
peak11299	NW_024037055.1	2151085	2151248	1	1	0	0	0	0	0	0	0	1	0	0	LOC119723390	656	1	0	0
peak113	NW_024037047.1	2471997	2472179	1	0	1	0	0	0	0	0	1	0	1	0	LOC119738249	-53119	0	0	1
peak1130	NW_024037047.1	17471981	17472663	1	1	0	0	0	0	0	0	0	0	1	0	LOC119723995	-3081	0	1	0
peak11300	NW_024037055.1	2162254	2162452	1	0	0	1	0	0	0	0	0	1	0	0	LOC119723395	0	1	0	0
peak11301	NW_024037055.1	2181567	2181901	1	0	1	0	0	0	0	0	0	1	0	0	LOC119723396	-4266	0	1	0
peak11302	NW_024037055.1	2189322	2189541	1	0	1	0	0	0	0	0	0	1	0	0	LOC119723397	11645	0	0	1
peak11303	NW_024037055.1	2206791	2207074	0	0	0	0	0	0	0	0	0	0	0	1	LOC119723397	-5605	0	0	1
peak11304	NW_024037055.1	2212312	2212614	1	0	1	0	0	0	0	0	0	1	0	0	LOC119723399	2363	0	1	0
peak11305	NW_024037055.1	2213147	2213486	1	0	1	0	0	0	0	0	0	1	0	0	LOC119723399	1491	0	1	0
peak11306	NW_024037055.1	2219974	2220227	0	0	0	0	0	0	0	0	0	1	0	0	LOC119723400	-624	0	1	0
peak11307	NW_024037055.1	2222958	2223254	1	0	1	0	0	0	0	0	0	0	0	1	LOC119723408	159	1	0	0
peak11308	NW_024037055.1	2233114	2233358	1	1	0	0	0	0	0	0	0	0	0	1	LOC119723404	168	1	0	0
peak11309	NW_024037055.1	2233795	2234381	1	0	1	0	0	0	0	0	0	1	0	0	LOC119723405	0	1	0	0
peak1131	NW_024037047.1	17473155	17473379	0	0	0	0	0	0	0	0	0	1	0	0	LOC119723995	-4255	0	1	0
peak11310	NW_024037055.1	2235445	2235618	1	1	0	0	0	0	0	0	0	0	0	1	LOC119723405	-1180	0	1	0
peak11311	NW_024037055.1	2236590	2236906	1	1	0	0	0	0	0	0	0	0	0	1	LOC119723406	1013	0	1	0
peak11312	NW_024037055.1	2238221	2238828	1	1	0	0	0	0	0	0	0	1	0	0	LOC119723403	0	1	0	0
peak11313	NW_024037055.1	2245522	2246271	0	0	0	0	0	0	0	0	0	0	0	1	LOC119723969	0	1	0	0
peak11314	NW_024037055.1	2247610	2248259	1	0	0	1	0	0	0	0	0	1	0	0	LOC119723969	-2026	0	1	0
peak11315	NW_024037055.1	2249456	2249972	1	1	0	0	0	0	0	0	0	1	0	0	LOC119723401	2992	0	1	0
peak11316	NW_024037055.1	2251926	2252150	0	0	0	0	0	0	0	0	0	1	0	0	LOC119723401	814	1	0	0
peak11317	NW_024037055.1	2258539	2258702	1	1	0	0	0	0	0	0	0	1	0	0	LOC119723409	2076	0	1	0
peak11318	NW_024037055.1	2258735	2258975	1	0	1	0	0	0	0	0	0	1	0	0	LOC119723409	1803	0	1	0
peak11319	NW_024037055.1	2259041	2259317	1	0	1	0	0	0	0	0	0	1	0	0	LOC119723409	1461	0	1	0
peak1132	NW_024037047.1	17474374	17474630	1	0	1	0	0	0	0	0	0	0	0	1	LOC119723995	-5474	0	0	1
peak11320	NW_024037055.1	2259406	2259612	1	1	0	0	0	0	0	0	0	1	0	0	LOC119723409	1166	0	1	0
peak11321	NW_024037055.1	2265841	2266018	1	0	1	0	0	0	0	0	0	1	0	0	LOC119723410	199	1	0	0
peak11322	NW_024037055.1	2267750	2267934	0	0	0	0	0	0	0	0	0	1	0	0	LOC119723410	-1533	0	1	0
peak11323	NW_024037055.1	2271053	2271398	1	0	0	0	1	0	0	0	0	1	0	0	LOC119723410	-4836	0	1	0
peak11324	NW_024037055.1	2272303	2272641	1	0	1	0	0	0	0	0	0	1	0	0	LOC119723410	-6086	0	0	1
peak11325	NW_024037055.1	2278323	2278472	1	1	0	0	0	0	0	0	0	1	0	0	LOC119723411	2736	0	1	0
peak11326	NW_024037055.1	2278741	2279196	1	0	0	0	1	0	0	0	0	1	0	0	LOC119723411	2012	0	1	0
peak11327	NW_024037055.1	2279269	2279409	1	1	0	0	0	0	0	0	0	1	0	0	LOC119723411	1799	0	1	0
peak11328	NW_024037055.1	2279510	2279802	1	1	0	0	0	0	0	0	0	1	0	0	LOC119723411	1406	0	1	0
peak11329	NW_024037055.1	2301567	2301898	1	0	1	0	0	0	0	0	0	1	0	0	LOC119723412	9942	0	0	1
peak1133	NW_024037047.1	17480088	17480389	1	0	0	1	0	0	0	0	0	1	0	0	LOC119723995	-11188	0	0	1
peak11330	NW_024037055.1	2302219	2302487	1	0	1	0	0	0	0	0	0	1	0	0	LOC119723412	9353	0	0	1
peak11331	NW_024037055.1	2312409	2312592	1	1	0	0	0	0	0	0	0	1	0	0	LOC119723412	-569	0	1	0
peak11332	NW_024037055.1	2312655	2312950	1	0	1	0	0	0	0	0	0	1	0	0	LOC119723413	661	1	0	0
peak11333	NW_024037055.1	2313104	2313308	1	1	0	0	0	0	0	0	0	1	0	0	LOC119723413	303	1	0	0
peak11334	NW_024037055.1	2313381	2313873	1	1	0	0	0	0	0	0	0	1	0	0	LOC119723413	0	1	0	0
peak11335	NW_024037055.1	2319333	2319939	1	1	0	0	0	0	0	0	0	0	0	1	LOC119723414	1182	0	1	0
peak11336	NW_024037055.1	2324981	2325125	1	1	0	0	0	0	0	0	0	1	0	0	LOC119723415	3215	0	1	0
peak11337	NW_024037055.1	2325494	2325677	1	1	0	0	0	0	1	0	0	0	0	1	LOC119723415	2663	0	1	0
peak11338	NW_024037055.1	2330954	2331535	1	0	0	1	0	0	0	0	0	1	0	0	LOC119723418	1396	0	1	0
peak11339	NW_024037055.1	2332083	2332381	0	0	0	0	0	0	0	0	0	1	0	0	LOC119723418	550	1	0	0
peak1134	NW_024037047.1	17509945	17510632	1	1	0	0	0	0	0	0	0	1	0	0	LOC119724005	10715	0	0	1
peak11340	NW_024037055.1	2335195	2335467	1	0	0	1	0	0	0	0	1	0	1	0	LOC119723418	-2264	0	1	0
peak11341	NW_024037055.1	2336969	2337268	1	1	0	0	0	0	0	0	0	1	0	0	LOC119723416	1359	0	1	0
peak11342	NW_024037055.1	2338605	2338826	0	0	0	0	0	0	0	0	0	1	0	0	LOC119723416	0	1	0	0
peak11343	NW_024037055.1	2370822	2371065	1	0	0	1	0	0	0	0	0	1	0	0	LOC119723420	7725	0	0	1
peak11344	NW_024037055.1	2371150	2371336	1	0	0	1	0	0	0	0	0	1	0	0	LOC119723420	7454	0	0	1
peak11345	NW_024037055.1	2372907	2373162	1	1	0	0	0	0	0	0	0	0	0	1	LOC119723420	5628	0	0	1
peak11346	NW_024037055.1	2373774	2374021	1	1	0	0	0	0	0	0	0	1	0	0	LOC119723420	4769	0	1	0
peak11347	NW_024037055.1	2374081	2374316	1	0	1	0	0	0	0	0	0	1	0	0	LOC119723420	4474	0	1	0
peak11348	NW_024037055.1	2374378	2374620	1	1	0	0	0	0	0	0	0	1	0	0	LOC119723420	4170	0	1	0
peak11349	NW_024037055.1	2379804	2380403	1	0	1	0	0	0	0	0	0	1	0	0	LOC119723420	-1014	0	1	0
peak1135	NW_024037047.1	17541721	17542102	1	0	1	0	0	0	0	0	0	0	1	0	LOC119724029	9187	0	0	1
peak11350	NW_024037055.1	2380815	2381133	1	1	0	0	0	0	1	0	0	0	0	1	LOC119723420	-2025	0	1	0
peak11351	NW_024037055.1	2381929	2382342	1	1	0	0	0	0	0	0	0	1	0	0	LOC119723420	-3139	0	1	0
peak11352	NW_024037055.1	2392467	2392682	1	1	0	0	0	0	0	0	0	0	0	1	LOC119723421	1033	0	1	0
peak11353	NW_024037055.1	2392879	2393062	1	0	0	1	0	0	0	0	0	1	0	0	LOC119723421	653	1	0	0
peak11354	NW_024037055.1	2393161	2393409	1	0	0	1	0	0	0	0	0	1	0	0	LOC119723421	306	1	0	0
peak11355	NW_024037055.1	2393516	2393748	0	0	0	0	0	0	0	0	0	1	0	0	LOC119723421	0	1	0	0
peak11356	NW_024037055.1	2396431	2396740	1	0	0	1	0	0	0	0	0	1	0	0	LOC119723421	-2716	0	1	0
peak11357	NW_024037055.1	2397609	2398138	1	0	0	1	0	0	0	0	0	0	0	1	LOC119723421	-3894	0	1	0
peak11358	NW_024037055.1	2398367	2399172	1	0	0	1	0	0	0	0	0	1	0	0	LOC119723421	-4652	0	1	0
peak11359	NW_024037055.1	2408613	2409138	1	0	0	1	0	0	0	0	0	1	0	0	LOC119723421	-14898	0	0	1
peak1136	NW_024037047.1	17542211	17542457	1	1	0	0	0	0	0	0	0	1	0	0	LOC119724029	8832	0	0	1
peak11360	NW_024037055.1	2409901	2410169	1	0	0	1	0	0	0	0	0	1	0	0	LOC119723421	-16186	0	0	1
peak11361	NW_024037055.1	2415908	2416151	1	0	1	0	0	0	0	0	0	1	0	0	LOC119723421	-22193	0	0	1
peak11362	NW_024037055.1	2418752	2418972	1	0	1	0	0	0	0	0	0	1	0	0	LOC119723421	-25037	0	0	1
peak11363	NW_024037055.1	2421192	2421906	1	0	1	0	0	0	0	0	0	1	0	0	LOC119723421	-27477	0	0	1
peak11364	NW_024037055.1	2425315	2425577	1	0	1	0	0	0	0	0	0	1	0	0	LOC119723421	-31600	0	0	1
peak11365	NW_024037055.1	2427575	2427896	1	0	0	1	0	0	0	0	0	1	0	0	LOC119723422	33696	0	0	1
peak11366	NW_024037055.1	2428399	2428632	1	0	0	1	0	0	0	0	0	1	0	0	LOC119723422	32960	0	0	1
peak11367	NW_024037055.1	2436324	2436954	1	0	1	0	0	0	0	0	0	0	1	0	LOC119723422	24638	0	0	1
peak11368	NW_024037055.1	2442586	2443052	1	0	0	1	0	0	0	0	0	0	1	0	LOC119723422	18540	0	0	1
peak11369	NW_024037055.1	2443441	2443688	1	0	0	0	0	1	0	0	0	1	0	0	LOC119723422	17904	0	0	1
peak1137	NW_024037047.1	17548963	17549629	1	0	1	0	0	0	0	0	0	0	0	1	LOC119724029	1660	0	1	0
peak11370	NW_024037055.1	2445462	2445998	1	0	0	1	0	0	0	0	0	1	0	0	LOC119723422	15594	0	0	1
peak11371	NW_024037055.1	2455930	2456441	0	0	0	0	0	0	0	0	0	1	0	0	LOC119723422	5151	0	0	1
peak11372	NW_024037055.1	2457278	2457563	1	0	1	0	0	0	0	0	0	1	0	0	LOC119723422	4029	0	1	0
peak11373	NW_024037055.1	2457626	2457935	1	1	0	0	0	0	0	0	0	1	0	0	LOC119723422	3657	0	1	0
peak11374	NW_024037055.1	2458408	2458653	1	0	1	0	0	0	0	0	0	1	0	0	LOC119723422	2939	0	1	0
peak11375	NW_024037055.1	2461936	2462117	1	0	1	0	0	0	0	0	0	1	0	0	LOC119723422	-344	1	0	0
peak11376	NW_024037055.1	2472327	2472563	1	1	0	0	0	0	0	0	0	1	0	0	LOC119723424	809	1	0	0
peak11377	NW_024037055.1	2473111	2473366	1	0	0	1	0	0	0	0	0	1	0	0	LOC119723424	6	1	0	0
peak11378	NW_024037055.1	2473662	2473863	1	0	0	1	0	0	0	0	0	1	0	0	LOC119723424	-290	1	0	0
peak11379	NW_024037055.1	2475502	2475813	1	0	0	1	0	0	0	0	0	1	0	0	LOC119723424	-2130	0	1	0
peak1138	NW_024037047.1	17550044	17550455	1	1	0	0	0	0	0	0	0	1	0	0	LOC119724029	834	1	0	0
peak11380	NW_024037055.1	2476147	2476633	1	0	1	0	0	0	0	0	0	0	1	0	LOC119723424	-2775	0	1	0
peak11381	NW_024037055.1	2476842	2477019	1	0	1	0	0	0	0	0	0	1	0	0	LOC119723424	-3470	0	1	0
peak11382	NW_024037055.1	2478443	2478655	1	0	0	1	0	0	0	0	0	1	0	0	LOC119723424	-5071	0	0	1
peak11383	NW_024037055.1	2484465	2484908	1	0	1	0	0	0	0	0	0	1	0	0	LOC119723424	3696	0	1	0
peak11384	NW_024037055.1	2485627	2485809	1	0	1	0	0	0	0	0	0	1	0	0	LOC119723424	2795	0	1	0
peak11385	NW_024037055.1	2501969	2502353	1	0	1	0	0	0	0	0	0	1	0	0	LOC119723424	1072	0	1	0
peak11386	NW_024037055.1	2521554	2521846	0	0	0	0	0	0	0	0	0	1	0	0	LOC119723424	-18129	0	0	1
peak11387	NW_024037055.1	2529693	2530187	0	0	0	0	0	0	0	0	0	1	0	0	LOC119723424	-26268	0	0	1
peak11388	NW_024037055.1	2561925	2562094	1	1	0	0	0	0	0	0	0	1	0	0	LOC119723426	812	1	0	0
peak11389	NW_024037055.1	2562153	2562614	1	0	1	0	0	0	0	0	0	1	0	0	LOC119723426	292	1	0	0
peak1139	NW_024037047.1	17584051	17584446	1	1	0	0	0	0	0	0	0	1	0	0	LOC119724043	2825	0	1	0
peak11390	NW_024037055.1	2565623	2565971	1	0	1	0	0	0	0	0	0	1	0	0	LOC119723426	-2717	0	1	0
peak11391	NW_024037055.1	2566765	2567029	1	1	0	0	0	0	0	0	0	1	0	0	LOC119723426	-3859	0	1	0
peak11392	NW_024037055.1	2578814	2579452	1	1	0	0	0	0	0	0	0	1	0	0	LOC119723429	408	1	0	0
peak11393	NW_024037055.1	2579736	2580218	1	1	0	0	0	0	0	0	0	1	0	0	LOC119723429	0	1	0	0
peak11394	NW_024037055.1	2590588	2591115	0	0	0	0	0	0	0	0	0	1	0	0	LOC119723970	-194	1	0	0
peak11395	NW_024037055.1	2594365	2594589	0	0	0	0	0	0	0	0	0	1	0	0	LOC119723431	-603	0	1	0
peak11396	NW_024037055.1	2597185	2597374	0	0	0	0	0	0	0	0	0	1	0	0	LOC119723432	-693	0	1	0
peak11397	NW_024037055.1	2608108	2608650	1	0	1	0	0	0	0	0	0	1	0	0	LOC119723435	0	1	0	0
peak11398	NW_024037055.1	2623923	2624193	1	1	0	0	0	0	0	0	0	1	0	0	LOC119723433	-8438	0	0	1
peak11399	NW_024037055.1	2624585	2624935	1	1	0	0	0	0	0	0	0	0	0	1	LOC119723433	-9100	0	0	1
peak114	NW_024037047.1	2472683	2472962	1	0	1	0	0	0	0	1	0	0	1	0	LOC119738249	-53805	0	0	1
peak1140	NW_024037047.1	17592476	17592681	1	1	0	0	0	0	0	0	0	1	0	0	LOC119724043	-5205	0	0	1
peak11400	NW_024037055.1	2625618	2625785	1	1	0	0	0	0	0	0	0	1	0	0	LOC119723433	-10133	0	0	1
peak11401	NW_024037055.1	2629184	2629404	1	0	1	0	0	0	0	0	0	1	0	0	LOC119723433	-13699	0	0	1
peak11402	NW_024037055.1	2636621	2636851	1	0	1	0	0	0	0	0	0	1	0	0	LOC119723436	13667	0	0	1
peak11403	NW_024037055.1	2641840	2642203	1	1	0	0	0	0	0	0	0	1	0	0	LOC119723436	8315	0	0	1
peak11404	NW_024037055.1	2653156	2653569	0	0	0	0	0	0	0	0	0	1	0	0	LOC119723436	-2638	0	1	0
peak11405	NW_024037055.1	2656704	2656882	1	0	1	0	0	0	0	0	0	0	0	1	LOC119723437	2290	0	1	0
peak11406	NW_024037055.1	2657024	2657513	1	0	1	0	0	0	0	0	0	0	0	1	LOC119723437	1659	0	1	0
peak11407	NW_024037055.1	2658976	2659562	1	0	1	0	0	0	0	0	0	1	0	0	LOC119723437	0	1	0	0
peak11408	NW_024037055.1	2675629	2676105	1	0	0	1	0	0	0	0	0	1	0	0	LOC119723439	-4415	0	1	0
peak11409	NW_024037055.1	2676131	2676369	1	0	0	1	0	0	0	0	0	1	0	0	LOC119723439	-4917	0	1	0
peak1141	NW_024037047.1	17593597	17593903	1	1	0	0	0	0	0	0	0	1	0	0	LOC119724043	-6326	0	0	1
peak11410	NW_024037055.1	2683846	2684142	1	1	0	0	0	0	0	0	0	1	0	0	LOC119723440	-1438	0	1	0
peak11411	NW_024037055.1	2693865	2694072	1	1	0	0	0	0	0	0	0	1	0	0	LOC119723441	407	1	0	0
peak11412	NW_024037055.1	2694190	2694540	1	0	0	1	0	0	0	0	0	1	0	0	LOC119723441	0	1	0	0
peak11413	NW_024037055.1	2694595	2694771	1	1	0	0	0	0	0	0	0	1	0	0	LOC119723441	-116	1	0	0
peak11414	NW_024037055.1	2695531	2695966	1	0	0	1	0	0	0	0	0	1	0	0	LOC119723441	-1052	0	1	0
peak11415	NW_024037055.1	2696869	2697498	1	0	1	0	0	0	0	0	0	1	0	0	LOC119723441	-2390	0	1	0
peak11416	NW_024037055.1	2704584	2705206	1	0	1	0	0	0	0	0	0	1	0	0	LOC119723441	4854	0	1	0
peak11417	NW_024037055.1	2707342	2707745	1	0	0	1	0	0	0	1	0	0	1	0	LOC119723441	2315	0	1	0
peak11418	NW_024037055.1	2709370	2709806	1	0	0	1	0	0	0	1	0	0	1	0	LOC119723441	254	1	0	0
peak11419	NW_024037055.1	2720448	2720803	1	1	0	0	0	0	0	0	0	1	0	0	LOC119723441	-10388	0	0	1
peak1142	NW_024037047.1	17594878	17595189	1	1	0	0	0	0	0	0	0	1	0	0	LOC119724043	-7607	0	0	1
peak11420	NW_024037055.1	2720841	2721088	1	0	0	1	0	0	0	0	0	1	0	0	LOC119723441	-10781	0	0	1
peak11421	NW_024037055.1	2721102	2721336	1	1	0	0	0	0	0	0	0	1	0	0	LOC119723441	-11042	0	0	1
peak11422	NW_024037055.1	2733186	2733431	0	0	0	0	0	0	0	0	0	1	0	0	LOC119723442	-539	0	1	0
peak11423	NW_024037055.1	2739985	2740359	1	1	0	0	0	0	0	0	0	1	0	0	LOC119723442	-7338	0	0	1
peak11424	NW_024037055.1	2760471	2760691	1	0	1	0	0	0	0	0	0	1	0	0	LOC119723971	5220	0	0	1
peak11425	NW_024037055.1	2802551	2802898	1	0	1	0	0	0	0	0	0	1	0	0	LOC119723444	385	1	0	0
peak11426	NW_024037055.1	2807234	2807604	1	1	0	0	0	0	0	0	0	1	0	0	LOC119723444	-3951	0	1	0
peak11427	NW_024037055.1	2934535	2934741	1	1	0	0	0	0	0	0	0	1	0	0	LOC119723446	3932	0	1	0
peak11428	NW_024037055.1	2942162	2942553	1	1	0	0	0	0	0	0	0	1	0	0	LOC119723446	-3489	0	1	0
peak11429	NW_024037055.1	2944224	2944399	1	1	0	0	0	0	0	0	0	1	0	0	LOC119723449	1856	0	1	0
peak1143	NW_024037047.1	17595693	17595975	1	1	0	0	0	0	0	0	0	1	0	0	LOC119724054	7063	0	0	1
peak11430	NW_024037055.1	2949797	2950216	0	0	0	0	0	0	0	0	0	1	0	0	LOC119723449	-3542	0	1	0
peak11431	NW_024037055.1	2950556	2950747	1	1	0	0	0	0	0	0	0	1	0	0	LOC119723450	4196	0	1	0
peak11432	NW_024037055.1	2952082	2952351	1	1	0	0	0	0	0	0	0	1	0	0	LOC119723450	2592	0	1	0
peak11433	NW_024037055.1	2955921	2956159	1	1	0	0	0	0	0	0	0	1	0	0	LOC119723450	-978	0	1	0
peak11434	NW_024037055.1	2957168	2957893	1	0	0	1	0	0	0	0	0	1	0	0	LOC119723450	-2225	0	1	0
peak11435	NW_024037055.1	3015934	3016141	0	0	0	0	0	0	0	0	0	1	0	0	LOC119723454	-2184	0	1	0
peak11436	NW_024037055.1	3018164	3018371	1	1	0	0	0	0	0	0	0	1	0	0	LOC119723455	3829	0	1	0
peak11437	NW_024037055.1	3019280	3019671	1	1	0	0	0	0	0	0	0	1	0	0	LOC119723455	2529	0	1	0
peak11438	NW_024037055.1	3024165	3024388	1	1	0	0	0	0	0	0	0	1	0	0	LOC119723455	-1965	0	1	0
peak11439	NW_024037055.1	3024691	3025054	1	1	0	0	0	0	0	0	0	1	0	0	LOC119723455	-2491	0	1	0
peak1144	NW_024037047.1	17604237	17604700	1	1	0	0	0	0	0	0	0	1	0	0	LOC119724054	-1199	0	1	0
peak11440	NW_024037055.1	3025368	3025592	1	1	0	0	0	0	0	0	0	1	0	0	LOC119723455	-3168	0	1	0
peak11441	NW_024037055.1	3035879	3036150	1	1	0	0	0	0	0	0	0	1	0	0	LOC119723458	999	1	0	0
peak11442	NW_024037055.1	3055152	3055343	1	0	0	1	0	0	0	0	0	1	0	0	LOC119723459	-7078	0	0	1
peak11443	NW_024037055.1	3055394	3055678	1	0	1	0	0	0	0	0	0	1	0	0	LOC119723459	-7320	0	0	1
peak11444	NW_024037055.1	3080441	3080903	0	0	0	0	0	0	0	0	0	1	0	0	LOC119723461	1713	0	1	0
peak11445	NW_024037055.1	3080972	3081221	1	0	1	0	0	0	0	0	0	1	0	0	LOC119723461	1395	0	1	0
peak11446	NW_024037055.1	3081376	3081775	1	1	0	0	0	0	0	0	0	0	1	0	LOC119723461	841	1	0	0
peak11447	NW_024037055.1	3083781	3084131	0	0	0	0	0	0	0	0	0	0	0	1	LOC119723461	-1165	0	1	0
peak11448	NW_024037055.1	3086196	3086629	1	0	1	0	0	0	0	1	0	0	1	0	LOC119723462	137	1	0	0
peak11449	NW_024037055.1	3088859	3089325	0	0	0	0	0	0	0	0	0	1	0	0	LOC119723462	-2093	0	1	0
peak1145	NW_024037047.1	17606500	17606846	1	1	0	0	0	0	0	0	0	1	0	0	LOC119724054	-3462	0	1	0
peak11450	NW_024037055.1	3091851	3092297	1	1	0	0	0	0	0	0	0	1	0	0	LOC119723463	842	1	0	0
peak11451	NW_024037055.1	3102576	3102918	0	0	0	0	0	0	0	0	0	1	0	0	LOC119723464	-1412	0	1	0
peak11452	NW_024037055.1	3104757	3105666	1	1	0	0	0	0	0	0	0	0	0	1	LOC119724075	-422	1	0	0
peak11453	NW_024037055.1	3119863	3120112	1	0	0	1	0	0	0	0	0	1	0	0	LOC119723467	872	1	0	0
peak11454	NW_024037055.1	3120164	3120568	1	0	1	0	0	0	0	0	0	1	0	0	LOC119723467	416	1	0	0
peak11455	NW_024037055.1	3132249	3132483	1	1	0	0	0	0	0	0	0	1	0	0	LOC119723468	1863	0	1	0
peak11456	NW_024037055.1	3143685	3144067	0	0	0	0	0	0	0	0	0	1	0	0	LOC119723469	-2893	0	1	0
peak11457	NW_024037055.1	3152817	3153197	0	0	0	0	0	0	0	0	0	1	0	0	LOC119723470	-779	0	1	0
peak11458	NW_024037055.1	3154709	3155076	0	0	0	0	0	0	0	0	0	0	0	1	LOC119723470	0	1	0	0
peak11459	NW_024037055.1	3160569	3160798	1	1	0	0	0	0	0	0	0	0	0	1	LOC119723471	2085	0	1	0
peak1146	NW_024037047.1	17617833	17617996	0	0	0	0	0	0	0	0	0	1	0	0	LOC119724054	-14795	0	0	1
peak11460	NW_024037055.1	3161076	3161242	1	1	0	0	0	0	0	0	0	1	0	0	LOC119723471	1641	0	1	0
peak11461	NW_024037055.1	3164887	3165189	0	0	0	0	0	0	0	0	0	1	0	0	LOC119723471	-2004	0	1	0
peak11462	NW_024037055.1	3167628	3168159	0	0	0	0	0	0	0	0	0	0	1	0	LOC119723474	0	1	0	0
peak11463	NW_024037055.1	3169688	3169869	1	1	0	0	0	0	0	0	0	1	0	0	LOC119723472	913	1	0	0
peak11464	NW_024037055.1	3169981	3170509	1	1	0	0	0	0	0	0	0	1	0	0	LOC119723472	273	1	0	0
peak11465	NW_024037055.1	3179029	3179279	0	0	0	0	0	0	0	0	0	1	0	0	LOC119723472	-8247	0	0	1
peak11466	NW_024037055.1	3180505	3181029	0	0	0	0	0	0	0	0	0	1	0	0	LOC119723472	-9723	0	0	1
peak11467	NW_024037055.1	3189623	3189862	1	1	0	0	0	0	0	0	0	1	0	0	LOC119723475	9272	0	0	1
peak11468	NW_024037055.1	3192508	3192835	1	0	1	0	0	0	0	0	0	1	0	0	LOC119723475	6299	0	0	1
peak11469	NW_024037055.1	3194265	3195139	1	0	0	1	0	0	0	0	0	0	1	0	LOC119723475	3995	0	1	0
peak1147	NW_024037047.1	17701754	17702193	1	1	0	0	0	0	0	1	0	0	1	0	LOC119731184	777	1	0	0
peak11470	NW_024037055.1	3197007	3197490	0	0	0	0	0	0	0	0	0	1	0	0	LOC119723475	1644	0	1	0
peak11471	NW_024037055.1	3210236	3210567	0	0	0	0	0	0	0	0	0	1	0	0	LOC119723478	1680	0	1	0
peak11472	NW_024037055.1	3210703	3211170	1	0	0	1	0	0	0	0	0	0	1	0	LOC119723478	1077	0	1	0
peak11473	NW_024037055.1	3211435	3211708	1	0	1	0	0	0	0	0	0	1	0	0	LOC119723478	539	1	0	0
peak11474	NW_024037055.1	3222557	3222789	0	0	0	0	0	0	1	0	0	0	0	1	LOC119723477	-3207	0	1	0
peak11475	NW_024037055.1	3224236	3224648	1	0	0	1	0	0	0	0	0	1	0	0	LOC119723479	3553	0	1	0
peak11476	NW_024037055.1	3224673	3225044	1	0	1	0	0	0	0	0	0	1	0	0	LOC119723479	3157	0	1	0
peak11477	NW_024037055.1	3225422	3225784	0	0	0	0	0	0	0	0	0	1	0	0	LOC119723479	2417	0	1	0
peak11478	NW_024037055.1	3232553	3232977	1	0	1	0	0	0	0	0	0	1	0	0	LOC119723479	-4352	0	1	0
peak11479	NW_024037055.1	3238719	3239282	1	0	0	0	1	0	0	0	0	1	0	0	LOC119723480	7655	0	0	1
peak1148	NW_024037047.1	17751604	17751882	1	1	0	0	0	0	0	0	0	0	1	0	LOC119724093	21532	0	0	1
peak11480	NW_024037055.1	3244020	3244201	1	0	1	0	0	0	0	0	0	1	0	0	LOC119723480	2736	0	1	0
peak11481	NW_024037055.1	3244304	3244618	1	1	0	0	0	0	0	0	0	1	0	0	LOC119723480	2319	0	1	0
peak11482	NW_024037055.1	3245187	3245460	1	0	1	0	0	0	0	0	0	1	0	0	LOC119723480	1477	0	1	0
peak11483	NW_024037055.1	3245797	3246095	1	1	0	0	0	0	0	0	0	1	0	0	LOC119723480	842	1	0	0
peak11484	NW_024037055.1	3247947	3248143	1	1	0	0	0	0	0	0	0	1	0	0	LOC119723480	-1010	0	1	0
peak11485	NW_024037055.1	3248243	3248926	1	1	0	0	0	0	0	0	0	1	0	0	LOC119723480	-1306	0	1	0
peak11486	NW_024037055.1	3277345	3277481	1	1	0	0	0	0	0	0	0	1	0	0	LOC119723483	5006	0	0	1
peak11487	NW_024037055.1	3280226	3280521	1	1	0	0	0	0	0	0	0	1	0	0	LOC119723483	1966	0	1	0
peak11488	NW_024037055.1	3282232	3282599	1	1	0	0	0	0	0	0	0	1	0	0	LOC119723483	0	1	0	0
peak11489	NW_024037055.1	3299476	3300057	1	0	1	0	0	0	0	0	0	1	0	0	LOC119723485	0	1	0	0
peak1149	NW_024037047.1	17751924	17752311	1	1	0	0	0	0	0	0	0	1	0	0	LOC119724093	21103	0	0	1
peak11490	NW_024037055.1	3311897	3312145	0	0	0	0	0	0	0	0	0	0	0	1	LOC119723486	0	1	0	0
peak11491	NW_024037055.1	3313003	3313600	1	0	1	0	0	0	0	0	0	0	0	1	LOC119723486	-1079	0	1	0
peak11492	NW_024037055.1	3314224	3314607	1	0	0	1	0	0	0	0	0	0	0	1	LOC119723486	-2300	0	1	0
peak11493	NW_024037055.1	3315018	3315376	1	0	1	0	0	0	0	0	0	0	0	1	LOC119723486	-3094	0	1	0
peak11494	NW_024037055.1	3315792	3316144	1	0	1	0	0	0	0	0	0	0	0	1	LOC119723486	-3868	0	1	0
peak11495	NW_024037055.1	3317315	3317598	0	0	0	0	0	0	1	0	0	0	0	1	LOC119723486	-5391	0	0	1
peak11496	NW_024037055.1	3320442	3320865	1	0	1	0	0	0	0	0	0	1	0	0	LOC119723978	4417	0	1	0
peak11497	NW_024037055.1	3324477	3324619	1	0	1	0	0	0	0	0	0	1	0	0	LOC119723978	663	1	0	0
peak11498	NW_024037055.1	3324756	3324933	1	1	0	0	0	0	0	0	0	1	0	0	LOC119723978	349	1	0	0
peak11499	NW_024037055.1	3324995	3325424	1	0	0	1	0	0	0	0	0	1	0	0	LOC119723978	0	1	0	0
peak115	NW_024037047.1	2478675	2479148	1	0	1	0	0	0	0	0	0	1	0	0	LOC119738408	49778	0	0	1
peak1150	NW_024037047.1	17770280	17770603	1	1	0	0	0	0	0	0	0	1	0	0	LOC119724093	2811	0	1	0
peak11500	NW_024037055.1	3327128	3327357	1	1	0	0	0	0	0	0	0	1	0	0	LOC119723978	-1846	0	1	0
peak11501	NW_024037055.1	3327535	3328012	1	1	0	0	0	0	0	0	0	1	0	0	LOC119723978	-2253	0	1	0
peak11502	NW_024037055.1	3328178	3328382	1	1	0	0	0	0	0	0	0	1	0	0	LOC119723978	-2896	0	1	0
peak11503	NW_024037055.1	3329926	3330379	1	0	1	0	0	0	0	0	0	1	0	0	LOC119723978	-4644	0	1	0
peak11504	NW_024037055.1	3330842	3330994	1	1	0	0	0	0	0	0	0	1	0	0	LOC119723978	-5560	0	0	1
peak11505	NW_024037055.1	3332097	3332470	1	0	1	0	0	0	0	0	0	1	0	0	LOC119723978	-6815	0	0	1
peak11506	NW_024037055.1	3332691	3332876	1	1	0	0	0	0	0	0	0	1	0	0	LOC119723978	-7409	0	0	1
peak11507	NW_024037055.1	3336513	3337147	1	0	1	0	0	0	0	0	0	1	0	0	LOC119723487	10264	0	0	1
peak11508	NW_024037055.1	3337320	3337590	1	0	1	0	0	0	0	0	0	1	0	0	LOC119723487	9821	0	0	1
peak11509	NW_024037055.1	3339114	3339962	0	0	0	0	0	0	0	0	0	0	1	0	LOC119723487	7449	0	0	1
peak1151	NW_024037047.1	17800938	17801543	1	1	0	0	0	0	0	0	0	0	0	1	LOC119724119	-16348	0	0	1
peak11510	NW_024037055.1	3345997	3346196	1	0	0	1	0	0	0	0	0	1	0	0	LOC119723487	1215	0	1	0
peak11511	NW_024037055.1	3346973	3347607	1	0	1	0	0	0	0	0	0	1	0	0	LOC119723487	0	1	0	0
peak11512	NW_024037055.1	3348728	3348988	1	0	1	0	0	0	0	0	0	1	0	0	LOC119723487	-1317	0	1	0
peak11513	NW_024037055.1	3349005	3349422	1	0	1	0	0	0	0	0	0	1	0	0	LOC119723487	-1594	0	1	0
peak11514	NW_024037055.1	3356845	3356994	1	1	0	0	0	0	0	0	0	1	0	0	LOC119723487	1998	0	1	0
peak11515	NW_024037055.1	3357382	3357585	1	1	0	0	0	0	0	0	0	1	0	0	LOC119723487	1407	0	1	0
peak11516	NW_024037055.1	3357845	3358225	1	0	1	0	0	0	0	0	0	1	0	0	LOC119723487	767	1	0	0
peak11517	NW_024037055.1	3362461	3363074	0	0	0	0	0	0	0	0	0	1	0	0	LOC119723487	-3469	0	1	0
peak11518	NW_024037055.1	3363554	3364121	0	0	0	0	0	0	0	0	0	0	0	1	LOC119723487	-4562	0	1	0
peak11519	NW_024037055.1	3369347	3369588	1	0	1	0	0	0	0	0	0	1	0	0	LOC119723488	6931	0	0	1
peak1152	NW_024037047.1	17825404	17825689	0	0	0	0	0	0	0	0	0	1	0	0	LOC119731192	3712	0	1	0
peak11520	NW_024037055.1	3371097	3371374	1	1	0	0	0	0	0	0	0	1	0	0	LOC119723488	5145	0	0	1
peak11521	NW_024037055.1	3373122	3373427	1	0	0	1	0	0	1	0	0	0	0	1	LOC119723488	3092	0	1	0
peak11522	NW_024037055.1	3376278	3376532	1	1	0	0	0	0	0	0	0	1	0	0	LOC119723488	0	1	0	0
peak11523	NW_024037055.1	3392332	3392862	0	0	0	0	0	0	0	1	0	0	1	0	LOC119723489	-1603	0	1	0
peak11524	NW_024037055.1	3395338	3395671	1	0	1	0	0	0	0	0	0	1	0	0	LOC119723489	-4609	0	1	0
peak11525	NW_024037055.1	3399785	3400098	1	1	0	0	0	0	0	1	0	0	1	0	LOC119723489	-9056	0	0	1
peak11526	NW_024037055.1	3400523	3401007	1	0	1	0	0	0	0	0	0	0	1	0	LOC119723489	-9794	0	0	1
peak11527	NW_024037055.1	3403033	3403385	1	1	0	0	0	0	0	0	0	1	0	0	LOC119724071	10046	0	0	1
peak11528	NW_024037055.1	3405559	3406028	1	0	0	1	0	0	0	0	0	1	0	0	LOC119724071	7403	0	0	1
peak11529	NW_024037055.1	3413390	3413684	0	0	0	0	0	0	0	0	0	1	0	0	LOC119724071	0	1	0	0
peak1153	NW_024037047.1	17831494	17831679	1	1	0	0	0	0	0	0	0	1	0	0	LOC119731192	-2093	0	1	0
peak11530	NW_024037055.1	3416413	3416601	1	1	0	0	0	0	0	0	0	1	0	0	LOC119724072	-25	1	0	0
peak11531	NW_024037055.1	3418522	3418809	0	0	0	0	0	0	0	0	0	0	0	1	LOC119723490	1909	0	1	0
peak11532	NW_024037055.1	3419640	3419829	1	1	0	0	0	0	0	0	0	1	0	0	LOC119723490	889	1	0	0
peak11533	NW_024037055.1	3435782	3436041	1	1	0	0	0	0	0	0	0	1	0	0	LOC119723979	708	1	0	0
peak11534	NW_024037055.1	3437301	3437656	1	1	0	0	0	0	0	0	0	1	0	0	LOC119723979	-552	0	1	0
peak11535	NW_024037055.1	3440343	3440506	1	0	1	0	0	0	0	0	0	1	0	0	LOC119723492	255	1	0	0
peak11536	NW_024037055.1	3440583	3440748	1	0	1	0	0	0	0	0	0	1	0	0	LOC119723492	13	1	0	0
peak11537	NW_024037055.1	3440837	3440985	1	0	0	1	0	0	0	0	0	1	0	0	LOC119723492	-76	1	0	0
peak11538	NW_024037055.1	3469533	3470523	1	0	1	0	0	0	0	0	0	1	0	0	LOC119723493	0	1	0	0
peak11539	NW_024037055.1	3476597	3476796	1	1	0	0	0	0	0	0	0	1	0	0	LOC119723493	3509	0	1	0
peak1154	NW_024037047.1	17832907	17833371	1	1	0	0	0	0	0	0	0	1	0	0	LOC119731192	-3506	0	1	0
peak11540	NW_024037055.1	3480272	3480799	0	0	0	0	0	0	0	0	0	1	0	0	LOC119723493	0	1	0	0
peak11541	NW_024037055.1	3481094	3481391	0	0	0	0	0	0	0	0	0	1	0	0	LOC119723493	-789	0	1	0
peak11542	NW_024037055.1	3483345	3483591	0	0	0	0	0	0	0	0	0	1	0	0	LOC119723493	-3040	0	1	0
peak11543	NW_024037055.1	3487225	3487681	1	1	0	0	0	0	0	0	0	1	0	0	LOC119723496	52	1	0	0
peak11544	NW_024037055.1	3487756	3487926	1	0	0	1	0	0	0	0	0	1	0	0	LOC119723496	-23	1	0	0
peak11545	NW_024037055.1	3499116	3500203	1	0	0	1	0	0	0	0	0	0	0	1	LOC119723499	0	1	0	0
peak11546	NW_024037055.1	3500626	3501186	0	0	0	0	0	0	0	0	0	0	0	1	LOC119723499	-1011	0	1	0
peak11547	NW_024037055.1	3502032	3502205	1	0	1	0	0	0	0	0	0	1	0	0	LOC119723498	1117	0	1	0
peak11548	NW_024037055.1	3506352	3506654	1	1	0	0	0	0	0	0	0	1	0	0	LOC119723497	294	1	0	0
peak11549	NW_024037055.1	3506737	3507042	0	0	0	0	0	0	0	0	0	1	0	0	LOC119723497	0	1	0	0
peak1155	NW_024037047.1	17847857	17848429	1	1	0	0	0	0	0	0	0	0	1	0	LOC119731200	7483	0	0	1
peak11550	NW_024037055.1	3510739	3511303	1	1	0	0	0	0	0	0	0	1	0	0	LOC119723497	-3791	0	1	0
peak11551	NW_024037055.1	3517988	3518146	1	1	0	0	0	0	0	0	0	1	0	0	LOC119723500	4008	0	1	0
peak11552	NW_024037055.1	3526602	3526921	0	0	0	0	0	0	0	0	0	1	0	0	LOC119723500	-4448	0	1	0
peak11553	NW_024037055.1	3582670	3582926	1	1	0	0	0	0	0	0	0	1	0	0	LOC119723501	0	1	0	0
peak11554	NW_024037055.1	3583956	3584314	1	1	0	0	0	0	0	0	0	1	0	0	LOC119723501	509	1	0	0
peak11555	NW_024037055.1	3584328	3584437	0	0	0	0	0	0	0	0	0	1	0	0	LOC119723501	386	1	0	0
peak11556	NW_024037055.1	3606847	3607600	1	1	0	0	0	0	0	0	0	1	0	0	LOC119723502	4753	0	1	0
peak11557	NW_024037055.1	3608280	3608453	1	1	0	0	0	0	0	0	0	1	0	0	LOC119723502	3900	0	1	0
peak11558	NW_024037055.1	3608526	3608768	1	1	0	0	0	0	0	0	0	1	0	0	LOC119723502	3585	0	1	0
peak11559	NW_024037055.1	3609225	3610012	1	1	0	0	0	0	0	0	0	1	0	0	LOC119723502	2341	0	1	0
peak1156	NW_024037047.1	17874979	17875475	0	0	0	0	0	0	0	0	0	1	0	0	LOC119724145	0	1	0	0
peak11560	NW_024037055.1	3611042	3611219	1	1	0	0	0	0	0	0	0	1	0	0	LOC119723502	1134	0	1	0
peak11561	NW_024037055.1	3635189	3635394	1	1	0	0	0	0	0	0	0	1	0	0	LOC119723503	10993	0	0	1
peak11562	NW_024037055.1	3636903	3637271	1	1	0	0	0	0	0	0	0	1	0	0	LOC119723503	9116	0	0	1
peak11563	NW_024037055.1	3637318	3637568	1	1	0	0	0	0	0	0	0	1	0	0	LOC119723503	8819	0	0	1
peak11564	NW_024037055.1	3646956	3647468	0	0	0	0	0	0	1	0	0	0	0	1	LOC119723503	-569	0	1	0
peak11565	NW_024037055.1	3653227	3653659	1	1	0	0	0	0	0	0	0	1	0	0	LOC119723505	1051	0	1	0
peak11566	NW_024037055.1	3699534	3699855	1	1	0	0	0	0	0	0	0	1	0	0	LOC119723507	509	1	0	0
peak11567	NW_024037055.1	3699976	3700280	1	1	0	0	0	0	0	0	0	1	0	0	LOC119723507	84	1	0	0
peak11568	NW_024037055.1	3704990	3705605	1	1	0	0	0	0	1	0	0	0	0	1	LOC119723507	-4626	0	1	0
peak11569	NW_024037055.1	3727646	3727844	1	1	0	0	0	0	0	0	0	1	0	0	LOC119723509	5062	0	0	1
peak1157	NW_024037047.1	17875643	17875925	1	1	0	0	0	0	0	0	0	1	0	0	LOC119724145	-596	0	1	0
peak11570	NW_024037055.1	3728193	3728394	1	1	0	0	0	0	0	0	0	1	0	0	LOC119723509	4512	0	1	0
peak11571	NW_024037055.1	3728456	3728830	1	1	0	0	0	0	0	0	0	1	0	0	LOC119723509	4076	0	1	0
peak11572	NW_024037055.1	3732133	3732349	1	1	0	0	0	0	0	0	0	0	0	1	LOC119723509	557	1	0	0
peak11573	NW_024037055.1	3740822	3741303	0	0	0	0	0	0	0	0	0	1	0	0	LOC119723511	0	1	0	0
peak11574	NW_024037055.1	3742479	3742731	0	0	0	0	0	0	0	0	0	1	0	0	LOC119723511	-1369	0	1	0
peak11575	NW_024037055.1	3743977	3744135	1	1	0	0	0	0	0	0	0	1	0	0	LOC119723511	-2867	0	1	0
peak11576	NW_024037055.1	3745305	3745675	1	1	0	0	0	0	1	0	0	0	0	1	LOC119723511	-4195	0	1	0
peak11577	NW_024037055.1	3747287	3747561	1	0	1	0	0	0	0	0	0	1	0	0	LOC119723511	-6177	0	0	1
peak11578	NW_024037055.1	3760994	3761786	1	1	0	0	0	0	0	0	0	1	0	0	LOC119723512	0	1	0	0
peak11579	NW_024037055.1	3764460	3765051	0	0	0	0	0	0	0	0	0	0	0	1	LOC119723512	-3197	0	1	0
peak1158	NW_024037047.1	17876029	17876219	1	1	0	0	0	0	0	0	0	1	0	0	LOC119724145	-982	0	1	0
peak11580	NW_024037055.1	3765110	3765512	1	1	0	0	0	0	0	0	0	1	0	0	LOC119723512	-3847	0	1	0
peak11581	NW_024037055.1	3769315	3769545	1	1	0	0	0	0	0	0	0	1	0	0	LOC119723512	-8052	0	0	1
peak11582	NW_024037055.1	3770001	3770220	1	1	0	0	0	0	0	0	0	1	0	0	LOC119723512	-8738	0	0	1
peak11583	NW_024037055.1	3783143	3783407	1	1	0	0	0	0	0	0	0	1	0	0	LOC119723513	832	1	0	0
peak11584	NW_024037055.1	3783454	3783804	1	0	0	1	0	0	0	0	0	1	0	0	LOC119723513	435	1	0	0
peak11585	NW_024037055.1	3795085	3795334	1	1	0	0	0	0	0	0	0	0	1	0	LOC119723981	-576	0	1	0
peak11586	NW_024037055.1	3796354	3796626	1	1	0	0	0	0	0	1	0	0	1	0	LOC119723981	-1845	0	1	0
peak11587	NW_024037055.1	3804224	3804517	1	1	0	0	0	0	0	0	0	1	0	0	LOC119723981	-9715	0	0	1
peak11588	NW_024037055.1	3823997	3824253	0	0	0	0	0	0	0	0	0	1	0	0	LOC119723982	10662	0	0	1
peak11589	NW_024037055.1	3835177	3835740	0	0	0	0	0	0	0	0	0	1	0	0	LOC119723982	-262	1	0	0
peak1159	NW_024037047.1	17883855	17884310	1	1	0	0	0	0	0	0	1	0	1	0	LOC119724145	-8808	0	0	1
peak11590	NW_024037055.1	3837093	3837397	1	1	0	0	0	0	0	0	0	1	0	0	LOC119723982	-2178	0	1	0
peak11591	NW_024037055.1	3841721	3842223	1	1	0	0	0	0	0	0	0	1	0	0	LOC119724073	-1333	0	1	0
peak11592	NW_024037055.1	3854207	3854522	1	0	0	1	0	0	0	0	0	1	0	0	LOC119723514	8641	0	0	1
peak11593	NW_024037055.1	3862153	3862350	1	1	0	0	0	0	0	0	0	1	0	0	LOC119723514	813	1	0	0
peak11594	NW_024037055.1	3865696	3866119	1	0	1	0	0	0	0	1	0	0	1	0	LOC119723514	-2533	0	1	0
peak11595	NW_024037055.1	3871491	3871816	1	0	0	1	0	0	0	0	0	1	0	0	LOC119723514	-8328	0	0	1
peak11596	NW_024037055.1	3871967	3872587	1	0	0	1	0	0	0	0	0	1	0	0	LOC119723514	-8804	0	0	1
peak11597	NW_024037055.1	3876616	3876845	1	0	0	1	0	0	0	0	0	1	0	0	LOC119723514	-13453	0	0	1
peak11598	NW_024037055.1	3877253	3877561	1	0	0	1	0	0	0	0	0	0	0	1	LOC119723514	-14090	0	0	1
peak11599	NW_024037055.1	3880689	3881189	1	1	0	0	0	0	0	0	0	0	0	1	LOC119723515	14152	0	0	1
peak116	NW_024037047.1	2479437	2480186	1	0	0	1	0	0	0	0	0	1	0	0	LOC119738408	48740	0	0	1
peak1160	NW_024037047.1	17886851	17887223	0	0	0	0	0	0	0	0	1	0	1	0	LOC119724145	-11804	0	0	1
peak11600	NW_024037055.1	3881397	3881558	1	0	0	1	0	0	0	0	0	0	0	1	LOC119723515	13783	0	0	1
peak11601	NW_024037055.1	3883682	3883983	1	0	0	1	0	0	0	0	0	1	0	0	LOC119723515	11358	0	0	1
peak11602	NW_024037055.1	3888223	3888474	1	0	0	1	0	0	0	0	0	1	0	0	LOC119723515	6867	0	0	1
peak11603	NW_024037055.1	3892891	3893074	1	0	0	1	0	0	0	0	0	1	0	0	LOC119723515	2267	0	1	0
peak11604	NW_024037055.1	3895144	3895444	0	0	0	0	0	0	0	0	0	1	0	0	LOC119723515	0	1	0	0
peak11605	NW_024037055.1	3898166	3898654	1	1	0	0	0	0	0	0	0	0	1	0	LOC119723515	-2825	0	1	0
peak11606	NW_024037055.1	3902140	3902401	0	0	0	0	0	0	0	0	0	0	1	0	LOC119723515	-6799	0	0	1
peak11607	NW_024037055.1	3902493	3902879	1	0	1	0	0	0	0	0	0	1	0	0	LOC119723515	-7152	0	0	1
peak11608	NW_024037055.1	3904514	3904945	1	0	1	0	0	0	0	0	0	0	1	0	LOC119723517	6992	0	0	1
peak11609	NW_024037055.1	3905623	3905957	1	0	1	0	0	0	0	0	0	0	1	0	LOC119723517	5980	0	0	1
peak1161	NW_024037047.1	17949782	17949939	1	1	0	0	0	0	0	0	0	1	0	0	LOC119731207	6315	0	0	1
peak11610	NW_024037055.1	3907607	3908053	1	0	1	0	0	0	0	0	0	1	0	0	LOC119723517	3884	0	1	0
peak11611	NW_024037055.1	3909376	3909988	1	0	1	0	0	0	0	0	0	1	0	0	LOC119723517	1949	0	1	0
peak11612	NW_024037055.1	3920303	3920518	1	1	0	0	0	0	0	0	0	1	0	0	LOC119723519	5098	0	0	1
peak11613	NW_024037055.1	3920730	3921029	1	1	0	0	0	0	0	0	0	1	0	0	LOC119723519	4587	0	1	0
peak11614	NW_024037055.1	3931200	3931586	1	1	0	0	0	0	0	0	0	1	0	0	LOC119723983	366	1	0	0
peak11615	NW_024037055.1	3931711	3931885	1	0	1	0	0	0	0	0	0	1	0	0	LOC119723983	67	1	0	0
peak11616	NW_024037055.1	3933651	3933824	0	0	0	0	0	0	0	0	0	1	0	0	LOC119723983	-1699	0	1	0
peak11617	NW_024037055.1	3934284	3934726	1	0	0	1	0	0	0	0	1	0	1	0	LOC119723983	-2332	0	1	0
peak11618	NW_024037055.1	3942531	3942931	0	0	0	0	0	0	0	0	0	1	0	0	LOC119723520	7146	0	0	1
peak11619	NW_024037055.1	3944326	3944759	0	0	0	0	0	0	0	0	0	1	0	0	LOC119723520	5318	0	0	1
peak1162	NW_024037047.1	17966523	17966725	1	1	0	0	0	0	0	0	0	1	0	0	LOC119731207	-10269	0	0	1
peak11620	NW_024037055.1	3950079	3950405	1	1	0	0	0	0	0	0	0	1	0	0	LOC119723520	-2	1	0	0
peak11621	NW_024037055.1	3951100	3951329	0	0	0	0	0	0	0	0	0	1	0	0	LOC119723520	-1023	0	1	0
peak11622	NW_024037055.1	3961092	3961494	1	0	0	1	0	0	0	0	0	1	0	0	LOC119723522	2066	0	1	0
peak11623	NW_024037055.1	3961666	3961960	1	0	1	0	0	0	0	0	0	1	0	0	LOC119723522	1600	0	1	0
peak11624	NW_024037055.1	3982827	3983107	1	1	0	0	0	0	0	0	0	1	0	0	LOC119723521	1630	0	1	0
peak11625	NW_024037055.1	3996576	3996879	1	1	0	0	0	0	0	0	0	1	0	0	LOC119723985	872	1	0	0
peak11626	NW_024037055.1	4002014	4002667	0	0	0	0	0	0	0	0	0	1	0	0	LOC119723525	2188	0	1	0
peak11627	NW_024037055.1	4007920	4008190	1	1	0	0	0	0	0	0	0	0	1	0	LOC119723525	-3065	0	1	0
peak11628	NW_024037055.1	4014831	4015243	1	0	1	0	0	0	0	0	0	1	0	0	LOC119723527	178	1	0	0
peak11629	NW_024037055.1	4040033	4040592	1	0	1	0	0	0	0	0	0	1	0	0	LOC119723527	-24612	0	0	1
peak1163	NW_024037047.1	18047613	18048192	1	1	0	0	0	0	0	0	0	1	0	0	LOC119731251	-5917	0	0	1
peak11630	NW_024037055.1	4046983	4047212	1	1	0	0	0	0	0	0	0	1	0	0	LOC119723527	-31562	0	0	1
peak11631	NW_024037055.1	4051813	4052330	0	0	0	0	0	0	0	0	0	1	0	0	LOC119723528	33513	0	0	1
peak11632	NW_024037055.1	4067327	4067539	1	1	0	0	0	0	0	0	0	1	0	0	LOC119723528	18304	0	0	1
peak11633	NW_024037055.1	4070210	4070478	1	1	0	0	0	0	0	0	0	1	0	0	LOC119723528	15365	0	0	1
peak11634	NW_024037055.1	4085482	4085699	0	0	0	0	0	0	0	0	0	1	0	0	LOC119723528	144	1	0	0
peak11635	NW_024037055.1	4087953	4088190	0	0	0	0	0	0	0	0	0	1	0	0	LOC119723528	-2110	0	1	0
peak11636	NW_024037055.1	4094914	4095111	1	1	0	0	0	0	0	0	0	1	0	0	LOC119723528	-9071	0	0	1
peak11637	NW_024037055.1	4115060	4115540	1	1	0	0	0	0	0	0	0	1	0	0	LOC119723529	0	1	0	0
peak11638	NW_024037055.1	4117819	4118132	1	1	0	0	0	0	0	0	0	1	0	0	LOC119723529	-2356	0	1	0
peak11639	NW_024037055.1	4140197	4140609	1	1	0	0	0	0	0	0	0	0	1	0	LOC119723530	439	1	0	0
peak1164	NW_024037047.1	18083390	18084027	1	1	0	0	0	0	0	0	0	0	1	0	LOC119731257	7077	0	0	1
peak11640	NW_024037055.1	4151074	4151420	1	1	0	0	0	0	0	0	0	1	0	0	LOC119723532	1788	0	1	0
peak11641	NW_024037055.1	4151830	4152091	1	1	0	0	0	0	0	0	0	1	0	0	LOC119723532	1117	0	1	0
peak11642	NW_024037055.1	4153254	4153493	0	0	0	0	0	0	0	0	0	1	0	0	LOC119723532	-46	1	0	0
peak11643	NW_024037055.1	4155907	4156097	1	1	0	0	0	0	0	0	0	1	0	0	LOC119723532	-2699	0	1	0
peak11644	NW_024037055.1	4156243	4156545	1	1	0	0	0	0	0	0	0	1	0	0	LOC119723534	2552	0	1	0
peak11645	NW_024037055.1	4156870	4157209	0	0	0	0	0	0	0	0	0	1	0	0	LOC119723534	1888	0	1	0
peak11646	NW_024037055.1	4170824	4171539	1	0	1	0	0	0	0	0	0	1	0	0	LOC119723533	1513	0	1	0
peak11647	NW_024037055.1	4180378	4180755	1	0	0	1	0	0	0	0	0	1	0	0	LOC119723536	1711	0	1	0
peak11648	NW_024037055.1	4181210	4181588	1	1	0	0	0	0	0	0	0	1	0	0	LOC119723536	878	1	0	0
peak11649	NW_024037055.1	4187701	4187936	0	0	0	0	0	0	0	0	0	0	0	1	LOC119723536	-5235	0	0	1
peak1165	NW_024037047.1	18120502	18120756	1	1	0	0	0	0	0	0	0	1	0	0	LOC119724187	-14023	0	0	1
peak11650	NW_024037055.1	4192388	4192797	1	1	0	0	0	0	0	0	0	1	0	0	LOC119723537	477	1	0	0
peak11651	NW_024037055.1	4194637	4194877	0	0	0	0	0	0	0	0	0	1	0	0	LOC119723537	-1363	0	1	0
peak11652	NW_024037055.1	4203818	4204034	1	1	0	0	0	0	0	0	0	1	0	0	LOC119723538	-1076	0	1	0
peak11653	NW_024037055.1	4206726	4207098	0	0	0	0	0	0	0	0	0	1	0	0	LOC119723538	-3984	0	1	0
peak11654	NW_024037055.1	4210912	4211218	1	0	1	0	0	0	0	0	0	1	0	0	LOC119723540	3945	0	1	0
peak11655	NW_024037055.1	4214562	4215395	0	0	0	0	0	0	0	0	0	0	0	1	LOC119723540	0	1	0	0
peak11656	NW_024037055.1	4220319	4220727	1	1	0	0	0	0	0	0	0	1	0	0	LOC119723541	3845	0	1	0
peak11657	NW_024037055.1	4224818	4225183	0	0	0	0	0	0	0	0	0	1	0	0	LOC119723541	-246	1	0	0
peak11658	NW_024037055.1	4262687	4263064	1	1	0	0	0	0	0	0	0	1	0	0	LOC119723986	2609	0	1	0
peak11659	NW_024037055.1	4329335	4329545	0	0	0	0	0	0	0	0	0	1	0	0	LOC119723545	-6831	0	0	1
peak1166	NW_024037047.1	18195948	18196103	1	1	0	0	0	0	0	0	0	1	0	0	LOC119731285	1882	0	1	0
peak11660	NW_024037055.1	4331528	4331832	1	1	0	0	0	0	0	0	0	1	0	0	LOC119723545	-9024	0	0	1
peak11661	NW_024037055.1	4333729	4333915	0	0	0	0	0	0	0	0	0	1	0	0	LOC119723545	-11225	0	0	1
peak11662	NW_024037055.1	4337997	4338411	1	1	0	0	0	0	0	0	0	1	0	0	LOC119723546	7624	0	0	1
peak11663	NW_024037055.1	4338566	4338777	1	1	0	0	0	0	0	0	0	1	0	0	LOC119723546	7258	0	0	1
peak11664	NW_024037055.1	4342623	4343119	1	1	0	0	0	0	0	0	0	1	0	0	LOC119723546	2916	0	1	0
peak11665	NW_024037055.1	4343987	4344239	1	1	0	0	0	0	0	0	0	1	0	0	LOC119723546	1796	0	1	0
peak11666	NW_024037055.1	4348929	4349137	1	1	0	0	0	0	0	0	0	1	0	0	LOC119723547	1685	0	1	0
peak11667	NW_024037055.1	4354891	4355178	1	1	0	0	0	0	0	0	0	1	0	0	LOC119723548	2160	0	1	0
peak11668	NW_024037055.1	4359261	4359445	0	0	0	0	0	0	0	0	0	1	0	0	LOC119723548	-1923	0	1	0
peak11669	NW_024037055.1	4363174	4363373	1	1	0	0	0	0	0	0	0	1	0	0	LOC119723549	3192	0	1	0
peak1167	NW_024037047.1	18212157	18212363	0	0	0	0	0	0	0	0	0	1	0	0	LOC119724203	578	1	0	0
peak11670	NW_024037055.1	4425177	4425738	1	1	0	0	0	0	0	1	0	0	1	0	LOC119723553	-8566	0	0	1
peak11671	NW_024037055.1	4444708	4445422	1	1	0	0	0	0	0	0	0	0	1	0	LOC119723554	19429	0	0	1
peak11672	NW_024037055.1	4453621	4454135	1	1	0	0	0	0	0	0	0	1	0	0	LOC119723554	10716	0	0	1
peak11673	NW_024037055.1	4454447	4454738	1	1	0	0	0	0	0	0	0	1	0	0	LOC119723554	10113	0	0	1
peak11674	NW_024037055.1	4455124	4455920	1	1	0	0	0	0	0	0	0	1	0	0	LOC119723554	8931	0	0	1
peak11675	NW_024037055.1	4459000	4459238	1	1	0	0	0	0	0	0	0	1	0	0	LOC119723554	5613	0	0	1
peak11676	NW_024037055.1	4460288	4460745	1	1	0	0	0	0	0	0	0	1	0	0	LOC119723554	4106	0	1	0
peak11677	NW_024037055.1	4494081	4494276	1	1	0	0	0	0	0	0	0	1	0	0	LOC119723555	3422	0	1	0
peak11678	NW_024037055.1	4495964	4496193	1	1	0	0	0	0	0	0	0	1	0	0	LOC119723555	1505	0	1	0
peak11679	NW_024037055.1	4497106	4497686	1	1	0	0	0	0	0	0	0	1	0	0	LOC119723555	12	1	0	0
peak1168	NW_024037047.1	18215892	18216047	0	0	0	0	0	0	0	0	0	1	0	0	LOC119724203	-2951	0	1	0
peak11680	NW_024037055.1	4505140	4505556	1	1	0	0	0	0	0	0	0	1	0	0	LOC119723555	-7442	0	0	1
peak11681	NW_024037055.1	4508334	4508764	1	1	0	0	0	0	0	1	0	0	1	0	LOC119723555	-10636	0	0	1
peak11682	NW_024037055.1	4524988	4525246	1	1	0	0	0	0	0	0	0	1	0	0	LOC119723555	-27290	0	0	1
peak11683	NW_024037055.1	4584343	4584564	1	1	0	0	0	0	0	0	0	1	0	0	LOC119723556	3108	0	1	0
peak11684	NW_024037055.1	4589013	4589178	1	1	0	0	0	0	0	0	0	0	1	0	LOC119723556	-1341	0	1	0
peak11685	NW_024037055.1	4594455	4594671	0	0	0	0	0	0	0	0	0	1	0	0	LOC119723558	-184	1	0	0
peak11686	NW_024037055.1	4596576	4596805	1	1	0	0	0	0	0	0	0	1	0	0	LOC119723559	1016	0	1	0
peak11687	NW_024037055.1	4597814	4597991	0	0	0	0	0	0	0	0	0	1	0	0	LOC119723559	0	1	0	0
peak11688	NW_024037055.1	4634457	4634623	1	1	0	0	0	0	0	0	0	1	0	0	LOC119723560	1139	0	1	0
peak11689	NW_024037055.1	4639849	4640118	0	0	0	0	0	0	0	0	0	1	0	0	LOC119723560	-4087	0	1	0
peak1169	NW_024037047.1	18216136	18216694	0	0	0	0	0	0	0	0	0	1	0	0	LOC119724203	-3195	0	1	0
peak11690	NW_024037055.1	4679561	4679717	1	1	0	0	0	0	0	0	0	1	0	0	LOC119723990	4249	0	1	0
peak11691	NW_024037055.1	4694041	4694522	0	0	0	0	0	0	1	0	0	0	0	1	LOC119723990	-10075	0	0	1
peak11692	NW_024037055.1	4726648	4726993	1	1	0	0	0	0	0	0	0	1	0	0	LOC119723567	5957	0	0	1
peak11693	NW_024037055.1	4737310	4737450	0	0	0	0	0	0	0	0	0	1	0	0	LOC119723567	-4360	0	1	0
peak11694	NW_024037055.1	4749274	4749466	1	1	0	0	0	0	0	0	0	1	0	0	LOC119723568	6027	0	0	1
peak11695	NW_024037055.1	4754076	4754768	1	1	0	0	0	0	0	0	0	0	0	1	LOC119723568	725	1	0	0
peak11696	NW_024037055.1	4759097	4759546	1	1	0	0	0	0	1	0	0	0	0	1	LOC119723569	1957	0	1	0
peak11697	NW_024037055.1	4760743	4760923	0	0	0	0	0	0	1	0	0	0	0	1	LOC119723569	580	1	0	0
peak11698	NW_024037055.1	4764584	4764859	1	1	0	0	0	0	0	0	0	1	0	0	LOC119723569	-3081	0	1	0
peak11699	NW_024037055.1	4807920	4808172	1	1	0	0	0	0	0	1	0	0	1	0	LOC119723573	-29375	0	0	1
peak117	NW_024037047.1	2482983	2483535	1	0	0	1	0	0	0	0	0	0	1	0	LOC119738408	45391	0	0	1
peak1170	NW_024037047.1	18217056	18217561	0	0	0	0	0	0	0	0	0	1	0	0	LOC119724203	-4115	0	1	0
peak11700	NW_024037055.1	4817312	4817519	1	1	0	0	0	0	1	0	0	0	0	1	LOC119723573	-38767	0	0	1
peak11701	NW_024037055.1	4873252	4873700	1	1	0	0	0	0	0	0	0	1	0	0	LOC119723574	16949	0	0	1
peak11702	NW_024037055.1	4877981	4878227	1	1	0	0	0	0	0	0	1	0	1	0	LOC119723574	12422	0	0	1
peak11703	NW_024037055.1	4882051	4882955	1	1	0	0	0	0	0	0	0	0	0	1	LOC119723574	7694	0	0	1
peak11704	NW_024037055.1	4889034	4889266	1	1	0	0	0	0	0	0	0	0	1	0	LOC119723574	1383	0	1	0
peak11705	NW_024037055.1	4904964	4905406	1	1	0	0	0	0	0	0	0	1	0	0	LOC119723575	3364	0	1	0
peak11706	NW_024037055.1	4912864	4913113	1	1	0	0	0	0	0	0	0	1	0	0	LOC119723575	-4094	0	1	0
peak11707	NW_024037055.1	4916604	4916866	1	1	0	0	0	0	0	0	0	1	0	0	LOC119723576	901	1	0	0
peak11708	NW_024037055.1	4917431	4917716	1	1	0	0	0	0	0	0	0	1	0	0	LOC119723576	51	1	0	0
peak11709	NW_024037055.1	4944695	4944939	0	0	0	0	0	0	0	0	0	1	0	0	LOC119723578	3282	0	1	0
peak1171	NW_024037047.1	18218062	18218339	1	1	0	0	0	0	0	0	0	0	1	0	LOC119724203	-5121	0	0	1
peak11710	NW_024037055.1	4960307	4960586	1	1	0	0	0	0	0	0	0	1	0	0	LOC119723991	9872	0	0	1
peak11711	NW_024037055.1	4967143	4967704	1	1	0	0	0	0	0	0	0	1	0	0	LOC119723991	2754	0	1	0
peak11712	NW_024037055.1	4969032	4969253	1	1	0	0	0	0	0	0	0	1	0	0	LOC119723991	1205	0	1	0
peak11713	NW_024037055.1	4975788	4976020	1	1	0	0	0	0	0	0	0	0	1	0	LOC119723579	394	1	0	0
peak11714	NW_024037055.1	4976110	4976692	1	1	0	0	0	0	0	0	0	1	0	0	LOC119723579	0	1	0	0
peak11715	NW_024037055.1	5012172	5012369	1	1	0	0	0	0	0	0	0	1	0	0	LOC119723582	457	1	0	0
peak11716	NW_024037055.1	5012844	5013160	0	0	0	0	0	0	0	0	0	1	0	0	LOC119723582	-18	1	0	0
peak11717	NW_024037055.1	5015873	5016346	1	1	0	0	0	0	0	0	0	1	0	0	LOC119723582	-3047	0	1	0
peak11718	NW_024037055.1	5017674	5017946	0	0	0	0	0	0	0	0	0	1	0	0	LOC119723582	-4848	0	1	0
peak11719	NW_024037055.1	5023941	5024359	1	1	0	0	0	0	0	0	0	0	0	1	LOC119723583	2069	0	1	0
peak1172	NW_024037047.1	18219121	18219319	1	1	0	0	0	0	0	0	0	0	1	0	LOC119724203	-6180	0	0	1
peak11720	NW_024037055.1	5024517	5024737	1	1	0	0	0	0	1	0	0	0	0	1	LOC119723583	1691	0	1	0
peak11721	NW_024037055.1	5024847	5025068	1	1	0	0	0	0	0	0	0	0	0	1	LOC119723583	1360	0	1	0
peak11722	NW_024037055.1	5060141	5060286	1	1	0	0	0	0	0	0	0	1	0	0	LOC119723583	-33713	0	0	1
peak11723	NW_024037055.1	5110793	5111295	1	1	0	0	0	0	0	0	0	0	1	0	LOC119723586	3789	0	1	0
peak11724	NW_024037055.1	5128440	5129105	1	0	1	0	0	0	0	0	0	1	0	0	LOC119723585	790	1	0	0
peak11725	NW_024037055.1	5132619	5133112	1	1	0	0	0	0	0	0	0	1	0	0	LOC119723584	0	1	0	0
peak11726	NW_024037055.1	5142093	5142847	1	0	0	1	0	0	0	0	0	1	0	0	LOC119723590	29	1	0	0
peak11727	NW_024037055.1	5147785	5148580	1	1	0	0	0	0	0	0	0	1	0	0	LOC119723589	615	1	0	0
peak11728	NW_024037055.1	5175974	5176371	1	1	0	0	0	0	0	0	0	1	0	0	LOC119723992	2130	0	1	0
peak11729	NW_024037055.1	5186337	5186671	1	0	1	0	0	0	0	0	0	1	0	0	LOC119723992	-7836	0	0	1
peak1173	NW_024037047.1	18219533	18220037	1	1	0	0	0	0	0	0	0	1	0	0	LOC119724203	-6592	0	0	1
peak11730	NW_024037055.1	5204141	5204384	1	1	0	0	0	0	0	0	0	1	0	0	LOC119723592	2827	0	1	0
peak11731	NW_024037055.1	5206620	5206842	1	1	0	0	0	0	0	1	0	0	1	0	LOC119723592	369	1	0	0
peak11732	NW_024037055.1	5210669	5210944	1	1	0	0	0	0	0	0	0	1	0	0	LOC119723592	-3458	0	1	0
peak11733	NW_024037055.1	5211382	5211590	1	1	0	0	0	0	0	0	0	0	0	1	LOC119723592	-4171	0	1	0
peak11734	NW_024037055.1	5215826	5216156	0	0	0	0	0	0	0	0	0	0	0	1	LOC119723592	-8615	0	0	1
peak11735	NW_024037055.1	5218743	5218987	0	0	0	0	0	0	0	0	0	1	0	0	LOC119723592	-11532	0	0	1
peak11736	NW_024037055.1	5219245	5219556	1	1	0	0	0	0	0	0	0	1	0	0	LOC119723592	-12034	0	0	1
peak11737	NW_024037055.1	5230194	5230674	1	0	1	0	0	0	0	0	0	1	0	0	LOC119723594	13735	0	0	1
peak11738	NW_024037055.1	5250270	5250794	1	1	0	0	0	0	0	0	0	1	0	0	LOC119723593	0	1	0	0
peak11739	NW_024037055.1	5292566	5293256	1	0	0	0	1	0	0	0	0	1	0	0	LOC119723595	55	1	0	0
peak1174	NW_024037047.1	18220770	18221452	1	1	0	0	0	0	0	0	0	0	1	0	LOC119724203	-7829	0	0	1
peak11740	NW_024037055.1	5293313	5293545	1	0	0	1	0	0	0	0	0	1	0	0	LOC119723595	-2	1	0	0
peak11741	NW_024037055.1	5294911	5295597	1	0	0	1	0	0	0	0	0	1	0	0	LOC119723595	-1600	0	1	0
peak11742	NW_024037055.1	5296405	5296760	1	0	1	0	0	0	0	0	0	1	0	0	LOC119723595	-3094	0	1	0
peak11743	NW_024037055.1	5303352	5303922	1	0	0	1	0	0	0	0	0	0	1	0	LOC119723595	-10041	0	0	1
peak11744	NW_024037055.1	5305471	5305835	1	0	1	0	0	0	0	1	0	0	1	0	LOC119723595	-12160	0	0	1
peak11745	NW_024037055.1	5343840	5344351	1	0	1	0	0	0	0	0	0	1	0	0	LOC119723597	1203	0	1	0
peak11746	NW_024037055.1	5357337	5357753	1	0	0	1	0	0	0	0	0	1	0	0	LOC119723599	-1714	0	1	0
peak11747	NW_024037055.1	5358352	5358865	1	0	1	0	0	0	0	0	0	0	0	1	LOC119723599	-2729	0	1	0
peak11748	NW_024037055.1	5361409	5362055	0	0	0	0	0	0	0	0	0	1	0	0	LOC119723600	5100	0	0	1
peak11749	NW_024037055.1	5363839	5364310	1	0	1	0	0	0	0	0	0	0	0	1	LOC119723600	2845	0	1	0
peak1175	NW_024037047.1	18247385	18248161	1	1	0	0	0	0	0	0	0	1	0	0	LOC119724221	-9439	0	0	1
peak11750	NW_024037055.1	5385434	5385620	0	0	0	0	0	0	0	0	0	1	0	0	LOC119723601	643	1	0	0
peak11751	NW_024037055.1	5385702	5385968	0	0	0	0	0	0	0	0	0	1	0	0	LOC119723601	295	1	0	0
peak11752	NW_024037055.1	5386001	5386530	1	1	0	0	0	0	0	0	0	1	0	0	LOC119723601	0	1	0	0
peak11753	NW_024037055.1	5400416	5400672	1	1	0	0	0	0	0	0	0	1	0	0	LOC119723993	-7686	0	0	1
peak11754	NW_024037055.1	5402020	5402373	1	1	0	0	0	0	0	0	0	1	0	0	LOC119723993	-9290	0	0	1
peak11755	NW_024037055.1	5406521	5406964	0	0	0	0	0	0	0	0	0	1	0	0	LOC119723994	9277	0	0	1
peak11756	NW_024037055.1	5409748	5410203	1	1	0	0	0	0	0	0	0	1	0	0	LOC119723994	6038	0	0	1
peak11757	NW_024037055.1	5410253	5410483	1	1	0	0	0	0	0	0	0	1	0	0	LOC119723994	5758	0	0	1
peak11758	NW_024037055.1	5417117	5417284	0	0	0	0	0	0	0	0	0	1	0	0	LOC119723994	-876	0	1	0
peak11759	NW_024037055.1	5419285	5420260	1	1	0	0	0	0	0	0	0	1	0	0	LOC119723994	-3044	0	1	0
peak1176	NW_024037047.1	18249284	18249919	1	1	0	0	0	0	0	0	0	0	1	0	LOC119724238	10572	0	0	1
peak11760	NW_024037055.1	5434271	5434671	0	0	0	0	0	0	0	0	0	1	0	0	LOC119723994	-18030	0	0	1
peak11761	NW_024037055.1	5443386	5443685	1	1	0	0	0	0	0	0	0	1	0	0	LOC119723604	9271	0	0	1
peak11762	NW_024037055.1	5451348	5451547	1	1	0	0	0	0	1	0	0	0	0	1	LOC119723604	1409	0	1	0
peak11763	NW_024037055.1	5463899	5464179	1	0	1	0	0	0	0	0	0	1	0	0	LOC119723604	-10943	0	0	1
peak11764	NW_024037055.1	5468926	5469734	1	1	0	0	0	0	0	0	0	1	0	0	LOC119723603	6672	0	0	1
peak11765	NW_024037055.1	5481078	5481359	0	0	0	0	0	0	0	0	0	1	0	0	LOC119723603	-4672	0	1	0
peak11766	NW_024037055.1	5494804	5495081	1	1	0	0	0	0	1	0	0	0	0	1	LOC119723605	5661	0	0	1
peak11767	NW_024037055.1	5499788	5500013	1	1	0	0	0	0	0	0	0	1	0	0	LOC119723605	729	1	0	0
peak11768	NW_024037055.1	5502115	5502582	1	0	0	1	0	0	0	0	0	1	0	0	LOC119723605	-1373	0	1	0
peak11769	NW_024037055.1	5502645	5503012	1	0	0	1	0	0	0	0	0	1	0	0	LOC119723605	-1903	0	1	0
peak1177	NW_024037047.1	18250251	18250397	1	1	0	0	0	0	0	0	0	0	1	0	LOC119724238	10094	0	0	1
peak11770	NW_024037055.1	5504967	5505287	1	0	1	0	0	0	0	0	0	1	0	0	LOC119723605	2810	0	1	0
peak11771	NW_024037055.1	5505835	5506047	1	0	1	0	0	0	0	0	0	1	0	0	LOC119723605	2050	0	1	0
peak11772	NW_024037055.1	5507642	5507935	1	0	0	1	0	0	0	1	0	0	1	0	LOC119723605	162	1	0	0
peak11773	NW_024037055.1	5510912	5511459	1	0	0	1	0	0	0	0	0	1	0	0	LOC119723605	393	1	0	0
peak11774	NW_024037055.1	5516202	5516453	1	0	1	0	0	0	0	0	0	1	0	0	LOC119723605	274	1	0	0
peak11775	NW_024037055.1	5521663	5521897	1	1	0	0	0	0	0	0	0	1	0	0	LOC119723605	-4936	0	1	0
peak11776	NW_024037055.1	5524982	5525234	1	1	0	0	0	0	1	0	0	0	0	1	LOC119723606	4590	0	1	0
peak11777	NW_024037055.1	5527450	5527730	1	0	1	0	0	0	0	0	0	1	0	0	LOC119723606	2094	0	1	0
peak11778	NW_024037055.1	5563908	5564310	1	1	0	0	0	0	0	0	0	1	0	0	LOC119723608	2471	0	1	0
peak11779	NW_024037055.1	5583883	5584091	1	0	1	0	0	0	0	0	0	1	0	0	LOC119723610	11090	0	0	1
peak1178	NW_024037047.1	18256751	18257141	1	0	1	0	0	0	0	0	0	1	0	0	LOC119724238	3350	0	1	0
peak11780	NW_024037055.1	5584446	5584710	1	0	1	0	0	0	0	0	0	1	0	0	LOC119723610	10471	0	0	1
peak11781	NW_024037055.1	5585840	5586015	1	0	1	0	0	0	0	0	0	1	0	0	LOC119723610	9166	0	0	1
peak11782	NW_024037055.1	5586799	5587158	1	0	0	1	0	0	0	0	0	1	0	0	LOC119723610	8023	0	0	1
peak11783	NW_024037055.1	5587731	5588159	1	0	1	0	0	0	0	0	0	1	0	0	LOC119723610	7022	0	0	1
peak11784	NW_024037055.1	5594046	5594469	1	0	1	0	0	0	0	0	0	1	0	0	LOC119723610	712	1	0	0
peak11785	NW_024037055.1	5596388	5596730	0	0	0	0	0	0	0	0	0	0	0	1	LOC119723610	-1207	0	1	0
peak11786	NW_024037055.1	5600031	5600420	1	1	0	0	0	0	1	0	0	0	0	1	LOC119723611	-133	1	0	0
peak11787	NW_024037055.1	5612696	5612924	1	0	0	1	0	0	0	0	0	1	0	0	LOC119723614	1164	0	1	0
peak11788	NW_024037055.1	5612953	5613304	1	0	0	1	0	0	0	0	0	1	0	0	LOC119723614	784	1	0	0
peak11789	NW_024037055.1	5618018	5618252	0	0	0	0	0	0	1	0	0	0	0	1	LOC119723612	0	1	0	0
peak1179	NW_024037047.1	18257174	18257675	1	0	1	0	0	0	0	0	0	1	0	0	LOC119724238	2816	0	1	0
peak11790	NW_024037055.1	5619865	5620048	0	0	0	0	0	0	0	0	0	1	0	0	LOC119723612	-1783	0	1	0
peak11791	NW_024037055.1	5620967	5621421	0	0	0	0	0	0	0	0	0	1	0	0	LOC119723613	2780	0	1	0
peak11792	NW_024037055.1	5622186	5622690	1	0	1	0	0	0	0	0	0	1	0	0	LOC119723613	1511	0	1	0
peak11793	NW_024037055.1	5628340	5628814	1	1	0	0	0	0	0	0	0	0	1	0	LOC119723615	1892	0	1	0
peak11794	NW_024037055.1	5631214	5631561	1	0	1	0	0	0	0	0	0	1	0	0	LOC119723615	-508	0	1	0
peak11795	NW_024037055.1	5636597	5636774	1	1	0	0	0	0	0	0	0	1	0	0	LOC119723616	4207	0	1	0
peak11796	NW_024037055.1	5636818	5637039	1	1	0	0	0	0	0	0	0	1	0	0	LOC119723616	3942	0	1	0
[truncated: 64,967 more rows]

## Sheet: ST5_seaurchin_pCREs
Supplementary Table 5: Conservation and developmental dynamics of S. purpuratus pCREs
IDRpeak	scaffold	start	end	NEpeak	onlySpur	Odontophora	Echinoidea	Echinodermata	Deuterostomes	early	late	larva	not_dynamic	up_dynamic	down_dynamic	ref_LOC	distance	promoter	proximal	distal
peak1	NC_001453.1	18	208	1	1	0	0	0	0	0	0	0	0	0	0	rna-NC_001453.1:74..951	0	1	0	0
peak10	NC_001453.1	14424	14673	0	0	0	0	0	0	0	0	0	1	0	0	ND4	-2410	0	1	0
peak100	NW_022145465.1	9752	9966	1	1	0	0	0	0	0	0	0	1	0	0	LOC577919	-8396	0	0	1
peak1000	NW_022145547.1	445741	445934	1	0	1	0	0	0	0	0	0	1	0	0	LOC115925133	8177	0	0	1
peak10000	NW_022145597.1	28976020	28976621	1	1	0	0	0	0	0	0	0	1	0	0	LOC100888565	-54	1	0	0
peak10001	NW_022145597.1	29002376	29002648	1	0	1	0	0	0	0	0	0	1	0	0	LOC752161	12436	0	0	1
peak10002	NW_022145597.1	29004195	29004849	1	0	1	0	0	0	0	0	0	1	0	0	LOC752161	10235	0	0	1
peak10003	NW_022145597.1	29005245	29005732	1	0	1	0	0	0	0	0	0	1	0	0	LOC752161	9352	0	0	1
peak10004	NW_022145597.1	29014700	29014902	1	1	0	0	0	0	0	0	0	0	0	0	LOC752161	182	1	0	0
peak10005	NW_022145597.1	29015268	29015498	1	0	1	0	0	0	0	0	0	1	0	0	LOC752161	-185	1	0	0
peak10006	NW_022145597.1	29042126	29042280	1	1	0	0	0	0	0	0	0	1	0	0	LOC105440056	-7105	0	0	1
peak10007	NW_022145597.1	29042353	29042533	1	1	0	0	0	0	0	0	0	1	0	0	LOC105440056	-7332	0	0	1
peak10008	NW_022145597.1	29059185	29059504	1	1	0	0	0	0	0	0	0	0	0	0	LOC105447593	2524	0	1	0
peak10009	NW_022145597.1	29063993	29064217	0	0	0	0	0	0	0	0	0	1	0	0	LOC105447593	-1966	0	1	0
peak1001	NW_022145547.1	475031	475487	1	0	1	0	0	0	0	0	0	1	0	0	LOC115925133	-20921	0	0	1
peak10010	NW_022145597.1	29092729	29093078	1	0	1	0	0	0	0	0	0	1	0	0	LOC105444316	-4264	0	1	0
peak10011	NW_022145597.1	29096486	29096915	1	1	0	0	0	0	0	0	0	1	0	0	LOC115922761	6060	0	0	1
peak10012	NW_022145597.1	29102566	29103236	1	0	1	0	0	0	0	0	0	1	0	0	LOC115922761	0	1	0	0
peak10013	NW_022145597.1	29112602	29112763	1	1	0	0	0	0	0	0	0	1	0	0	LOC115922761	-9628	0	0	1
peak10014	NW_022145597.1	29114236	29114592	1	1	0	0	0	0	0	0	0	1	0	0	LOC574917	10292	0	0	1
peak10015	NW_022145597.1	29130201	29131019	1	0	1	0	0	0	0	0	0	1	0	0	LOC100891300	0	1	0	0
peak10016	NW_022145597.1	29131674	29131944	0	0	0	0	0	0	0	0	0	1	0	0	LOC100891300	-1003	0	1	0
peak10017	NW_022145597.1	29133804	29134570	0	0	0	0	0	0	0	0	0	0	0	0	LOC100891300	-3133	0	1	0
peak10018	NW_022145597.1	29141456	29141883	1	0	0	0	1	0	0	0	0	1	0	0	LOC574779	0	1	0	0
peak10019	NW_022145597.1	29154452	29154669	0	0	0	0	0	0	0	0	0	1	0	0	LOC574779	-12847	0	0	1
peak1002	NW_022145547.1	480089	480287	1	1	0	0	0	0	0	0	0	1	0	0	LOC115925133	-25979	0	0	1
peak10020	NW_022145597.1	29168022	29168306	1	1	0	0	0	0	0	0	0	1	0	0	LOC593422	0	1	0	0
peak10021	NW_022145597.1	29231679	29231970	1	1	0	0	0	0	0	0	0	0	0	0	LOC105440553	19977	0	0	1
peak10022	NW_022145597.1	29251691	29252052	1	1	0	0	0	0	0	0	0	1	0	0	LOC105440553	0	1	0	0
peak10023	NW_022145597.1	29257376	29257845	0	0	0	0	0	0	0	0	0	0	0	0	LOC105440553	-5430	0	0	1
peak10024	NW_022145597.1	29265216	29265511	1	1	0	0	0	0	0	0	0	1	0	0	LOC577636	-615	0	1	0
peak10025	NW_022145597.1	29267668	29267912	1	1	0	0	0	0	0	0	1	0	1	0	LOC577636	-3067	0	1	0
peak10026	NW_022145597.1	29305562	29306040	0	0	0	0	0	0	0	0	0	1	0	0	LOC583000	-1558	0	1	0
peak10027	NW_022145597.1	29340738	29341472	1	0	1	0	0	0	0	0	0	1	0	0	LOC583024	0	1	0	0
peak10028	NW_022145597.1	29355511	29355938	1	1	0	0	0	0	0	0	0	1	0	0	LOC583046	434	1	0	0
peak10029	NW_022145597.1	29379210	29379473	1	1	0	0	0	0	0	0	0	1	0	0	LOC583046	-22839	0	0	1
peak1003	NW_022145547.1	513979	514175	1	1	0	0	0	0	0	0	0	1	0	0	LOC115918729	803	1	0	0
peak10030	NW_022145597.1	29473228	29473421	0	0	0	0	0	0	0	0	0	1	0	0	LOC115922506	0	1	0	0
peak10031	NW_022145597.1	29493759	29493940	0	0	0	0	0	0	0	0	0	1	0	0	LOC115922507	6520	0	0	1
peak10032	NW_022145597.1	29527461	29527917	1	1	0	0	0	0	0	0	1	0	1	0	LOC752978	1194	0	1	0
peak10033	NW_022145597.1	29528197	29528708	1	1	0	0	0	0	0	0	1	0	1	0	LOC752978	403	1	0	0
peak10034	NW_022145597.1	29529079	29529429	1	1	0	0	0	0	0	0	0	1	0	0	LOC752978	0	1	0	0
peak10035	NW_022145597.1	29594827	29595060	1	1	0	0	0	0	0	0	0	1	0	0	LOC586785	6909	0	0	1
peak10036	NW_022145597.1	29598254	29598553	0	0	0	0	0	0	0	0	0	1	0	0	LOC586785	3416	0	1	0
peak10037	NW_022145597.1	29722089	29722242	1	1	0	0	0	0	0	0	0	1	0	0	LOC105436978	13973	0	0	1
peak10038	NW_022145597.1	29788943	29789265	1	0	1	0	0	0	0	0	0	1	0	0	LOC578371	141	1	0	0
peak10039	NW_022145597.1	29789554	29790210	1	0	1	0	0	0	0	0	0	1	0	0	LOC578433	0	1	0	0
peak1004	NW_022145547.1	517015	517424	1	1	0	0	0	0	0	0	0	1	0	0	LOC115918730	-20	1	0	0
peak10040	NW_022145597.1	29796733	29796936	1	1	0	0	0	0	0	0	0	1	0	0	LOC588223	5934	0	0	1
peak10041	NW_022145597.1	29802182	29802360	1	1	0	0	0	0	0	0	0	1	0	0	LOC588223	510	1	0	0
peak10042	NW_022145597.1	29802683	29803315	1	1	0	0	0	0	0	0	0	1	0	0	LOC588223	0	1	0	0
peak10043	NW_022145597.1	29803988	29804146	1	0	1	0	0	0	0	0	0	1	0	0	LOC588223	-1117	0	1	0
peak10044	NW_022145597.1	29809021	29809394	1	0	1	0	0	0	0	0	0	1	0	0	LOC588223	-6150	0	0	1
peak10045	NW_022145597.1	29811658	29811969	1	0	1	0	0	0	0	0	0	1	0	0	LOC588223	-8787	0	0	1
peak10046	NW_022145597.1	29817745	29818086	1	0	1	0	0	0	0	1	0	0	1	0	LOC588223	-14874	0	0	1
peak10047	NW_022145597.1	29818334	29818594	1	1	0	0	0	0	0	0	0	1	0	0	LOC588223	-15463	0	0	1
peak10048	NW_022145597.1	29819749	29820001	1	0	1	0	0	0	0	0	0	1	0	0	LOC588223	-16878	0	0	1
peak10049	NW_022145597.1	29861102	29861574	0	0	0	0	0	0	0	0	0	0	0	0	LOC580843	19438	0	0	1
peak1005	NW_022145547.1	536260	536511	1	0	0	1	0	0	0	0	0	0	0	1	LOC115918731	13865	0	0	1
peak10050	NW_022145597.1	29881762	29881940	1	1	0	0	0	0	0	0	0	1	0	0	LOC580843	-48	1	0	0
peak10051	NW_022145597.1	29892282	29892487	1	1	0	0	0	0	0	0	0	1	0	0	LOC580843	1612	0	1	0
peak10052	NW_022145597.1	29893853	29894499	1	1	0	0	0	0	0	0	0	1	0	0	LOC580843	0	1	0	0
peak10053	NW_022145597.1	29902219	29902507	1	1	0	0	0	0	0	0	1	0	1	0	LOC580843	-7878	0	0	1
peak10054	NW_022145597.1	30056623	30057575	1	1	0	0	0	0	0	0	0	1	0	0	LOC579421	143	1	0	0
peak10055	NW_022145597.1	30081208	30081509	1	1	0	0	0	0	0	0	0	1	0	0	LOC589574	0	1	0	0
peak10056	NW_022145597.1	30081514	30081803	1	0	1	0	0	0	0	0	0	1	0	0	LOC589574	-159	1	0	0
peak10057	NW_022145597.1	30113385	30113878	1	0	1	0	0	0	0	0	0	1	0	0	LOC586751	0	1	0	0
peak10058	NW_022145597.1	30120412	30120560	1	1	0	0	0	0	0	0	0	1	0	0	LOC586751	-6900	0	0	1
peak10059	NW_022145597.1	30199574	30199841	0	0	0	0	0	0	0	0	0	1	0	0	LOC100893365	5616	0	0	1
peak1006	NW_022145547.1	536673	537022	1	0	0	0	0	1	0	0	0	1	0	0	LOC115918731	13354	0	0	1
peak10060	NW_022145597.1	30232209	30232505	0	0	0	0	0	0	0	0	0	1	0	0	LOC115922510	-7522	0	0	1
peak10061	NW_022145597.1	30238693	30239122	0	0	0	0	0	0	0	0	0	1	0	0	arc4	7789	0	0	1
peak10062	NW_022145597.1	30321751	30322208	0	0	0	0	0	0	0	0	0	1	0	0	LOC592003	11071	0	0	1
peak10063	NW_022145597.1	30351071	30351291	1	0	1	0	0	0	0	0	0	1	0	0	LOC593941	-17655	0	0	1
peak10064	NW_022145597.1	30377000	30377235	0	0	0	0	0	0	0	0	0	0	0	0	LOC579450	36408	0	0	1
peak10065	NW_022145597.1	30386385	30386961	1	0	1	0	0	0	0	1	0	0	1	0	LOC579450	26682	0	0	1
peak10066	NW_022145597.1	30394361	30394684	1	0	1	0	0	0	0	0	0	1	0	0	LOC579450	18959	0	0	1
peak10067	NW_022145597.1	30395269	30395697	1	0	1	0	0	0	0	0	0	0	0	0	LOC579450	17946	0	0	1
peak10068	NW_022145597.1	30400430	30401150	1	0	1	0	0	0	0	0	0	1	0	0	LOC579450	12493	0	0	1
peak10069	NW_022145597.1	30401946	30402293	1	0	1	0	0	0	0	0	0	1	0	0	LOC579450	11350	0	0	1
peak1007	NW_022145547.1	595075	595633	1	1	0	0	0	0	0	0	0	0	0	0	LOC115925019	1439	0	1	0
peak10070	NW_022145597.1	30408382	30409127	1	0	1	0	0	0	0	0	0	1	0	0	LOC579450	4516	0	1	0
peak10071	NW_022145597.1	30410754	30411403	1	0	1	0	0	0	0	0	0	1	0	0	LOC579450	2240	0	1	0
peak10072	NW_022145597.1	30413224	30413873	1	0	0	0	1	0	0	0	0	1	0	0	LOC579450	0	1	0	0
peak10073	NW_022145597.1	30416573	30416704	1	1	0	0	0	0	0	0	0	1	0	0	LOC579450	-2931	0	1	0
peak10074	NW_022145597.1	30419956	30420119	1	0	1	0	0	0	0	0	0	1	0	0	LOC100892371	4078	0	1	0
peak10075	NW_022145597.1	30420533	30420828	1	0	1	0	0	0	0	0	0	1	0	0	LOC100892371	3369	0	1	0
peak10076	NW_022145597.1	30422143	30422629	1	0	1	0	0	0	0	0	0	1	0	0	LOC100892371	1568	0	1	0
peak10077	NW_022145597.1	30423238	30423730	1	0	1	0	0	0	0	0	0	1	0	0	LOC100892371	467	1	0	0
peak10078	NW_022145597.1	30423747	30423972	1	0	1	0	0	0	0	0	0	1	0	0	LOC100892371	225	1	0	0
peak10079	NW_022145597.1	30424264	30424538	0	0	0	0	0	0	0	0	0	1	0	0	LOC100892371	-68	1	0	0
peak1008	NW_022145547.1	664243	664868	1	0	1	0	0	0	0	0	0	1	0	0	LOC115918733	-696	0	1	0
peak10080	NW_022145597.1	30430204	30430697	0	0	0	0	0	0	0	0	0	1	0	0	LOC100892371	-6008	0	0	1
peak10081	NW_022145597.1	30447155	30447409	1	1	0	0	0	0	0	0	0	1	0	0	LOC100892371	-22959	0	0	1
peak10082	NW_022145597.1	30451411	30451901	0	0	0	0	0	0	0	0	0	0	0	0	LOC100892371	-27215	0	0	1
peak10083	NW_022145597.1	30455340	30456169	0	0	0	0	0	0	0	0	0	1	0	0	LOC593892	24140	0	0	1
peak10084	NW_022145597.1	30458918	30459176	1	1	0	0	0	0	0	0	0	1	0	0	LOC593892	21133	0	0	1
peak10085	NW_022145597.1	30461368	30461687	1	1	0	0	0	0	0	0	0	1	0	0	LOC593892	18622	0	0	1
peak10086	NW_022145597.1	30462127	30462416	1	1	0	0	0	0	0	0	0	1	0	0	LOC593892	17893	0	0	1
peak10087	NW_022145597.1	30472950	30473582	1	1	0	0	0	0	0	0	0	1	0	0	LOC593892	6727	0	0	1
peak10088	NW_022145597.1	30474535	30474981	1	0	1	0	0	0	0	0	0	1	0	0	LOC593892	5328	0	0	1
peak10089	NW_022145597.1	30479941	30480773	1	0	1	0	0	0	0	0	0	0	0	0	LOC593892	0	1	0	0
peak1009	NW_022145547.1	665786	666120	1	0	1	0	0	0	0	0	0	1	0	0	LOC115918733	-2239	0	1	0
peak10090	NW_022145597.1	30483229	30483546	1	0	0	1	0	0	0	0	0	1	0	0	LOC581430	-31	1	0	0
peak10091	NW_022145597.1	30493408	30493776	1	1	0	0	0	0	0	0	0	1	0	0	LOC100891924	3747	0	1	0
peak10092	NW_022145597.1	30495769	30496086	1	1	0	0	0	0	0	0	0	1	0	0	LOC100891924	1437	0	1	0
peak10093	NW_022145597.1	30497423	30497949	1	1	0	0	0	0	0	0	0	1	0	0	LOC100891924	0	1	0	0
peak10094	NW_022145597.1	30511928	30512108	1	1	0	0	0	0	0	0	0	1	0	0	LOC100891924	-14400	0	0	1
peak10095	NW_022145597.1	30526433	30526688	1	1	0	0	0	0	0	0	0	0	0	1	LOC586864	1380	0	1	0
peak10096	NW_022145597.1	30527722	30528528	1	1	0	0	0	0	0	0	0	1	0	0	LOC586864	0	1	0	0
peak10097	NW_022145597.1	30676247	30676445	1	1	0	0	0	0	0	0	0	1	0	0	LOC100892417	-36643	0	0	1
peak10098	NW_022145597.1	30679614	30679840	1	0	0	1	0	0	0	0	0	1	0	0	Gpc-5	38142	0	0	1
peak10099	NW_022145597.1	30684108	30684262	1	0	1	0	0	0	0	0	0	1	0	0	Gpc-5	33720	0	0	1
peak101	NW_022145465.1	10674	10969	0	0	0	0	0	0	0	0	0	1	0	0	LOC577919	-9318	0	0	1
peak1010	NW_022145547.1	667955	668167	1	1	0	0	0	0	0	0	0	1	0	0	LOC115918733	-4408	0	1	0
peak10100	NW_022145597.1	30686286	30686450	1	0	1	0	0	0	0	0	0	1	0	0	Gpc-5	31532	0	0	1
peak10101	NW_022145597.1	30687199	30687515	1	0	1	0	0	0	0	0	0	1	0	0	Gpc-5	30467	0	0	1
peak10102	NW_022145597.1	30730699	30730948	1	0	1	0	0	0	0	0	0	1	0	0	LOC581673	7695	0	0	1
peak10103	NW_022145597.1	30732212	30732373	1	0	1	0	0	0	0	0	0	1	0	0	LOC581673	6270	0	0	1
peak10104	NW_022145597.1	30733294	30733474	1	0	1	0	0	0	0	0	0	1	0	0	LOC581673	5169	0	0	1
peak10105	NW_022145597.1	30738819	30739027	1	1	0	0	0	0	0	0	0	1	0	0	LOC581673	-177	1	0	0
peak10106	NW_022145597.1	30797710	30797936	0	0	0	0	0	0	0	0	0	0	0	0	LOC115922772	-396	1	0	0
peak10107	NW_022145597.1	30831621	30831858	1	1	0	0	0	0	0	0	0	1	0	0	LOC587845	27331	0	0	1
peak10108	NW_022145597.1	30832501	30832858	1	1	0	0	0	0	0	0	0	1	0	0	LOC587845	26331	0	0	1
peak10109	NW_022145597.1	30833235	30833590	1	1	0	0	0	0	0	0	0	1	0	0	LOC587845	25599	0	0	1
peak1011	NW_022145547.1	687026	687365	1	1	0	0	0	0	0	0	0	1	0	0	LOC115925166	215	1	0	0
peak10110	NW_022145597.1	30844214	30844423	1	1	0	0	0	0	0	0	0	1	0	0	LOC587845	14766	0	0	1
peak10111	NW_022145597.1	30856115	30856395	1	1	0	0	0	0	0	0	0	1	0	0	LOC587845	2794	0	1	0
peak10112	NW_022145597.1	30856765	30857098	1	1	0	0	0	0	0	0	0	1	0	0	LOC587845	2091	0	1	0
peak10113	NW_022145597.1	30861067	30861289	1	0	1	0	0	0	0	0	0	1	0	0	LOC587845	1672	0	1	0
peak10114	NW_022145597.1	31133736	31133930	1	1	0	0	0	0	0	0	0	0	0	0	LOC115922774	-13669	0	0	1
peak10115	NW_022145597.1	31135252	31135690	1	1	0	0	0	0	0	0	0	0	0	0	LOC115922774	-15185	0	0	1
peak10116	NW_022145597.1	31165010	31165315	0	0	0	0	0	0	0	0	0	1	0	0	LOC100890097	-73	1	0	0
peak10117	NW_022145597.1	31165412	31165715	0	0	0	0	0	0	0	0	0	1	0	0	LOC100890097	-475	1	0	0
peak10118	NW_022145597.1	31170806	31171145	1	1	0	0	0	0	0	0	0	1	0	0	LOC115922776	155	1	0	0
peak10119	NW_022145597.1	31171274	31171539	1	1	0	0	0	0	0	0	0	1	0	0	LOC115922776	0	1	0	0
peak1012	NW_022145547.1	691863	692077	1	1	0	0	0	0	0	0	0	1	0	0	LOC105436938	0	1	0	0
peak10120	NW_022145597.1	31189386	31190148	1	1	0	0	0	0	0	0	0	1	0	0	LOC105447295	13125	0	0	1
peak10121	NW_022145597.1	31238971	31239266	1	1	0	0	0	0	0	0	0	1	0	0	LOC115917883	0	1	0	0
peak10122	NW_022145597.1	31239739	31239891	1	1	0	0	0	0	0	0	0	1	0	0	LOC115917883	-505	0	1	0
peak10123	NW_022145597.1	31258746	31259164	1	1	0	0	0	0	0	0	0	1	0	0	LOC115917883	-19512	0	0	1
peak10124	NW_022145597.1	31259839	31260065	1	1	0	0	0	0	0	0	0	1	0	0	LOC115917883	-20605	0	0	1
peak10125	NW_022145597.1	31264825	31265036	1	1	0	0	0	0	0	0	0	0	0	0	LOC100892753	20408	0	0	1
peak10126	NW_022145597.1	31285333	31285889	0	0	0	0	0	0	0	0	1	0	1	0	LOC100892753	0	1	0	0
peak10127	NW_022145597.1	31343460	31343695	1	1	0	0	0	0	0	0	0	1	0	0	LOC764975	358	1	0	0
peak10128	NW_022145597.1	31344654	31345348	1	1	0	0	0	0	0	0	1	0	1	0	LOC764975	-602	0	1	0
peak10129	NW_022145597.1	31376723	31377077	0	0	0	0	0	0	0	0	0	1	0	0	LOC115918260	-708	0	1	0
peak1013	NW_022145547.1	703229	703398	1	1	0	0	0	0	0	0	0	1	0	0	LOC115925168	5103	0	0	1
peak10130	NW_022145597.1	31377544	31377860	0	0	0	0	0	0	0	0	0	1	0	0	LOC115918260	-1529	0	1	0
peak10131	NW_022145597.1	31379380	31380023	1	1	0	0	0	0	0	0	0	1	0	0	LOC115918260	-3365	0	1	0
peak10132	NW_022145597.1	31399431	31399695	0	0	0	0	0	0	0	0	0	1	0	0	LOC115918260	-21	1	0	0
peak10133	NW_022145597.1	31447429	31447607	1	1	0	0	0	0	0	0	0	1	0	0	LOC100888238	10726	0	0	1
peak10134	NW_022145597.1	31477608	31477999	1	1	0	0	0	0	0	0	0	0	0	0	LOC115922886	-5568	0	0	1
peak10135	NW_022145597.1	31537070	31537319	1	1	0	0	0	0	0	0	1	0	1	0	LOC584406	336	1	0	0
peak10136	NW_022145597.1	31537603	31537930	1	1	0	0	0	0	0	0	1	0	1	0	LOC584406	0	1	0	0
peak10137	NW_022145597.1	31574837	31574994	1	1	0	0	0	0	0	0	0	1	0	0	LOC115922781	0	1	0	0
peak10138	NW_022145597.1	31581799	31582013	0	0	0	0	0	0	0	0	0	1	0	0	LOC105446099	-258	1	0	0
peak10139	NW_022145597.1	31582147	31582291	0	0	0	0	0	0	0	0	1	0	0	1	LOC105446099	-606	0	1	0
peak1014	NW_022145547.1	708760	708972	1	1	0	0	0	0	0	0	0	1	0	0	LOC115925169	-231	1	0	0
peak10140	NW_022145597.1	31590367	31591313	1	1	0	0	0	0	0	0	0	1	0	0	LOC100890017	0	1	0	0
peak10141	NW_022145597.1	31594970	31595253	0	0	0	0	0	0	0	0	0	0	0	0	LOC100890017	-3562	0	1	0
peak10142	NW_022145597.1	31597466	31597806	1	1	0	0	0	0	1	0	0	0	0	1	LOC100890017	-6058	0	0	1
peak10143	NW_022145597.1	31610727	31611310	1	0	1	0	0	0	0	0	0	0	0	0	LOC584425	7527	0	0	1
peak10144	NW_022145597.1	31618618	31619424	1	0	1	0	0	0	0	0	0	1	0	0	LOC584425	0	1	0	0
peak10145	NW_022145597.1	31624258	31624537	1	1	0	0	0	0	0	0	0	1	0	0	LOC105438894	5222	0	0	1
peak10146	NW_022145597.1	31634213	31634771	1	1	0	0	0	0	0	0	0	1	0	0	LOC105438893	0	1	0	0
peak10147	NW_022145597.1	31635901	31636546	0	0	0	0	0	0	0	0	0	0	0	0	LOC105438893	-1220	0	1	0
peak10148	NW_022145597.1	31651721	31652585	1	0	1	0	0	0	0	0	0	1	0	0	eif4a	0	1	0	0
peak10149	NW_022145597.1	31654464	31654974	1	1	0	0	0	0	0	0	0	1	0	0	eif4a	-2355	0	1	0
peak1015	NW_022145547.1	737735	738113	1	0	1	0	0	0	0	0	0	1	0	0	LOC585728	4070	0	1	0
peak10150	NW_022145597.1	31677236	31677607	1	1	0	0	0	0	0	0	0	1	0	0	LOC577764	1526	0	1	0
peak10151	NW_022145597.1	31678243	31678545	1	1	0	0	0	0	0	0	0	1	0	0	LOC577764	588	1	0	0
peak10152	NW_022145597.1	31678973	31679285	1	1	0	0	0	0	0	0	0	1	0	0	LOC577764	0	1	0	0
peak10153	NW_022145597.1	31699804	31699999	1	1	0	0	0	0	0	0	0	1	0	0	LOC115922782	-3150	0	1	0
peak10154	NW_022145597.1	31725550	31725691	1	1	0	0	0	0	0	0	0	1	0	0	LOC586791	582	1	0	0
peak10155	NW_022145597.1	31726653	31727204	0	0	0	0	0	0	0	0	0	1	0	0	LOC586791	-372	1	0	0
peak10156	NW_022145597.1	31730268	31730489	1	1	0	0	0	0	0	0	0	1	0	0	LOC586775	-158	1	0	0
peak10157	NW_022145597.1	31734789	31735064	1	1	0	0	0	0	0	0	0	1	0	0	LOC586775	-4679	0	1	0
peak10158	NW_022145597.1	31767145	31767392	1	1	0	0	0	0	0	0	0	1	0	0	LOC115918544	0	1	0	0
peak10159	NW_022145597.1	31793564	31793778	1	1	0	0	0	0	0	0	0	1	0	0	LOC115918042	1787	0	1	0
peak1016	NW_022145547.1	741368	742270	1	0	1	0	0	0	0	0	0	1	0	0	LOC585728	0	1	0	0
peak10160	NW_022145597.1	31795173	31795401	1	1	0	0	0	0	0	0	0	1	0	0	LOC115918042	164	1	0	0
peak10161	NW_022145597.1	31909810	31910039	1	1	0	0	0	0	0	0	0	1	0	0	LOC105438426	2355	0	1	0
peak10162	NW_022145597.1	31923317	31923609	1	1	0	0	0	0	0	0	0	1	0	0	LOC115918199	2467	0	1	0
peak10163	NW_022145597.1	31931705	31931997	1	1	0	0	0	0	0	0	0	1	0	0	LOC105443187	4329	0	1	0
peak10164	NW_022145597.1	31941277	31941696	1	1	0	0	0	0	0	0	0	1	0	0	LOC576331	34	1	0	0
peak10165	NW_022145597.1	31969795	31970584	1	0	1	0	0	0	0	0	0	1	0	0	LOC592476	0	1	0	0
peak10165	NW_022145597.1	31969795	31970584	1	0	1	0	0	0	0	0	0	1	0	0	LOC592454	0	1	0	0
peak10166	NW_022145597.1	31992754	31993161	1	0	1	0	0	0	0	0	0	0	0	0	LOC592454	-22599	0	0	1
peak10167	NW_022145597.1	32008124	32008358	1	1	0	0	0	0	0	0	0	0	0	0	LOC115922523	7514	0	0	1
peak10168	NW_022145597.1	32019569	32019833	1	1	0	0	0	0	0	0	0	0	0	0	LOC115922523	-3698	0	1	0
peak10169	NW_022145597.1	32021280	32021482	1	1	0	0	0	0	0	0	0	1	0	0	LOC115922523	-5409	0	0	1
peak1017	NW_022145547.1	772240	772504	0	0	0	0	0	0	0	0	0	1	0	0	LOC115925021	-6870	0	0	1
peak10170	NW_022145597.1	32034146	32034336	1	1	0	0	0	0	0	0	0	1	0	0	LOC115922523	-18275	0	0	1
peak10171	NW_022145597.1	32062872	32063039	1	1	0	0	0	0	0	0	0	1	0	0	LOC105438583	-2969	0	1	0
peak10172	NW_022145597.1	32088246	32088648	0	0	0	0	0	0	0	0	0	1	0	0	LOC115922786	9827	0	0	1
peak10173	NW_022145597.1	32175750	32175988	1	1	0	0	0	0	0	0	0	1	0	0	LOC115922787	-2436	0	1	0
peak10174	NW_022145597.1	32196153	32196342	1	1	0	0	0	0	0	0	0	1	0	0	LOC115922888	909	1	0	0
peak10175	NW_022145597.1	32196667	32197080	1	1	0	0	0	0	0	0	0	1	0	0	LOC115922888	171	1	0	0
peak10176	NW_022145597.1	32227351	32227669	1	1	0	0	0	0	0	0	0	0	0	0	LOC115922790	0	1	0	0
peak10177	NW_022145597.1	32231760	32232063	1	1	0	0	0	0	0	0	0	1	0	0	LOC100887960	0	1	0	0
peak10178	NW_022145597.1	32263328	32263558	1	1	0	0	0	0	0	0	0	1	0	0	LOC592314	116	1	0	0
peak10179	NW_022145597.1	32263580	32263771	1	1	0	0	0	0	0	0	0	1	0	0	LOC592314	0	1	0	0
peak1018	NW_022145547.1	773244	773508	1	1	0	0	0	0	0	0	0	1	0	0	LOC115925021	-7874	0	0	1
peak10180	NW_022145597.1	32484195	32484475	1	1	0	0	0	0	0	0	0	1	0	0	LOC584109	-2974	0	1	0
peak10181	NW_022145597.1	32485953	32486167	0	0	0	0	0	0	0	0	0	1	0	0	LOC584109	-4732	0	1	0
peak10182	NW_022145597.1	32494152	32494561	0	0	0	0	0	0	0	0	0	1	0	0	LOC584109	-12931	0	0	1
peak10183	NW_022145597.1	32518220	32518794	1	1	0	0	0	0	0	0	0	1	0	0	LOC584659	2770	0	1	0
peak10184	NW_022145597.1	32521401	32521714	1	1	0	0	0	0	0	0	0	1	0	0	LOC584659	0	1	0	0
peak10185	NW_022145597.1	32527857	32528124	0	0	0	0	0	0	0	0	0	0	0	0	LOC584659	-6294	0	0	1
peak10186	NW_022145597.1	32537976	32538240	0	0	0	0	0	0	0	0	0	1	0	0	LOC575120	6140	0	0	1
peak10187	NW_022145597.1	32571479	32571662	0	0	0	0	0	0	0	0	0	1	0	0	LOC105442642	-11667	0	0	1
peak10188	NW_022145597.1	32577719	32577955	1	1	0	0	0	0	0	0	0	1	0	0	LOC105442642	-17907	0	0	1
peak10189	NW_022145597.1	32607022	32607245	1	1	0	0	0	0	0	0	0	0	0	0	LOC105439424	30221	0	0	1
peak1019	NW_022145547.1	788253	788414	0	0	0	0	0	0	0	0	0	0	0	0	LOC115925025	-5241	0	0	1
peak10190	NW_022145597.1	32612411	32612680	1	1	0	0	0	0	0	0	0	1	0	0	LOC105439424	24786	0	0	1
peak10191	NW_022145597.1	32623936	32624222	1	1	0	0	0	0	0	0	0	1	0	0	LOC105439424	13244	0	0	1
peak10192	NW_022145597.1	32638505	32638681	0	0	0	0	0	0	0	0	0	1	0	0	LOC105439424	-1040	0	1	0
peak10193	NW_022145597.1	32664595	32664897	0	0	0	0	0	0	0	0	0	1	0	0	LOC115922524	-9694	0	0	1
peak10194	NW_022145597.1	32690023	32690395	0	0	0	0	0	0	0	0	0	1	0	0	LOC115922525	26527	0	0	1
peak10195	NW_022145597.1	32767281	32767806	1	1	0	0	0	0	0	0	0	1	0	0	LOC115922527	23214	0	0	1
peak10196	NW_022145597.1	32775178	32775600	1	1	0	0	0	0	0	0	0	1	0	0	LOC115922527	15420	0	0	1
peak10197	NW_022145597.1	32782356	32782596	1	1	0	0	0	0	0	0	0	1	0	0	LOC115922527	8424	0	0	1
peak10198	NW_022145597.1	32792939	32793256	1	1	0	0	0	0	0	0	0	1	0	0	LOC115922527	-1920	0	1	0
peak10199	NW_022145597.1	32799794	32800130	1	1	0	0	0	0	0	0	0	1	0	0	LOC115922527	-8775	0	0	1
peak102	NW_022145474.1	6522	6796	1	1	0	0	0	0	1	0	0	0	0	1	LOC105444719	113	1	0	0
peak1020	NW_022145547.1	801580	801983	1	1	0	0	0	0	0	0	0	0	0	0	LOC115925029	3069	0	1	0
peak10200	NW_022145597.1	32805971	32806191	1	1	0	0	0	0	0	0	0	1	0	0	LOC115922527	-14952	0	0	1
peak10201	NW_022145597.1	32871953	32872131	1	1	0	0	0	0	0	0	0	1	0	0	LOC115922794	-6326	0	0	1
peak10202	NW_022145597.1	32971995	32972361	0	0	0	0	0	0	0	0	0	1	0	0	LOC115922795	9	1	0	0
peak10203	NW_022145597.1	32972380	32972707	1	1	0	0	0	0	0	0	0	1	0	0	LOC590289	0	1	0	0
peak10204	NW_022145597.1	32972749	32973043	1	1	0	0	0	0	0	0	0	0	0	1	LOC590289	-165	1	0	0
peak10205	NW_022145597.1	33019790	33020300	0	0	0	0	0	0	0	0	0	0	0	0	LOC105438688	-2146	0	1	0
peak10206	NW_022145597.1	33028325	33028638	1	0	1	0	0	0	0	0	0	1	0	0	LOC115918546	2941	0	1	0
peak10207	NW_022145597.1	33032131	33032409	1	1	0	0	0	0	0	0	0	1	0	0	LOC105438688	0	1	0	0
peak10208	NW_022145597.1	33039440	33039720	1	0	1	0	0	0	1	0	0	0	0	1	LOC105438688	-7290	0	0	1
peak10209	NW_022145597.1	33041358	33041771	1	0	1	0	0	0	0	0	0	1	0	0	LOC105438688	-9208	0	0	1
peak1021	NW_022145547.1	802740	802898	0	0	0	0	0	0	0	0	0	1	0	0	LOC115925029	2154	0	1	0
peak10210	NW_022145597.1	33042043	33042250	1	1	0	0	0	0	0	0	0	1	0	0	LOC105438688	-9893	0	0	1
peak10211	NW_022145597.1	33090812	33091068	1	0	1	0	0	0	0	0	0	1	0	0	LOC115922797	0	1	0	0
peak10212	NW_022145597.1	33091165	33091273	1	1	0	0	0	0	0	0	0	1	0	0	LOC115922797	-229	1	0	0
peak10213	NW_022145597.1	33091315	33091632	1	1	0	0	0	0	0	0	0	1	0	0	LOC115922797	-379	1	0	0
peak10214	NW_022145597.1	33130999	33131386	0	0	0	0	0	0	0	0	0	1	0	0	LOC578355	1442	0	1	0
peak10215	NW_022145597.1	33172050	33172252	1	0	1	0	0	0	0	0	0	1	0	0	LOC100893169	-1895	0	1	0
peak10216	NW_022145597.1	33199887	33200163	1	1	0	0	0	0	0	0	0	1	0	0	LOC585414	217	1	0	0
peak10217	NW_022145597.1	33200200	33200565	1	1	0	0	0	0	0	0	0	1	0	0	LOC585414	0	1	0	0
peak10218	NW_022145597.1	33278094	33278288	1	1	0	0	0	0	0	0	0	1	0	0	LOC100887827	-4	1	0	0
peak10219	NW_022145597.1	33362061	33362310	1	1	0	0	0	0	0	0	0	1	0	0	LOC115922529	4059	0	1	0
peak1022	NW_022145547.1	870852	871027	1	1	0	0	0	0	0	0	0	1	0	0	LOC115925178	-11310	0	0	1
peak10220	NW_022145597.1	33377802	33377972	0	0	0	0	0	0	0	0	0	1	0	0	LOC578025	-12	1	0	0
peak10221	NW_022145597.1	33378528	33378759	1	1	0	0	0	0	0	0	0	1	0	0	LOC764656	-189	1	0	0
peak10222	NW_022145597.1	33415584	33415843	0	0	0	0	0	0	0	0	0	1	0	0	LOC591674	-100	1	0	0
peak10223	NW_022145597.1	33419212	33419610	1	1	0	0	0	0	0	0	0	1	0	0	LOC764645	2720	0	1	0
peak10224	NW_022145597.1	33421131	33421309	1	1	0	0	0	0	0	0	0	1	0	0	LOC764645	1021	0	1	0
peak10225	NW_022145597.1	33429979	33430202	1	1	0	0	0	0	0	0	0	1	0	0	LOC591674	-6955	0	0	1
peak10226	NW_022145597.1	33431842	33432153	1	1	0	0	0	0	0	0	0	1	0	0	LOC591674	-8818	0	0	1
peak10227	NW_022145597.1	33479668	33479924	1	1	0	0	0	0	0	0	0	1	0	0	LOC115918547	323	1	0	0
peak10228	NW_022145597.1	33480137	33480578	1	1	0	0	0	0	0	0	0	1	0	0	LOC578296	0	1	0	0
peak10228	NW_022145597.1	33480137	33480578	1	1	0	0	0	0	0	0	0	1	0	0	LOC115918547	0	1	0	0
peak10229	NW_022145597.1	33507197	33507379	0	0	0	0	0	0	0	0	0	1	0	0	LOC115922801	-12117	0	0	1
peak1023	NW_022145547.1	936015	936604	0	0	0	0	0	0	0	0	0	1	0	0	LOC115918124	4734	0	1	0
peak10230	NW_022145597.1	33522676	33522945	0	0	0	0	0	0	0	0	0	1	0	0	LOC115922802	61	1	0	0
peak10231	NW_022145597.1	33527618	33527964	0	0	0	0	0	0	0	0	0	1	0	0	LOC115922802	-4613	0	1	0
peak10232	NW_022145597.1	33529195	33529436	0	0	0	0	0	0	0	0	0	1	0	0	LOC100893241	3992	0	1	0
peak10233	NW_022145597.1	33533323	33533585	0	0	0	0	0	0	0	0	0	1	0	0	LOC100893241	0	1	0	0
peak10234	NW_022145597.1	33564693	33565219	1	1	0	0	0	0	0	0	0	1	0	0	LOC588791	2252	0	1	0
peak10235	NW_022145597.1	33570684	33570973	1	1	0	0	0	0	0	0	0	1	0	0	LOC588791	2993	0	1	0
peak10236	NW_022145597.1	33571951	33572248	1	1	0	0	0	0	1	0	0	0	0	1	LOC588791	1718	0	1	0
peak10237	NW_022145597.1	33592722	33592958	1	1	0	0	0	0	0	0	0	0	0	1	LOC587097	193	1	0	0
peak10238	NW_022145597.1	33593005	33593458	1	1	0	0	0	0	0	0	0	0	0	0	LOC587097	0	1	0	0
peak10239	NW_022145597.1	33627090	33627848	1	0	0	0	1	0	0	0	0	1	0	0	LOC590921	0	1	0	0
peak1024	NW_022145547.1	947663	947852	1	1	0	0	0	0	0	0	0	1	0	0	LOC115918124	-6326	0	0	1
peak10240	NW_022145597.1	33663505	33663903	1	1	0	0	0	0	0	0	0	1	0	0	LOC590937	7553	0	0	1
peak10241	NW_022145597.1	33671248	33672215	1	1	0	0	0	0	0	0	1	0	1	0	LOC590937	0	1	0	0
peak10242	NW_022145597.1	33673772	33673930	1	1	0	0	0	0	0	0	0	1	0	0	LOC590937	-2317	0	1	0
peak10243	NW_022145597.1	33677999	33678425	1	1	0	0	0	0	0	0	0	1	0	0	LOC590937	5417	0	0	1
peak10244	NW_022145597.1	33678745	33679125	1	1	0	0	0	0	0	0	0	1	0	0	LOC590937	4717	0	1	0
peak10245	NW_022145597.1	33681449	33681670	1	1	0	0	0	0	0	0	0	1	0	0	LOC590937	2172	0	1	0
peak10246	NW_022145597.1	33683359	33684178	1	1	0	0	0	0	0	0	0	1	0	0	LOC590937	0	1	0	0
peak10247	NW_022145597.1	33687136	33687327	1	1	0	0	0	0	0	0	0	1	0	0	LOC590937	-3295	0	1	0
peak10248	NW_022145597.1	33693865	33694230	1	1	0	0	0	0	0	0	0	1	0	0	LOC764559	0	1	0	0
peak10249	NW_022145597.1	33694256	33694436	1	0	1	0	0	0	0	0	0	1	0	0	LOC764559	-159	1	0	0
peak1025	NW_022145547.1	951799	952375	0	0	0	0	0	0	0	0	1	0	1	0	LOC105436594	5448	0	0	1
peak10250	NW_022145597.1	33696566	33696811	0	0	0	0	0	0	0	0	0	0	0	0	LOC764559	-2469	0	1	0
peak10251	NW_022145597.1	33826279	33827269	1	0	0	1	0	0	0	0	0	0	0	0	LOC587445	0	1	0	0
peak10251	NW_022145597.1	33826279	33827269	1	0	0	1	0	0	0	0	0	0	0	0	LOC583375	0	1	0	0
peak10252	NW_022145597.1	33886061	33886350	1	1	0	0	0	0	0	0	0	1	0	0	LOC115922530	-1280	0	1	0
peak10253	NW_022145597.1	33889089	33889295	1	1	0	0	0	0	0	0	0	1	0	0	LOC115922530	-4308	0	1	0
peak10254	NW_022145597.1	34039306	34039877	1	1	0	0	0	0	0	0	0	1	0	0	LOC115922896	26113	0	0	1
peak10255	NW_022145597.1	34050424	34051104	1	1	0	0	0	0	0	0	0	0	0	0	LOC115922896	14886	0	0	1
peak10256	NW_022145597.1	34051200	34051505	1	1	0	0	0	0	0	0	0	0	0	0	LOC115922896	14485	0	0	1
peak10257	NW_022145597.1	34053972	34054528	1	1	0	0	0	0	0	0	0	0	0	0	LOC115922896	11462	0	0	1
peak10258	NW_022145597.1	34054683	34055207	1	1	0	0	0	0	0	0	0	0	0	0	LOC115922896	10783	0	0	1
peak10259	NW_022145597.1	34055635	34055933	1	1	0	0	0	0	0	0	0	0	0	0	LOC115922896	10057	0	0	1
peak1026	NW_022145547.1	1003827	1004608	1	1	0	0	0	0	0	0	0	1	0	0	LOC105441660	4636	0	1	0
peak10260	NW_022145597.1	34056484	34057057	0	0	0	0	0	0	0	0	0	0	0	0	LOC115922896	8933	0	0	1
peak10261	NW_022145597.1	34086996	34087181	1	1	0	0	0	0	0	0	0	0	0	0	LOC115922903	0	1	0	0
peak10262	NW_022145597.1	34140388	34140609	1	1	0	0	0	0	0	0	0	0	0	0	LOC115922901	-14775	0	0	1
peak10263	NW_022145598.1	73261	73552	1	0	1	0	0	0	0	0	0	0	0	0	LOC100892823	49063	0	0	1
peak10264	NW_022145598.1	82514	82780	1	1	0	0	0	0	0	0	0	0	0	0	LOC100892823	39835	0	0	1
peak10265	NW_022145598.1	122278	122737	1	0	1	0	0	0	0	0	0	1	0	0	LOC100892823	0	1	0	0
peak10266	NW_022145598.1	127224	127388	1	1	0	0	0	0	0	0	0	1	0	0	LOC100892823	-4610	0	1	0
peak10267	NW_022145598.1	127416	127612	1	1	0	0	0	0	0	0	0	1	0	0	LOC100892823	-4802	0	1	0
peak10268	NW_022145598.1	144437	144873	0	0	0	0	0	0	0	0	0	0	0	0	LOC115923345	-6731	0	0	1
peak10269	NW_022145598.1	151868	152275	1	1	0	0	0	0	0	0	0	1	0	0	LOC100888538	1318	0	1	0
peak1027	NW_022145547.1	1104390	1104701	0	0	0	0	0	0	0	0	0	1	0	0	LOC105439433	-41608	0	0	1
peak10270	NW_022145598.1	166948	167568	0	0	0	0	0	0	0	0	0	1	0	0	LOC100888538	-13356	0	0	1
peak10271	NW_022145598.1	171658	172420	1	1	0	0	0	0	0	0	0	0	0	0	LOC100888538	-18066	0	0	1
peak10272	NW_022145598.1	209106	209353	1	1	0	0	0	0	0	0	0	1	0	0	LOC115923347	-3514	0	1	0
peak10273	NW_022145598.1	219316	219880	1	1	0	0	0	0	0	0	0	1	0	0	LOC591407	2082	0	1	0
peak10274	NW_022145598.1	221547	222022	1	1	0	0	0	0	0	0	0	0	1	0	LOC591407	0	1	0	0
peak10275	NW_022145598.1	227670	227904	1	1	0	0	0	0	0	0	0	1	0	0	LOC591407	-5672	0	0	1
peak10276	NW_022145598.1	233056	233340	0	0	0	0	0	0	0	0	0	1	0	0	LOC105440586	1646	0	1	0
peak10277	NW_022145598.1	240261	240604	1	1	0	0	0	0	0	0	0	0	0	0	LOC105440586	-5276	0	0	1
peak10278	NW_022145598.1	314649	314972	0	0	0	0	0	0	0	0	0	1	0	0	LOC591310	3390	0	1	0
peak10279	NW_022145598.1	348933	349474	1	1	0	0	0	0	0	0	0	1	0	0	LOC755742	0	1	0	0
peak1028	NW_022145547.1	1157329	1157835	1	1	0	0	0	0	0	0	0	1	0	0	LOC580832	32162	0	0	1
peak10280	NW_022145598.1	356410	356945	1	0	1	0	0	0	0	0	0	0	0	0	LOC755742	-7160	0	0	1
peak10281	NW_022145598.1	372400	373041	1	0	1	0	0	0	0	0	0	0	0	0	LOC591243	0	1	0	0
peak10282	NW_022145598.1	389048	389704	1	1	0	0	0	0	0	0	0	1	0	0	LOC105440584	0	1	0	0
peak10283	NW_022145598.1	439699	439984	0	0	0	0	0	0	0	0	0	0	0	0	LOC105447180	22038	0	0	1
peak10284	NW_022145598.1	464416	464983	0	0	0	0	0	0	0	0	0	0	0	0	LOC105447180	-2395	0	1	0
peak10285	NW_022145598.1	467808	467967	1	1	0	0	0	0	0	0	0	1	0	0	LOC105447180	-5787	0	0	1
peak10286	NW_022145598.1	504713	505043	0	0	0	0	0	0	0	0	0	1	0	0	LOC105438339	24984	0	0	1
peak10287	NW_022145598.1	510077	510350	1	1	0	0	0	0	0	0	0	0	0	0	LOC105438339	19677	0	0	1
peak10288	NW_022145598.1	555508	556087	1	1	0	0	0	0	0	0	0	0	0	0	LOC115923348	-4100	0	1	0
peak10289	NW_022145598.1	631519	631759	1	1	0	0	0	0	0	0	0	1	0	0	LOC105442083	3184	0	1	0
peak1029	NW_022145547.1	1158846	1159000	1	1	0	0	0	0	0	0	0	1	0	0	LOC580832	30997	0	0	1
peak10290	NW_022145598.1	658521	658792	1	1	0	0	0	0	0	0	0	1	0	0	LOC100890316	81	1	0	0
peak10291	NW_022145598.1	688065	688304	1	0	1	0	0	0	0	0	0	1	0	0	LOC586705	-14469	0	0	1
peak10292	NW_022145598.1	717166	717572	1	1	0	0	0	0	0	0	0	1	0	0	LOC115922925	-11732	0	0	1
peak10293	NW_022145598.1	719869	720104	0	0	0	0	0	0	0	0	0	1	0	0	LOC115922925	-14435	0	0	1
peak10294	NW_022145598.1	746207	747166	1	1	0	0	0	0	0	0	0	0	0	0	LOC582169	22631	0	0	1
peak10295	NW_022145598.1	747974	748442	1	1	0	0	0	0	0	0	0	1	0	0	LOC582169	21355	0	0	1
peak10296	NW_022145598.1	776098	776769	0	0	0	0	0	0	0	0	0	1	0	0	LOC588339	0	1	0	0
peak10297	NW_022145598.1	810269	810696	1	0	1	0	0	0	0	0	0	1	0	0	LOC588308	0	1	0	0
peak10298	NW_022145598.1	841719	842019	0	0	0	0	0	0	0	0	0	1	0	0	LOC756594	4099	0	1	0
peak10299	NW_022145598.1	846033	846521	1	1	0	0	0	0	0	0	0	1	0	0	LOC756594	0	1	0	0
peak103	NW_022145474.1	6813	6913	1	1	0	0	0	0	0	0	0	1	0	0	LOC105444719	0	1	0	0
peak1030	NW_022145547.1	1160665	1160832	1	1	0	0	0	0	0	0	0	1	0	0	LOC580832	29165	0	0	1
peak10300	NW_022145598.1	883492	883674	1	1	0	0	0	0	0	0	0	1	0	0	LOC105446139	11736	0	0	1
peak10301	NW_022145598.1	887960	888143	0	0	0	0	0	0	0	0	0	1	0	0	LOC105446139	7267	0	0	1
peak10302	NW_022145598.1	890689	890941	1	1	0	0	0	0	0	0	0	1	0	0	LOC105446139	4469	0	1	0
peak10303	NW_022145598.1	891415	891596	1	1	0	0	0	0	0	0	0	1	0	0	LOC105446139	3814	0	1	0
peak10304	NW_022145598.1	891670	891975	1	1	0	0	0	0	0	0	0	0	0	0	LOC105446139	3435	0	1	0
peak10305	NW_022145598.1	894587	895437	0	0	0	0	0	0	0	0	0	1	0	0	LOC105446139	0	1	0	0
peak10306	NW_022145598.1	899597	899896	1	1	0	0	0	0	0	0	0	1	0	0	LOC105446139	-4188	0	1	0
peak10307	NW_022145598.1	992103	992715	1	1	0	0	0	0	0	0	0	0	1	0	LOC583520	0	1	0	0
peak10308	NW_022145598.1	994297	994541	1	1	0	0	0	0	0	0	0	0	0	0	LOC583520	1308	0	1	0
peak10309	NW_022145598.1	1020408	1020899	0	0	0	0	0	0	0	0	0	0	0	0	LOC105436827	-1165	0	1	0
peak1031	NW_022145547.1	1179300	1179558	1	1	0	0	0	0	0	0	0	1	0	0	LOC580832	10439	0	0	1
peak10310	NW_022145598.1	1042456	1042589	1	1	0	0	0	0	0	0	0	1	0	0	LOC588922	139	1	0	0
peak10311	NW_022145598.1	1042606	1043088	0	0	0	0	0	0	0	0	0	0	0	1	LOC588922	0	1	0	0
peak10312	NW_022145598.1	1061687	1062055	1	1	0	0	0	0	0	0	0	1	0	0	LOC105436621	7979	0	0	1
peak10313	NW_022145598.1	1069142	1069516	0	0	0	0	0	0	0	0	0	1	0	0	LOC105436621	518	1	0	0
peak10314	NW_022145598.1	1076772	1077373	1	1	0	0	0	0	0	0	0	1	0	0	LOC105436621	-6739	0	0	1
peak10315	NW_022145598.1	1082515	1082826	1	1	0	0	0	0	0	0	0	1	0	0	LOC105436621	-12482	0	0	1
peak10316	NW_022145598.1	1104705	1104877	1	1	0	0	0	0	0	0	0	1	0	0	LOC115922930	-2575	0	1	0
peak10317	NW_022145598.1	1193191	1193417	1	1	0	0	0	0	0	0	0	1	0	0	LOC575921	3292	0	1	0
peak10318	NW_022145598.1	1210752	1211014	1	1	0	0	0	0	0	0	0	1	0	0	LOC588996	-4736	0	1	0
peak10319	NW_022145598.1	1238250	1238992	1	1	0	0	0	0	0	0	0	1	0	0	LOC588898	0	1	0	0
peak1032	NW_022145547.1	1182567	1182800	0	0	0	0	0	0	0	0	0	1	0	0	LOC580832	7197	0	0	1
peak10320	NW_022145598.1	1240065	1240621	1	0	1	0	0	0	0	1	0	0	1	0	LOC588898	-1646	0	1	0
peak10321	NW_022145598.1	1241065	1241288	1	1	0	0	0	0	0	0	0	1	0	0	LOC588898	-2646	0	1	0
peak10322	NW_022145598.1	1246889	1247291	1	1	0	0	0	0	0	0	0	1	0	0	LOC588898	-8470	0	0	1
peak10323	NW_022145598.1	1247602	1248040	1	1	0	0	0	0	0	1	0	0	1	0	LOC588898	-9183	0	0	1
peak10324	NW_022145598.1	1297661	1297817	1	0	1	0	0	0	0	0	0	1	0	0	LOC115922931	-459	1	0	0
peak10325	NW_022145598.1	1453094	1453610	0	0	0	0	0	0	0	0	0	0	0	0	LOC100888624	-60	1	0	0
peak10326	NW_022145598.1	1457762	1457956	1	1	0	0	0	0	0	0	0	1	0	0	LOC105441297	-474	1	0	0
peak10327	NW_022145598.1	1462533	1462790	1	1	0	0	0	0	0	0	0	1	0	0	LOC105441297	-5245	0	0	1
peak10328	NW_022145598.1	1468724	1469025	1	1	0	0	0	0	0	0	0	1	0	0	LOC100888624	8518	0	0	1
peak10329	NW_022145598.1	1478000	1478252	1	1	0	0	0	0	0	0	0	1	0	0	LOC100888624	-458	1	0	0
peak1033	NW_022145547.1	1269312	1269584	1	1	0	0	0	0	0	0	0	1	0	0	LOC105441437	730	1	0	0
peak10330	NW_022145598.1	1510400	1510584	1	0	1	0	0	0	0	0	0	1	0	0	LOC100888624	-32858	0	0	1
peak10331	NW_022145598.1	1552021	1552276	0	0	0	0	0	0	0	0	0	1	0	0	LOC115923303	5624	0	0	1
peak10332	NW_022145598.1	1597774	1597991	1	1	0	0	0	0	0	0	0	1	0	0	LOC592760	-20732	0	0	1
peak10333	NW_022145598.1	1621759	1622128	1	0	1	0	0	0	0	0	0	1	0	0	LOC115923357	17702	0	0	1
peak10334	NW_022145598.1	1664212	1664514	1	1	0	0	0	0	0	0	0	1	0	0	LOC115923357	-24383	0	0	1
peak10335	NW_022145598.1	1667511	1667719	1	1	0	0	0	0	0	0	0	1	0	0	LOC115923357	-27682	0	0	1
peak10336	NW_022145598.1	1737218	1737653	1	1	0	0	0	0	0	0	0	1	0	0	LOC115922934	1941	0	1	0
peak10337	NW_022145598.1	1738132	1738401	1	1	0	0	0	0	0	0	0	1	0	0	LOC115922934	1193	0	1	0
peak10338	NW_022145598.1	1746542	1747195	1	1	0	0	0	0	0	0	0	1	0	0	LOC115922934	-6949	0	0	1
peak10339	NW_022145598.1	1750480	1750625	1	1	0	0	0	0	0	0	0	1	0	0	LOC115922934	6121	0	0	1
peak1034	NW_022145547.1	1277290	1277729	0	0	0	0	0	0	0	0	0	0	0	0	LOC105441437	-6977	0	0	1
peak10340	NW_022145598.1	1810865	1811142	1	1	0	0	0	0	0	0	0	1	0	0	LOC764790	19022	0	0	1
peak10341	NW_022145598.1	1812323	1812647	1	1	0	0	0	0	0	0	0	1	0	0	LOC764790	17517	0	0	1
peak10342	NW_022145598.1	1829757	1829981	1	1	0	0	0	0	0	0	0	1	0	0	LOC764790	183	1	0	0
peak10343	NW_022145598.1	1856930	1857626	1	1	0	0	0	0	0	0	0	1	0	0	LOC100890145	-16426	0	0	1
peak10344	NW_022145598.1	1880533	1880729	1	0	1	0	0	0	0	0	0	1	0	0	LOC754150	-4193	0	1	0
peak10345	NW_022145598.1	1883667	1884213	0	0	0	0	0	0	0	0	0	0	0	0	LOC754150	6916	0	0	1
peak10346	NW_022145598.1	1889154	1889352	1	0	1	0	0	0	0	0	0	1	0	0	LOC754150	1777	0	1	0
peak10347	NW_022145598.1	1891145	1891390	1	0	1	0	0	0	0	0	0	1	0	0	LOC754150	-17	1	0	0
peak10348	NW_022145598.1	1904504	1905193	1	1	0	0	0	0	0	0	0	1	0	0	LOC754150	0	1	0	0
peak10349	NW_022145598.1	1922673	1923167	1	1	0	0	0	0	0	0	0	1	0	0	pofut1	0	1	0	0
peak1035	NW_022145547.1	1277812	1278309	1	0	1	0	0	0	0	0	0	0	0	0	LOC105441437	-7499	0	0	1
peak10350	NW_022145598.1	1926004	1926174	1	1	0	0	0	0	0	0	0	1	0	0	LOC581911	191	1	0	0
peak10351	NW_022145598.1	1926397	1926765	0	0	0	0	0	0	0	0	0	1	0	0	LOC581911	-33	1	0	0
peak10352	NW_022145598.1	1994157	1994608	1	1	0	0	0	0	0	0	0	1	0	0	LOC581946	0	1	0	0
peak10353	NW_022145598.1	1999343	1999960	1	1	0	0	0	0	0	1	0	0	1	0	LOC100890395	0	1	0	0
peak10354	NW_022145598.1	2000084	2000312	1	1	0	0	0	0	0	0	0	1	0	0	LOC100890395	-728	0	1	0
peak10355	NW_022145598.1	2000913	2001248	1	1	0	0	0	0	0	0	0	1	0	0	LOC100890395	-1557	0	1	0
peak10356	NW_022145598.1	2011365	2011590	1	1	0	0	0	0	0	0	0	1	0	0	LOC100890395	-12009	0	0	1
peak10357	NW_022145598.1	2014110	2014428	0	0	0	0	0	0	0	0	0	1	0	0	LOC100890395	-14754	0	0	1
peak10358	NW_022145598.1	2015339	2015924	0	0	0	0	0	0	0	0	0	1	0	0	LOC100890395	-15983	0	0	1
peak10359	NW_022145598.1	2016110	2016308	0	0	0	0	0	0	0	0	0	1	0	0	LOC100890395	-16754	0	0	1
peak1036	NW_022145547.1	1283419	1283655	1	0	1	0	0	0	0	0	0	1	0	0	LOC115925089	9705	0	0	1
peak10360	NW_022145598.1	2043784	2044209	1	0	1	0	0	0	0	0	0	1	0	0	LOC756318	0	1	0	0
peak10361	NW_022145598.1	2044230	2044418	1	1	0	0	0	0	0	0	0	1	0	0	LOC756318	-148	1	0	0
peak10362	NW_022145598.1	2063301	2063825	1	1	0	0	0	0	0	0	0	1	0	0	LOC105438314	0	1	0	0
peak10363	NW_022145598.1	2069186	2069763	1	1	0	0	0	0	1	0	0	0	0	1	LOC100889120	0	1	0	0
peak10364	NW_022145598.1	2079505	2079793	0	0	0	0	0	0	0	0	0	0	0	0	LOC100889120	-6389	0	0	1
peak10365	NW_022145598.1	2084981	2085194	1	1	0	0	0	0	0	0	0	1	0	0	LOC100889120	-11865	0	0	1
peak10366	NW_022145598.1	2099856	2100438	1	0	1	0	0	0	0	0	0	0	0	0	LOC752077	0	1	0	0
peak10367	NW_022145598.1	2122487	2122718	1	1	0	0	0	0	0	0	0	1	0	0	LOC115918552	6631	0	0	1
peak10368	NW_022145598.1	2128945	2129751	1	1	0	0	0	0	0	0	0	1	0	0	LOC115918552	0	1	0	0
peak10369	NW_022145598.1	2145233	2145560	0	0	0	0	0	0	0	0	0	1	0	0	LOC115918552	-15885	0	0	1
peak1037	NW_022145547.1	1287968	1288518	1	0	1	0	0	0	0	0	1	0	1	0	LOC115925089	4842	0	1	0
peak10370	NW_022145598.1	2180642	2180965	0	0	0	0	0	0	0	0	0	1	0	0	LOC588154	49830	0	0	1
peak10371	NW_022145598.1	2211626	2211931	0	0	0	0	0	0	0	0	0	0	0	0	LOC588154	18864	0	0	1
peak10372	NW_022145598.1	2223488	2223652	1	1	0	0	0	0	0	0	0	1	0	0	LOC588154	7143	0	0	1
peak10373	NW_022145598.1	2227829	2228124	1	0	1	0	0	0	0	0	0	1	0	0	LOC588154	2671	0	1	0
peak10374	NW_022145598.1	2230156	2230981	1	0	1	0	0	0	0	0	0	1	0	0	LOC588154	0	1	0	0
peak10375	NW_022145598.1	2238592	2239023	1	1	0	0	0	0	0	0	0	1	0	0	LOC588154	-7796	0	0	1
peak10376	NW_022145598.1	2244458	2245147	1	1	0	0	0	0	0	0	0	1	0	0	LOC588154	-13662	0	0	1
peak10377	NW_022145598.1	2255421	2255800	1	1	0	0	0	0	0	0	0	1	0	0	LOC105443505	12399	0	0	1
peak10378	NW_022145598.1	2259286	2259850	0	0	0	0	0	0	0	0	0	1	0	0	LOC105443505	8349	0	0	1
peak10379	NW_022145598.1	2270033	2270962	0	0	0	0	0	0	0	0	0	0	0	0	LOC100891159	1682	0	1	0
peak1038	NW_022145547.1	1301315	1301838	1	0	1	0	0	0	0	0	0	0	0	0	LOC115925089	-7956	0	0	1
peak10380	NW_022145598.1	2285481	2285718	1	1	0	0	0	0	0	0	0	0	0	0	LOC100890939	4981	0	1	0
peak10381	NW_022145598.1	2330167	2330684	1	1	0	0	0	0	0	0	0	0	0	0	LOC115923358	-5422	0	0	1
peak10382	NW_022145598.1	2342388	2342685	1	1	0	0	0	0	0	0	0	0	0	0	LOC115923358	-17643	0	0	1
peak10383	NW_022145598.1	2358387	2359024	0	0	0	0	0	0	0	0	0	0	0	0	LOC115923358	-33642	0	0	1
peak10384	NW_022145598.1	2495257	2495603	1	1	0	0	0	0	0	0	0	1	0	0	LOC100891736	-19	1	0	0
peak10385	NW_022145598.1	2513123	2513364	0	0	0	0	0	0	0	0	0	1	0	0	LOC100891736	-17885	0	0	1
peak10386	NW_022145598.1	2518661	2519170	0	0	0	0	0	0	0	0	0	0	0	0	LOC100891812	14882	0	0	1
peak10387	NW_022145598.1	2579752	2579989	0	0	0	0	0	0	0	0	0	1	0	0	LOC100891881	-24686	0	0	1
peak10388	NW_022145598.1	2584447	2584659	1	1	0	0	0	0	0	0	0	1	0	0	LOC100891881	-29381	0	0	1
peak10389	NW_022145598.1	2596854	2597140	0	0	0	0	0	0	0	0	0	1	0	0	LOC105439057	23253	0	0	1
peak1039	NW_022145547.1	1304602	1305066	1	0	1	0	0	0	0	0	0	1	0	0	LOC115925089	-11243	0	0	1
peak10390	NW_022145598.1	2620053	2620263	0	0	0	0	0	0	0	0	0	1	0	0	LOC105439057	130	1	0	0
peak10391	NW_022145598.1	2627852	2628202	0	0	0	0	0	0	0	0	0	1	0	0	LOC105439057	-7460	0	0	1
peak10392	NW_022145598.1	2628222	2628322	1	1	0	0	0	0	0	0	0	1	0	0	LOC105439057	-7830	0	0	1
peak10393	NW_022145598.1	2631265	2631461	0	0	0	0	0	0	0	0	0	1	0	0	LOC100891205	4694	0	1	0
peak10394	NW_022145598.1	2633702	2633897	0	0	0	0	0	0	0	0	0	1	0	0	LOC100891205	2258	0	1	0
peak10395	NW_022145598.1	2683194	2683409	1	1	0	0	0	0	0	0	0	1	0	0	LOC755360	-15704	0	0	1
peak10396	NW_022145598.1	2716142	2716456	0	0	0	0	0	0	0	0	0	1	0	0	LOC579258	25091	0	0	1
peak10397	NW_022145598.1	2718823	2719080	1	1	0	0	0	0	0	0	0	1	0	0	LOC579258	22467	0	0	1
peak10398	NW_022145598.1	2741401	2741877	1	0	1	0	0	0	0	0	0	1	0	0	LOC579258	0	1	0	0
peak10399	NW_022145598.1	2754271	2754560	1	1	0	0	0	0	0	0	0	0	0	0	LOC579258	-12725	0	0	1
peak104	NW_022145478.1	7664	8461	1	1	0	0	0	0	0	0	0	1	0	0	LOC590065	0	1	0	0
peak1040	NW_022145547.1	1305103	1305304	1	0	1	0	0	0	0	0	0	1	0	0	LOC115925089	-11744	0	0	1
peak10400	NW_022145598.1	2813374	2813697	1	0	1	0	0	0	0	0	0	1	0	0	LOC763111	-5767	0	0	1
peak10401	NW_022145598.1	2832446	2832684	1	0	1	0	0	0	0	0	0	1	0	0	LOC763111	-24839	0	0	1
peak10402	NW_022145598.1	2842647	2842941	1	0	1	0	0	0	0	0	0	1	0	0	LOC763111	-35040	0	0	1
peak10403	NW_022145598.1	2844235	2844642	1	0	1	0	0	0	0	0	0	1	0	0	LOC763111	-36628	0	0	1
peak10404	NW_022145598.1	2845039	2845287	1	0	1	0	0	0	0	0	0	1	0	0	LOC763111	-37432	0	0	1
peak10405	NW_022145598.1	2853367	2853593	1	0	1	0	0	0	0	0	0	1	0	0	LOC763111	-45760	0	0	1
peak10406	NW_022145598.1	2854360	2854564	1	0	1	0	0	0	0	0	0	1	0	0	LOC763111	-46753	0	0	1
peak10407	NW_022145598.1	2856172	2856392	1	0	1	0	0	0	0	0	0	1	0	0	LOC763111	-48565	0	0	1
peak10408	NW_022145598.1	2876844	2877028	1	0	1	0	0	0	0	0	0	1	0	0	LOC594342	68452	0	0	1
peak10409	NW_022145598.1	2883543	2883828	1	0	1	0	0	0	0	0	0	1	0	0	LOC594342	61652	0	0	1
peak1041	NW_022145547.1	1449736	1450122	0	0	0	0	0	0	0	0	1	0	1	0	LOC755949	-35944	0	0	1
peak10410	NW_022145598.1	2885867	2886259	1	0	1	0	0	0	0	0	0	1	0	0	LOC594342	59221	0	0	1
peak10411	NW_022145598.1	2888648	2889071	1	0	1	0	0	0	0	0	0	1	0	0	LOC594342	56409	0	0	1
peak10412	NW_022145598.1	2889867	2890118	1	0	1	0	0	0	0	1	0	0	1	0	LOC594342	55362	0	0	1
peak10413	NW_022145598.1	2896559	2897008	1	0	1	0	0	0	0	0	0	1	0	0	LOC594342	48472	0	0	1
peak10414	NW_022145598.1	2898288	2899134	1	0	1	0	0	0	0	0	0	1	0	0	LOC594342	46346	0	0	1
peak10415	NW_022145598.1	2905918	2906202	1	0	1	0	0	0	0	0	0	1	0	0	LOC594342	39278	0	0	1
peak10416	NW_022145598.1	2906641	2907063	1	0	1	0	0	0	0	0	0	1	0	0	LOC594342	38417	0	0	1
peak10417	NW_022145598.1	2910355	2910546	1	0	1	0	0	0	0	0	0	1	0	0	LOC594342	34934	0	0	1
peak10418	NW_022145598.1	2912932	2914171	1	0	1	0	0	0	0	0	0	1	0	0	LOC594342	31309	0	0	1
peak10419	NW_022145598.1	2919041	2919205	1	0	1	0	0	0	0	0	0	1	0	0	LOC594342	26275	0	0	1
peak1042	NW_022145547.1	1490220	1490488	1	0	0	1	0	0	0	0	0	1	0	0	LOC100892545	159	1	0	0
peak10420	NW_022145598.1	2922740	2923311	1	0	1	0	0	0	0	0	0	1	0	0	LOC594342	22169	0	0	1
peak10421	NW_022145598.1	2924764	2925199	1	0	1	0	0	0	0	0	0	1	0	0	LOC594342	20281	0	0	1
peak10422	NW_022145598.1	2927387	2927594	1	1	0	0	0	0	0	0	0	1	0	0	LOC594342	17886	0	0	1
peak10423	NW_022145598.1	2930292	2930515	1	1	0	0	0	0	0	0	0	1	0	0	LOC594342	14965	0	0	1
peak10424	NW_022145598.1	2949551	2949814	1	1	0	0	0	0	0	0	0	1	0	0	LOC594342	-4072	0	1	0
peak10425	NW_022145598.1	2960099	2960374	1	1	0	0	0	0	0	0	0	1	0	0	LOC577967	3148	0	1	0
peak10426	NW_022145598.1	2984738	2984972	1	1	0	0	0	0	0	0	0	1	0	0	LOC582692	-60	1	0	0
peak10427	NW_022145598.1	2986173	2986919	1	0	1	0	0	0	0	0	0	1	0	0	LOC582692	0	1	0	0
peak10428	NW_022145598.1	3079314	3079600	1	0	1	0	0	0	0	0	0	1	0	0	LOC576903	59043	0	0	1
peak10429	NW_022145598.1	3084465	3084668	1	0	1	0	0	0	0	0	0	1	0	0	LOC576903	53975	0	0	1
peak1043	NW_022145547.1	1511848	1512065	1	1	0	0	0	0	0	0	0	1	0	0	LOC115918735	8634	0	0	1
peak10430	NW_022145598.1	3109428	3109892	1	0	1	0	0	0	0	0	0	1	0	0	LOC576903	28751	0	0	1
peak10431	NW_022145598.1	3117213	3117674	1	0	1	0	0	0	0	0	0	0	0	0	LOC576903	20969	0	0	1
peak10432	NW_022145598.1	3137946	3138820	1	0	1	0	0	0	0	0	0	1	0	0	LOC576903	0	1	0	0
peak10433	NW_022145598.1	3146728	3146910	1	1	0	0	0	0	0	0	0	0	0	0	LOC576903	-8086	0	0	1
peak10434	NW_022145598.1	3297243	3297461	0	0	0	0	0	0	0	0	0	1	0	0	LOC115923360	7604	0	0	1
peak10435	NW_022145598.1	3301797	3302580	0	0	0	0	0	0	0	0	0	0	0	0	LOC115923360	2485	0	1	0
peak10436	NW_022145598.1	3319423	3319795	0	0	0	0	0	0	0	0	0	0	0	0	LOC115923360	-14359	0	0	1
peak10437	NW_022145598.1	3371887	3372233	1	0	1	0	0	0	0	0	0	1	0	0	LOC585332	4495	0	1	0
peak10438	NW_022145598.1	3376465	3376846	1	0	0	1	0	0	0	0	0	1	0	0	LOC585332	0	1	0	0
peak10439	NW_022145598.1	3377168	3377602	1	0	0	1	0	0	0	0	0	1	0	0	LOC585357	0	1	0	0
peak1044	NW_022145547.1	1520508	1521042	1	0	1	0	0	0	0	0	0	1	0	0	LOC115918735	0	1	0	0
peak10440	NW_022145598.1	3407903	3408587	1	1	0	0	0	0	0	0	0	1	0	0	LOC105439599	0	1	0	0
peak10441	NW_022145598.1	3411653	3412140	1	0	0	1	0	0	0	0	0	1	0	0	LOC594425	0	1	0	0
peak10442	NW_022145598.1	3436547	3437337	1	0	1	0	0	0	0	0	0	1	0	0	LOC594425	-24657	0	0	1
peak10443	NW_022145598.1	3439325	3439637	1	1	0	0	0	0	0	0	0	1	0	0	LOC594425	-27435	0	0	1
peak10444	NW_022145598.1	3443545	3443868	1	0	1	0	0	0	0	0	0	1	0	0	LOC594425	-31655	0	0	1
peak10445	NW_022145598.1	3446802	3446976	1	1	0	0	0	0	0	0	0	1	0	0	LOC594425	-34912	0	0	1
peak10446	NW_022145598.1	3469895	3470302	1	1	0	0	0	0	0	0	0	1	0	0	LOC115923361	47782	0	0	1
peak10447	NW_022145598.1	3478981	3479508	1	0	1	0	0	0	0	0	0	1	0	0	LOC115923361	38576	0	0	1
peak10448	NW_022145598.1	3485508	3485789	1	0	1	0	0	0	0	0	0	1	0	0	LOC115923361	32295	0	0	1
peak10449	NW_022145598.1	3486562	3486832	1	0	0	1	0	0	0	0	0	0	0	0	LOC115923361	31252	0	0	1
peak1045	NW_022145547.1	1521283	1521576	1	1	0	0	0	0	0	0	0	1	0	0	LOC115918735	-572	0	1	0
peak10450	NW_022145598.1	3490284	3490858	1	0	1	0	0	0	0	0	0	1	0	0	LOC115923361	27226	0	0	1
peak10451	NW_022145598.1	3523379	3523760	1	1	0	0	0	0	0	0	0	1	0	0	LOC582071	221	1	0	0
peak10452	NW_022145598.1	3524144	3524592	1	0	1	0	0	0	0	0	0	1	0	0	LOC582071	-164	1	0	0
peak10453	NW_022145598.1	3533469	3533895	0	0	0	0	0	0	0	0	0	1	0	0	LOC594470	9067	0	0	1
peak10454	NW_022145598.1	3543339	3543756	0	0	0	0	0	0	0	0	0	1	0	0	LOC594470	-378	1	0	0
peak10455	NW_022145598.1	3547608	3547882	1	0	1	0	0	0	0	0	0	1	0	0	LOC594470	-4647	0	1	0
peak10456	NW_022145598.1	3556006	3556244	1	1	0	0	0	0	0	0	0	1	0	0	LOC594470	-13045	0	0	1
peak10457	NW_022145598.1	3615301	3615828	1	1	0	0	0	0	1	0	0	0	0	1	LOC115923304	-20321	0	0	1
peak10458	NW_022145598.1	3664317	3664649	1	1	0	0	0	0	0	0	0	1	0	0	LOC581063	11423	0	0	1
peak10459	NW_022145598.1	3675871	3676349	1	1	0	0	0	0	0	0	0	1	0	0	LOC581063	0	1	0	0
peak1046	NW_022145547.1	1522469	1522792	1	1	0	0	0	0	0	0	0	1	0	0	LOC115918735	-1758	0	1	0
peak10460	NW_022145598.1	3680406	3680804	1	0	1	0	0	0	0	0	0	1	0	0	LOC581063	-4335	0	1	0
peak10461	NW_022145598.1	3681497	3681808	1	1	0	0	0	0	0	0	0	1	0	0	LOC581063	-5426	0	0	1
peak10462	NW_022145598.1	3686475	3686806	1	1	0	0	0	0	0	0	1	0	1	0	LOC581063	-10404	0	0	1
peak10463	NW_022145598.1	3721228	3722247	1	1	0	0	0	0	0	0	0	1	0	0	LOC115922943	800	1	0	0
peak10464	NW_022145598.1	3732823	3733000	0	0	0	0	0	0	0	0	0	1	0	0	LOC115922943	-9777	0	0	1
peak10465	NW_022145598.1	3733150	3733418	1	1	0	0	0	0	0	0	1	0	1	0	LOC115922943	-10104	0	0	1
peak10466	NW_022145598.1	3744496	3745053	1	1	0	0	0	0	0	0	0	1	0	0	LOC580996	0	1	0	0
peak10467	NW_022145598.1	3766920	3767721	1	1	0	0	0	0	0	0	0	1	0	0	LOC580996	-22004	0	0	1
peak10468	NW_022145598.1	3774002	3774418	1	1	0	0	0	0	0	0	0	1	0	0	LOC763313	17221	0	0	1
peak10469	NW_022145598.1	3791178	3791812	1	1	0	0	0	0	0	0	0	1	0	0	LOC763313	0	1	0	0
peak1047	NW_022145547.1	1535207	1535480	1	1	0	0	0	0	0	0	0	1	0	0	LOC591922	214	1	0	0
peak10470	NW_022145598.1	3793207	3793495	1	1	0	0	0	0	0	0	0	1	0	0	LOC763313	-1569	0	1	0
peak10471	NW_022145598.1	3802570	3802774	1	1	0	0	0	0	0	0	0	1	0	0	LOC579918	-6676	0	0	1
peak10472	NW_022145598.1	3816780	3817116	1	1	0	0	0	0	0	0	0	1	0	0	LOC579918	-20886	0	0	1
peak10473	NW_022145598.1	3825287	3825441	0	0	0	0	0	0	0	0	0	1	0	0	LOC579858	19471	0	0	1
peak10474	NW_022145598.1	3841747	3842541	1	0	1	0	0	0	0	0	0	1	0	0	LOC579858	2371	0	1	0
peak10475	NW_022145598.1	3844497	3844796	0	0	0	0	0	0	0	0	0	1	0	0	LOC579858	116	1	0	0
peak10476	NW_022145598.1	3848066	3848403	1	0	1	0	0	0	0	1	0	0	1	0	LOC579858	-3155	0	1	0
peak10477	NW_022145598.1	3849420	3849686	1	1	0	0	0	0	0	0	0	1	0	0	LOC579858	-4509	0	1	0
peak10478	NW_022145598.1	3850442	3850721	1	1	0	0	0	0	0	0	0	1	0	0	LOC579858	-5531	0	0	1
peak10479	NW_022145598.1	3900508	3900748	1	1	0	0	0	0	0	0	0	1	0	0	LOC589845	0	1	0	0
peak1048	NW_022145547.1	1535511	1536211	1	0	1	0	0	0	0	0	0	1	0	0	LOC591922	0	1	0	0
peak10480	NW_022145598.1	3901454	3901894	1	1	0	0	0	0	0	0	1	0	1	0	LOC589845	-926	0	1	0
peak10481	NW_022145598.1	3901898	3902001	1	1	0	0	0	0	0	0	0	1	0	0	LOC589845	-1370	0	1	0
peak10482	NW_022145598.1	3912358	3912507	0	0	0	0	0	0	0	0	0	1	0	0	LOC115923362	4905	0	1	0
peak10483	NW_022145598.1	3924735	3924977	1	1	0	0	0	0	0	0	0	1	0	0	LOC115923363	-3521	0	1	0
peak10484	NW_022145598.1	3928481	3928665	1	1	0	0	0	0	0	0	0	1	0	0	LOC115923363	-7267	0	0	1
peak10485	NW_022145598.1	3935660	3935834	1	1	0	0	0	0	0	0	0	1	0	0	LOC115923363	-14446	0	0	1
peak10486	NW_022145598.1	3952988	3953187	0	0	0	0	0	0	0	0	0	1	0	0	LOC581701	13614	0	0	1
peak10487	NW_022145598.1	3959651	3959926	0	0	0	0	0	0	0	0	0	1	0	0	LOC581701	6875	0	0	1
peak10488	NW_022145598.1	4007049	4007721	1	1	0	0	0	0	0	0	0	0	0	1	LOC100890058	0	1	0	0
peak10489	NW_022145598.1	4020443	4020937	1	1	0	0	0	0	0	0	0	0	0	0	LOC105437668	-7529	0	0	1
peak1049	NW_022145547.1	1605408	1605602	1	0	1	0	0	0	0	0	0	1	0	0	LOC115925203	16162	0	0	1
peak10490	NW_022145598.1	4021138	4021341	1	1	0	0	0	0	0	0	0	1	0	0	LOC105437668	-8224	0	0	1
peak10491	NW_022145598.1	4023030	4023377	0	0	0	0	0	0	0	0	0	0	0	0	LOC105437668	-10116	0	0	1
peak10492	NW_022145598.1	4058963	4059140	1	1	0	0	0	0	0	0	0	0	0	0	LOC752406	15609	0	0	1
peak10493	NW_022145598.1	4074414	4075459	1	0	0	1	0	0	0	0	0	0	0	0	LOC588760	0	1	0	0
peak10493	NW_022145598.1	4074414	4075459	1	0	0	1	0	0	0	0	0	0	0	0	LOC752406	0	1	0	0
peak10494	NW_022145598.1	4080497	4080941	0	0	0	0	0	0	0	0	0	0	0	0	LOC588760	-5515	0	0	1
peak10495	NW_022145598.1	4110395	4110728	0	0	0	0	0	0	0	0	0	1	0	0	LOC100890646	6078	0	0	1
peak10496	NW_022145598.1	4111149	4111568	0	0	0	0	0	0	0	1	0	0	1	0	LOC100890646	5238	0	0	1
peak10497	NW_022145598.1	4116281	4117198	1	0	1	0	0	0	0	0	0	1	0	0	LOC100890646	0	1	0	0
peak10498	NW_022145598.1	4119840	4120076	1	0	1	0	0	0	0	0	0	1	0	0	LOC100890646	-3035	0	1	0
peak10499	NW_022145598.1	4123547	4124014	1	0	1	0	0	0	0	0	0	1	0	0	LOC115922948	0	1	0	0
peak105	NW_022145482.1	6430	6627	0	0	0	0	0	0	1	0	0	0	0	1	LOC115920010	-29	1	0	0
peak1050	NW_022145547.1	1621181	1621555	0	0	0	0	0	0	0	0	0	1	0	0	LOC115925203	209	1	0	0
peak10500	NW_022145598.1	4126571	4126840	1	0	1	0	0	0	0	0	0	1	0	0	LOC115922948	-2878	0	1	0
peak10501	NW_022145598.1	4129303	4129664	1	0	1	0	0	0	0	0	0	1	0	0	LOC115922948	-5610	0	0	1
peak10502	NW_022145598.1	4134474	4134805	0	0	0	0	0	0	0	0	0	1	0	0	LOC100890496	10635	0	0	1
peak10503	NW_022145598.1	4147505	4147712	0	0	0	0	0	0	0	0	0	1	0	0	LOC589137	-161	1	0	0
peak10504	NW_022145598.1	4212933	4213116	1	1	0	0	0	0	0	0	0	1	0	0	LOC754270	450	1	0	0
peak10505	NW_022145598.1	4223523	4224100	1	1	0	0	0	0	0	0	0	0	0	0	LOC591814	0	1	0	0
peak10506	NW_022145598.1	4228896	4229046	1	1	0	0	0	0	0	0	0	1	0	0	LOC115922950	3522	0	1	0
peak10507	NW_022145598.1	4231671	4232097	1	0	1	0	0	0	0	0	0	1	0	0	LOC115922950	471	1	0	0
peak10508	NW_022145598.1	4232247	4232645	1	0	1	0	0	0	0	0	0	1	0	0	LOC115922950	0	1	0	0
peak10509	NW_022145598.1	4236451	4236718	1	1	0	0	0	0	0	0	0	1	0	0	LOC115922950	-3884	0	1	0
peak1051	NW_022145547.1	1622470	1622775	1	1	0	0	0	0	0	0	0	1	0	0	LOC115925203	-707	0	1	0
peak10510	NW_022145598.1	4257173	4257516	1	0	1	0	0	0	0	0	0	1	0	0	LOC115922950	-319	1	0	0
peak10511	NW_022145598.1	4257726	4258578	0	0	0	0	0	0	0	0	0	0	0	0	LOC115922950	-872	0	1	0
peak10512	NW_022145598.1	4261966	4262348	1	0	1	0	0	0	0	0	0	1	0	0	LOC115922950	-5112	0	0	1
peak10513	NW_022145598.1	4267690	4268191	1	0	1	0	0	0	0	0	0	1	0	0	LOC115922950	-10836	0	0	1
peak10514	NW_022145598.1	4268366	4268625	1	1	0	0	0	0	0	0	0	1	0	0	LOC115922950	-11512	0	0	1
peak10515	NW_022145598.1	4278276	4278584	1	1	0	0	0	0	0	0	0	1	0	0	LOC115922950	-21422	0	0	1
peak10516	NW_022145598.1	4278854	4279140	1	0	1	0	0	0	0	0	0	1	0	0	LOC115922950	-22000	0	0	1
peak10517	NW_022145598.1	4295308	4295707	1	1	0	0	0	0	0	0	0	1	0	0	LOC754118	21696	0	0	1
peak10518	NW_022145598.1	4307654	4308140	1	0	1	0	0	0	0	0	0	1	0	0	LOC754118	9263	0	0	1
peak10519	NW_022145598.1	4311902	4312128	1	0	1	0	0	0	0	0	0	1	0	0	LOC754118	5275	0	0	1
peak1052	NW_022145547.1	1698437	1698755	1	1	0	0	0	0	0	0	0	1	0	0	LOC115925099	-9087	0	0	1
peak10520	NW_022145598.1	4331204	4331343	1	0	1	0	0	0	0	0	0	1	0	0	LOC754118	-13802	0	0	1
peak10521	NW_022145598.1	4331830	4332206	1	0	1	0	0	0	0	0	0	1	0	0	LOC754118	-14428	0	0	1
peak10522	NW_022145598.1	4334125	4334587	1	0	1	0	0	0	0	0	0	1	0	0	LOC754118	-16723	0	0	1
peak10523	NW_022145598.1	4336743	4336989	1	0	1	0	0	0	0	0	0	1	0	0	LOC754118	-19341	0	0	1
peak10524	NW_022145598.1	4339390	4339637	1	0	1	0	0	0	0	0	0	1	0	0	LOC754118	-21988	0	0	1
peak10525	NW_022145598.1	4341744	4342281	1	1	0	0	0	0	0	0	0	1	0	0	LOC754118	-24342	0	0	1
peak10526	NW_022145598.1	4349416	4349882	1	0	1	0	0	0	0	0	0	1	0	0	LOC582631	25196	0	0	1
peak10527	NW_022145598.1	4352076	4352269	1	0	1	0	0	0	0	0	0	1	0	0	LOC582631	22809	0	0	1
peak10528	NW_022145598.1	4355501	4356113	1	0	1	0	0	0	0	0	0	1	0	0	LOC582631	18965	0	0	1
peak10529	NW_022145598.1	4360688	4360988	1	0	1	0	0	0	0	0	0	1	0	0	LOC582631	14090	0	0	1
peak1053	NW_022145547.1	1714439	1715072	1	1	0	0	0	0	0	0	0	1	0	0	LOC585582	11475	0	0	1
peak10530	NW_022145598.1	4366485	4366891	1	0	1	0	0	0	0	0	0	1	0	0	LOC582631	8187	0	0	1
peak10531	NW_022145598.1	4375981	4376460	0	0	0	0	0	0	1	0	0	0	0	1	LOC582631	-904	0	1	0
peak10532	NW_022145598.1	4402512	4402733	0	0	0	0	0	0	0	0	0	1	0	0	LOC582631	-27435	0	0	1
peak10533	NW_022145598.1	4445763	4445950	0	0	0	0	0	0	0	0	0	1	0	0	LOC582631	-70686	0	0	1
peak10534	NW_022145598.1	4502285	4502511	1	1	0	0	0	0	0	0	0	0	0	0	LOC756550	40125	0	0	1
peak10535	NW_022145598.1	4541286	4541502	1	0	1	0	0	0	0	0	0	1	0	0	LOC756550	1134	0	1	0
peak10536	NW_022145598.1	4541560	4541986	1	0	1	0	0	0	0	0	0	1	0	0	LOC756550	650	1	0	0
peak10537	NW_022145598.1	4548516	4548761	1	1	0	0	0	0	0	0	0	1	0	0	LOC756550	-5881	0	0	1
peak10538	NW_022145598.1	4554284	4554658	1	0	1	0	0	0	0	0	0	1	0	0	LOC756550	-11649	0	0	1
peak10539	NW_022145598.1	4556084	4556335	1	0	1	0	0	0	0	0	0	1	0	0	LOC756550	-13449	0	0	1
peak1054	NW_022145547.1	1723878	1724274	1	0	1	0	0	0	0	0	0	1	0	0	LOC585582	2273	0	1	0
peak10540	NW_022145598.1	4569532	4570360	1	0	1	0	0	0	0	0	0	1	0	0	LOC756550	0	1	0	0
peak10541	NW_022145598.1	4631003	4631197	1	1	0	0	0	0	0	0	0	1	0	0	LOC105440062	-6662	0	0	1
peak10542	NW_022145598.1	4655918	4656210	0	0	0	0	0	0	0	0	0	1	0	0	LOC115923364	7671	0	0	1
peak10543	NW_022145598.1	4724634	4725235	0	0	0	0	0	0	0	0	0	0	0	0	LOC105443568	16723	0	0	1
peak10544	NW_022145598.1	4853599	4853754	1	1	0	0	0	0	0	0	0	1	0	0	LOC105438779	-14586	0	0	1
peak10545	NW_022145598.1	4949133	4949380	1	1	0	0	0	0	0	0	0	1	0	0	LOC115923367	53547	0	0	1
peak10546	NW_022145598.1	4952617	4952918	0	0	0	0	0	0	0	0	0	1	0	0	LOC115923367	50009	0	0	1
peak10547	NW_022145598.1	4954784	4955080	1	1	0	0	0	0	0	0	0	1	0	0	LOC115923367	47847	0	0	1
peak10548	NW_022145598.1	5019033	5019258	0	0	0	0	0	0	0	0	0	0	0	0	LOC115923367	-16107	0	0	1
peak10549	NW_022145598.1	5049249	5049538	1	0	1	0	0	0	0	0	0	1	0	0	LOC100890949	30064	0	0	1
peak1055	NW_022145547.1	1727619	1727853	1	0	1	0	0	0	0	0	0	1	0	0	LOC585582	-1073	0	1	0
peak10550	NW_022145598.1	5081227	5082011	1	0	1	0	0	0	0	1	0	0	1	0	LOC100890949	-1626	0	1	0
peak10551	NW_022145598.1	5088506	5088839	0	0	0	0	0	0	0	0	0	1	0	0	LOC100890871	596	1	0	0
peak10552	NW_022145598.1	5094184	5095393	1	1	0	0	0	0	0	1	0	0	1	0	LOC100890871	-4750	0	1	0
peak10553	NW_022145598.1	5105920	5106158	1	1	0	0	0	0	0	0	0	1	0	0	LOC115922952	554	1	0	0
peak10554	NW_022145598.1	5106232	5106903	1	1	0	0	0	0	0	0	0	1	0	0	LOC115922952	0	1	0	0
peak10555	NW_022145598.1	5107228	5107690	1	1	0	0	0	0	0	0	0	1	0	0	LOC590723	0	1	0	0
peak10556	NW_022145598.1	5148337	5148542	0	0	0	0	0	0	0	0	0	1	0	0	LOC115922954	1892	0	1	0
peak10557	NW_022145598.1	5150142	5150773	1	0	1	0	0	0	0	0	0	1	0	0	LOC590740	0	1	0	0
peak10557	NW_022145598.1	5150142	5150773	1	0	1	0	0	0	0	0	0	1	0	0	LOC115922954	0	1	0	0
peak10558	NW_022145598.1	5150864	5151068	1	1	0	0	0	0	0	0	0	1	0	0	LOC590740	-179	1	0	0
peak10559	NW_022145598.1	5161143	5161626	1	0	1	0	0	0	0	0	0	0	0	0	LOC589900	0	1	0	0
peak1056	NW_022145547.1	1729124	1729341	1	0	1	0	0	0	0	0	0	1	0	0	LOC585582	1081	0	1	0
peak10560	NW_022145598.1	5171019	5171504	1	0	1	0	0	0	0	0	0	0	0	1	LOC589900	-9793	0	0	1
peak10561	NW_022145598.1	5179528	5179941	1	1	0	0	0	0	0	0	0	1	0	0	LOC594692	15038	0	0	1
peak10562	NW_022145598.1	5183590	5183834	0	0	0	0	0	0	0	0	0	1	0	0	LOC594692	11145	0	0	1
peak10563	NW_022145598.1	5194762	5195409	1	0	1	0	0	0	0	0	0	1	0	0	LOC594692	0	1	0	0
peak10564	NW_022145598.1	5219228	5219793	1	1	0	0	0	0	0	0	0	1	0	0	LOC100893093	0	1	0	0
peak10565	NW_022145598.1	5249980	5250653	1	1	0	0	0	0	0	0	0	0	0	0	LOC594559	0	1	0	0
peak10566	NW_022145598.1	5251209	5251552	1	1	0	0	0	0	0	0	0	1	0	0	LOC594559	-797	0	1	0
peak10567	NW_022145598.1	5260352	5260695	1	0	1	0	0	0	0	0	0	1	0	0	LOC579431	0	1	0	0
peak10568	NW_022145598.1	5269461	5269767	0	0	0	0	0	0	0	0	0	1	0	0	LOC579431	-8945	0	0	1
peak10569	NW_022145598.1	5299710	5300188	1	1	0	0	0	0	0	0	0	1	0	0	LOC105439448	-27	1	0	0
peak1057	NW_022145547.1	1730388	1730559	1	1	0	0	0	0	0	0	1	0	0	1	LOC585582	0	1	0	0
peak10570	NW_022145598.1	5358877	5359105	1	1	0	0	0	0	0	0	0	1	0	0	LOC100888636	767	1	0	0
peak10571	NW_022145598.1	5359662	5360101	1	1	0	0	0	0	0	0	1	0	1	0	LOC100888636	0	1	0	0
peak10572	NW_022145598.1	5379266	5379510	1	1	0	0	0	0	0	0	0	1	0	0	LOC100888636	2826	0	1	0
peak10573	NW_022145598.1	5381757	5382455	1	1	0	0	0	0	0	0	0	1	0	0	LOC100888636	0	1	0	0
peak10574	NW_022145598.1	5393075	5393818	1	1	0	0	0	0	0	0	0	1	0	0	LOC115922957	0	1	0	0
peak10575	NW_022145598.1	5411558	5411755	1	1	0	0	0	0	0	0	0	1	0	0	LOC575181	1143	0	1	0
peak10576	NW_022145598.1	5447166	5447835	1	1	0	0	0	0	0	0	0	1	0	0	LOC105445322	0	1	0	0
peak10577	NW_022145598.1	5448104	5448285	1	1	0	0	0	0	0	0	0	1	0	0	LOC105445322	-481	1	0	0
peak10578	NW_022145598.1	5471500	5471726	0	0	0	0	0	0	0	0	0	1	0	0	LOC589669	-881	0	1	0
peak10579	NW_022145598.1	5538081	5538245	1	1	0	0	0	0	0	0	0	0	0	0	LOC589669	-67462	0	0	1
peak1058	NW_022145547.1	1731859	1732078	1	1	0	0	0	0	0	0	0	1	0	0	LOC585582	-1438	0	1	0
peak10580	NW_022145598.1	5744965	5745511	1	0	1	0	0	0	0	0	0	1	0	0	LOC584048	61656	0	0	1
peak10581	NW_022145598.1	5746508	5746894	1	0	1	0	0	0	0	0	0	1	0	0	LOC584048	60273	0	0	1
peak10582	NW_022145598.1	5768620	5769163	1	0	1	0	0	0	0	0	0	1	0	0	LOC584048	38004	0	0	1
peak10583	NW_022145598.1	5793821	5794216	1	0	1	0	0	0	0	0	0	1	0	0	LOC584048	12951	0	0	1
peak10584	NW_022145598.1	5806893	5807400	1	0	1	0	0	0	0	0	0	1	0	0	LOC584048	0	1	0	0
peak10585	NW_022145598.1	5808023	5808315	0	0	0	0	0	0	0	0	0	1	0	0	LOC584048	-856	0	1	0
peak10586	NW_022145598.1	5813298	5813504	1	0	1	0	0	0	0	0	0	1	0	0	LOC584048	-6131	0	0	1
peak10587	NW_022145598.1	5815954	5816440	1	0	1	0	0	0	0	0	0	1	0	0	LOC584048	-8787	0	0	1
peak10588	NW_022145598.1	5822601	5822810	1	0	1	0	0	0	0	0	0	1	0	0	LOC584048	-15434	0	0	1
peak10589	NW_022145598.1	5846481	5846911	1	0	1	0	0	0	0	0	0	1	0	0	LOC584048	-324	1	0	0
peak1059	NW_022145547.1	1732602	1732794	1	0	1	0	0	0	0	0	0	1	0	0	LOC585582	-2181	0	1	0
peak10590	NW_022145598.1	5873378	5873674	1	0	1	0	0	0	0	0	0	1	0	0	LOC105439159	19176	0	0	1
peak10591	NW_022145598.1	5887725	5888361	1	0	0	1	0	0	0	0	0	0	0	0	LOC105439159	4489	0	1	0
peak10592	NW_022145598.1	5892506	5892763	0	0	0	0	0	0	0	0	0	1	0	0	LOC105439159	87	1	0	0
peak10593	NW_022145598.1	5969231	5969394	0	0	0	0	0	0	0	0	0	0	0	0	LOC592857	3038	0	1	0
peak10594	NW_022145598.1	5972100	5972589	1	0	0	0	1	0	0	0	0	1	0	0	LOC592857	0	1	0	0
peak10595	NW_022145598.1	5972602	5973014	1	0	0	1	0	0	0	0	0	1	0	0	LOC574667	0	1	0	0
peak10596	NW_022145598.1	6013899	6014454	1	0	1	0	0	0	0	0	0	1	0	0	LOC593119	0	1	0	0
peak10597	NW_022145598.1	6043843	6044334	1	1	0	0	0	0	0	0	0	1	0	0	LOC593102	0	1	0	0
peak10598	NW_022145598.1	6045112	6045688	1	1	0	0	0	0	0	0	0	1	0	0	LOC588109	-25	1	0	0
peak10599	NW_022145598.1	6104709	6105303	0	0	0	0	0	0	0	0	0	0	0	0	LOC105447574	9373	0	0	1
peak106	NW_022145482.1	16686	16948	1	1	0	0	0	0	0	0	0	1	0	0	LOC764615	7561	0	0	1
peak1060	NW_022145547.1	1733777	1734094	1	0	1	0	0	0	0	0	0	1	0	0	LOC585582	-3356	0	1	0
peak10600	NW_022145598.1	6152594	6152937	1	1	0	0	0	0	0	0	0	1	0	0	LOC582937	0	1	0	0
peak10601	NW_022145598.1	6196977	6197189	0	0	0	0	0	0	0	0	0	1	0	0	LOC105438995	-7430	0	0	1
peak10602	NW_022145598.1	6258164	6258413	0	0	0	0	0	0	0	0	0	1	0	0	LOC754912	14886	0	0	1
peak10603	NW_022145598.1	6327568	6327940	0	0	0	0	0	0	0	0	0	1	0	0	LOC581193	1865	0	1	0
peak10604	NW_022145598.1	6329686	6330112	1	1	0	0	0	0	0	0	0	1	0	0	LOC581193	0	1	0	0
peak10605	NW_022145598.1	6333971	6334285	0	0	0	0	0	0	0	0	0	1	0	0	LOC100888078	827	1	0	0
peak10606	NW_022145598.1	6335048	6335673	1	1	0	0	0	0	0	0	0	1	0	0	LOC100888078	0	1	0	0
peak10607	NW_022145598.1	6340842	6341203	0	0	0	0	0	0	0	0	0	0	0	0	LOC100888078	-5731	0	0	1
peak10608	NW_022145598.1	6349424	6349624	1	1	0	0	0	0	0	0	0	1	0	0	LOC100888078	-14313	0	0	1
peak10609	NW_022145598.1	6421520	6421709	1	1	0	0	0	0	0	0	0	1	0	0	LOC115923368	6358	0	0	1
peak1061	NW_022145547.1	1755472	1755651	1	0	1	0	0	0	0	0	0	1	0	0	LOC585582	-25051	0	0	1
peak10610	NW_022145598.1	6621706	6621942	1	1	0	0	0	0	0	0	0	1	0	0	LOC115918582	3803	0	1	0
peak10611	NW_022145598.1	6743940	6744221	0	0	0	0	0	0	0	0	0	1	0	0	LOC100888291	26837	0	0	1
peak10612	NW_022145598.1	6852566	6852738	1	1	0	0	0	0	0	0	0	1	0	0	LOC115922962	-8884	0	0	1
peak10613	NW_022145598.1	6945559	6945723	1	1	0	0	0	0	0	0	0	1	0	0	LOC115923371	3051	0	1	0
peak10614	NW_022145598.1	6950457	6950948	1	1	0	0	0	0	0	0	0	1	0	0	LOC115923371	-1684	0	1	0
peak10615	NW_022145598.1	7065266	7065630	1	1	0	0	0	0	0	0	0	1	0	0	LOC105447552	13443	0	0	1
peak10616	NW_022145598.1	7087443	7087734	1	1	0	0	0	0	0	0	0	1	0	0	LOC115923306	7566	0	0	1
peak10617	NW_022145598.1	7092251	7093004	1	0	1	0	0	0	0	0	0	1	0	0	LOC115923306	2296	0	1	0
peak10618	NW_022145598.1	7099165	7099460	1	1	0	0	0	0	0	0	0	1	0	0	LOC105447550	-2218	0	1	0
peak10619	NW_022145598.1	7109581	7110060	1	1	0	0	0	0	0	0	0	1	0	0	LOC592747	11843	0	0	1
peak1062	NW_022145547.1	1757368	1757580	1	0	1	0	0	0	0	0	0	1	0	0	LOC585582	-26947	0	0	1
peak10620	NW_022145598.1	7121936	7122600	1	0	1	0	0	0	0	1	0	0	1	0	LOC592747	-34	1	0	0
peak10621	NW_022145598.1	7129642	7130053	0	0	0	0	0	0	0	0	0	0	0	0	LOC592747	-7740	0	0	1
peak10622	NW_022145598.1	7139722	7140117	1	0	1	0	0	0	0	0	0	1	0	0	LOC592747	-17820	0	0	1
peak10623	NW_022145598.1	7238349	7238869	1	1	0	0	0	0	0	0	0	1	0	0	LOC753410	4550	0	1	0
peak10624	NW_022145598.1	7257966	7258319	1	0	1	0	0	0	0	0	0	1	0	0	LOC753410	-14548	0	0	1
peak10625	NW_022145598.1	7259744	7260334	1	0	1	0	0	0	0	0	0	1	0	0	LOC753410	-16326	0	0	1
peak10626	NW_022145598.1	7261136	7261613	1	0	1	0	0	0	0	0	0	1	0	0	LOC753410	-17718	0	0	1
peak10627	NW_022145598.1	7262745	7263208	1	0	1	0	0	0	0	0	0	1	0	0	Mir1	16694	0	0	1
peak10628	NW_022145598.1	7269866	7270221	1	0	1	0	0	0	0	0	0	1	0	0	Mir1	9681	0	0	1
peak10629	NW_022145598.1	7276097	7276292	1	0	1	0	0	0	0	0	0	1	0	0	Mir1	3610	0	1	0
peak1063	NW_022145547.1	1759960	1760240	1	0	1	0	0	0	0	0	0	1	0	0	LOC585582	-29539	0	0	1
peak10630	NW_022145598.1	7282002	7282452	1	1	0	0	0	0	0	0	0	1	0	0	Mir1	-2042	0	1	0
peak10631	NW_022145598.1	7292751	7293608	1	0	0	1	0	0	0	0	0	0	0	0	Mir1	-12791	0	0	1
peak10632	NW_022145598.1	7294998	7295165	1	1	0	0	0	0	0	0	0	1	0	0	Mir1	-15038	0	0	1
peak10633	NW_022145598.1	7299450	7299703	1	0	1	0	0	0	0	0	0	1	0	0	Mir1	-19490	0	0	1
peak10634	NW_022145598.1	7309014	7309467	1	0	1	0	0	0	0	0	0	1	0	0	Mir1	-29054	0	0	1
peak10635	NW_022145598.1	7350812	7351107	1	0	1	0	0	0	0	0	0	1	0	0	Mir133	29924	0	0	1
peak10636	NW_022145598.1	7373285	7373611	1	0	1	0	0	0	0	0	0	1	0	0	Mir133	7420	0	0	1
peak10637	NW_022145598.1	7377553	7377833	1	0	1	0	0	0	0	0	0	1	0	0	Mir133	3198	0	1	0
peak10638	NW_022145598.1	7408678	7408876	1	1	0	0	0	0	0	0	0	1	0	0	LOC574545	24027	0	0	1
peak10639	NW_022145598.1	7432419	7433049	1	0	1	0	0	0	0	0	0	1	0	0	LOC574545	0	1	0	0
peak1064	NW_022145547.1	1764620	1764845	1	1	0	0	0	0	0	0	0	1	0	0	LOC105439446	26016	0	0	1
peak10640	NW_022145598.1	7438944	7439416	1	0	1	0	0	0	0	0	0	1	0	0	LOC100893732	0	1	0	0
peak10641	NW_022145598.1	7444509	7444711	0	0	0	0	0	0	0	0	0	1	0	0	LOC100893732	-5276	0	0	1
peak10642	NW_022145598.1	7447030	7447202	0	0	0	0	0	0	0	0	0	1	0	0	LOC115922963	3035	0	1	0
peak10643	NW_022145598.1	7448581	7448781	0	0	0	0	0	0	0	0	0	1	0	0	LOC115922963	1456	0	1	0
peak10644	NW_022145598.1	7453220	7453912	1	0	1	0	0	0	0	0	0	1	0	0	LOC105444845	2088	0	1	0
peak10645	NW_022145598.1	7460963	7461424	1	0	1	0	0	0	0	0	0	1	0	0	LOC105444845	-4964	0	1	0
peak10646	NW_022145598.1	7467430	7467717	1	0	1	0	0	0	0	0	0	0	0	0	LOC105444845	-11431	0	0	1
peak10647	NW_022145598.1	7476120	7476380	1	1	0	0	0	0	0	0	0	0	0	0	LOC105444845	-20121	0	0	1
peak10648	NW_022145598.1	7495266	7495543	0	0	0	0	0	0	0	0	0	1	0	0	LOC105444845	-39267	0	0	1
peak10649	NW_022145598.1	7514660	7515247	0	0	0	0	0	0	0	0	0	0	0	0	LOC105447429	44949	0	0	1
peak1065	NW_022145547.1	1768162	1768386	1	0	1	0	0	0	0	0	0	1	0	0	LOC105439446	22475	0	0	1
peak10650	NW_022145598.1	7548145	7548327	1	0	1	0	0	0	0	0	0	1	0	0	LOC105447429	11869	0	0	1
peak10651	NW_022145598.1	7551872	7552402	0	0	0	0	0	0	0	0	0	1	0	0	LOC105447429	7794	0	0	1
peak10652	NW_022145598.1	7559268	7559642	1	0	1	0	0	0	0	1	0	0	1	0	LOC105447429	554	1	0	0
peak10653	NW_022145598.1	7559701	7560284	1	0	1	0	0	0	0	0	0	1	0	0	LOC105447429	0	1	0	0
peak10654	NW_022145598.1	7613037	7613525	1	0	1	0	0	0	0	0	0	1	0	0	LOC115922965	-642	0	1	0
peak10655	NW_022145598.1	7701883	7702142	1	1	0	0	0	0	0	0	0	1	0	0	LOC100892408	19422	0	0	1
peak10656	NW_022145598.1	7703087	7703399	0	0	0	0	0	0	0	0	0	0	0	0	LOC100892408	18165	0	0	1
peak10657	NW_022145598.1	7777380	7777919	1	1	0	0	0	0	0	0	0	0	0	0	LOC105447425	11274	0	0	1
peak10658	NW_022145598.1	7830202	7830666	1	0	1	0	0	0	0	0	0	0	0	0	LOC578188	5576	0	0	1
peak10659	NW_022145598.1	7835888	7836091	1	1	0	0	0	0	0	0	0	1	0	0	LOC578188	151	1	0	0
peak1066	NW_022145547.1	1781497	1781899	1	0	1	0	0	0	0	0	0	1	0	0	LOC105439446	8962	0	0	1
peak10660	NW_022145598.1	7836150	7836594	1	0	1	0	0	0	0	0	0	1	0	0	LOC578188	0	1	0	0
peak10661	NW_022145598.1	7852131	7852377	1	0	1	0	0	0	0	0	0	1	0	0	LOC576799	3901	0	1	0
peak10662	NW_022145598.1	7855924	7856947	1	0	1	0	0	0	0	0	0	1	0	0	LOC576799	0	1	0	0
peak10663	NW_022145598.1	7866647	7866859	1	0	1	0	0	0	0	0	0	1	0	0	LOC576799	-10369	0	0	1
peak10664	NW_022145598.1	7867542	7867877	1	0	1	0	0	0	0	0	0	1	0	0	LOC576799	-11264	0	0	1
peak10665	NW_022145598.1	7870256	7870472	1	0	0	1	0	0	0	0	0	1	0	0	LOC576799	-13978	0	0	1
peak10666	NW_022145598.1	7870942	7871393	1	0	0	1	0	0	0	0	0	1	0	0	LOC576799	-14664	0	0	1
peak10667	NW_022145598.1	7874602	7874964	1	0	1	0	0	0	0	1	0	0	1	0	LOC576799	-18324	0	0	1
peak10668	NW_022145598.1	7877418	7877882	1	0	1	0	0	0	0	0	0	0	0	0	LOC576799	-21140	0	0	1
peak10669	NW_022145598.1	7926476	7926898	1	1	0	0	0	0	0	0	0	0	0	0	LOC754893	36342	0	0	1
peak1067	NW_022145547.1	1808898	1809227	1	1	0	0	0	0	0	0	0	1	0	0	LOC105439446	-18038	0	0	1
peak10670	NW_022145598.1	7962808	7963363	1	0	1	0	0	0	0	0	0	1	0	0	LOC754893	0	1	0	0
peak10671	NW_022145598.1	7967127	7967562	1	0	1	0	0	0	0	0	0	1	0	0	LOC754893	-3888	0	1	0
peak10672	NW_022145598.1	7985769	7986077	1	0	1	0	0	0	0	0	0	1	0	0	LOC587463	21320	0	0	1
peak10673	NW_022145598.1	7987617	7987896	1	0	1	0	0	0	0	0	0	1	0	0	LOC587463	19501	0	0	1
peak10674	NW_022145598.1	7989187	7989439	1	0	1	0	0	0	0	0	0	1	0	0	LOC587463	17958	0	0	1
peak10675	NW_022145598.1	7996948	7997310	1	0	1	0	0	0	0	0	0	1	0	0	LOC587463	10087	0	0	1
peak10676	NW_022145598.1	8007268	8007640	1	0	1	0	0	0	0	0	0	0	0	0	LOC587463	0	1	0	0
peak10677	NW_022145598.1	8007989	8008335	1	0	1	0	0	0	0	0	0	1	0	0	LOC587463	-593	0	1	0
peak10678	NW_022145598.1	8008688	8008925	1	0	1	0	0	0	0	0	0	1	0	0	LOC587463	-1292	0	1	0
peak10679	NW_022145598.1	8012978	8013145	0	0	0	0	0	0	0	0	0	1	0	0	LOC587463	-5582	0	0	1
peak1068	NW_022145547.1	1813893	1814129	1	0	1	0	0	0	0	0	0	1	0	0	LOC105439446	-23033	0	0	1
peak10680	NW_022145598.1	8013405	8013843	0	0	0	0	0	0	0	0	0	0	0	0	LOC587463	-6009	0	0	1
peak10681	NW_022145598.1	8041160	8041353	1	1	0	0	0	0	0	0	0	1	0	0	LOC115922966	-2666	0	1	0
peak10682	NW_022145598.1	8055820	8055974	0	0	0	0	0	0	0	0	0	1	0	0	LOC105441728	-1492	0	1	0
peak10683	NW_022145598.1	8060733	8060895	1	1	0	0	0	0	0	0	0	1	0	0	LOC105441728	-6405	0	0	1
peak10684	NW_022145598.1	8091745	8091962	0	0	0	0	0	0	0	0	0	1	0	0	LOC100891112	9969	0	0	1
peak10685	NW_022145598.1	8100652	8101404	1	0	1	0	0	0	0	0	0	1	0	0	LOC100891112	527	1	0	0
peak10686	NW_022145598.1	8101954	8102806	1	0	1	0	0	0	0	0	0	0	1	0	LOC100891112	-24	1	0	0
peak10687	NW_022145598.1	8105002	8105596	1	0	1	0	0	0	0	0	0	1	0	0	LOC100891112	-3072	0	1	0
peak10688	NW_022145598.1	8109383	8109615	1	1	0	0	0	0	0	0	0	1	0	0	LOC100891112	-7453	0	0	1
peak10689	NW_022145598.1	8115631	8115890	1	1	0	0	0	0	0	0	0	0	0	0	LOC100891112	-13701	0	0	1
peak1069	NW_022145547.1	1820908	1821162	1	0	1	0	0	0	0	0	0	1	0	0	LOC105439446	-30048	0	0	1
peak10690	NW_022145598.1	8215288	8215581	1	1	0	0	0	0	0	0	0	1	0	0	LOC105444338	-5077	0	0	1
peak10691	NW_022145598.1	8280848	8281304	1	1	0	0	0	0	0	0	0	1	0	0	LOC105436423	0	1	0	0
peak10692	NW_022145598.1	8306431	8306730	0	0	0	0	0	0	0	0	0	0	0	0	LOC100891408	-871	0	1	0
peak10693	NW_022145598.1	8311965	8312384	1	1	0	0	0	0	0	0	0	1	0	0	LOC576722	-158	1	0	0
peak10694	NW_022145598.1	8328203	8328460	1	1	0	0	0	0	0	0	0	0	0	0	LOC576722	-16396	0	0	1
peak10695	NW_022145598.1	8354881	8355300	1	0	1	0	0	0	0	0	0	1	0	0	LOC584566	0	1	0	0
peak10696	NW_022145598.1	8368396	8368982	1	1	0	0	0	0	0	0	0	1	0	0	LOC584566	-6514	0	0	1
peak10697	NW_022145598.1	8403157	8403493	1	1	0	0	0	0	0	0	0	1	0	0	LOC105440239	156	1	0	0
peak10698	NW_022145598.1	8403544	8403740	1	1	0	0	0	0	0	0	0	1	0	0	LOC105440239	0	1	0	0
peak10699	NW_022145598.1	8408780	8408961	1	1	0	0	0	0	0	0	0	1	0	0	LOC105440239	-5132	0	0	1
peak107	NW_022145489.1	3467	3669	1	1	0	0	0	0	0	0	0	0	0	0	LOC594069	3752	0	1	0
peak1070	NW_022145547.1	1822436	1822659	1	0	1	0	0	0	0	0	0	1	0	0	LOC105439446	-31576	0	0	1
peak10700	NW_022145598.1	8497707	8497890	1	1	0	0	0	0	0	0	0	1	0	0	LOC115922968	28	1	0	0
peak10701	NW_022145598.1	8539912	8540205	1	1	0	0	0	0	0	0	0	1	0	0	LOC590238	175	1	0	0
peak10702	NW_022145598.1	8839599	8839809	1	1	0	0	0	0	0	0	0	1	0	0	LOC115923376	-4075	0	1	0
peak10703	NW_022145598.1	8843203	8843494	0	0	0	0	0	0	0	0	0	1	0	0	LOC100890809	6692	0	0	1
peak10704	NW_022145598.1	8843853	8844028	1	1	0	0	0	0	0	0	0	1	0	0	LOC100890809	6158	0	0	1
peak10705	NW_022145598.1	8859412	8859945	0	0	0	0	0	0	0	0	0	1	0	0	LOC100890721	-5764	0	0	1
peak10706	NW_022145598.1	8867326	8867549	1	1	0	0	0	0	0	0	0	1	0	0	LOC115918197	0	1	0	0
peak10707	NW_022145598.1	8933391	8933812	1	1	0	0	0	0	0	0	0	1	0	0	LOC115922971	-15307	0	0	1
peak10708	NW_022145598.1	8936718	8936942	1	1	0	0	0	0	0	0	0	1	0	0	LOC115922972	16905	0	0	1
peak10709	NW_022145598.1	9076218	9076443	1	1	0	0	0	0	0	0	0	1	0	0	LOC115922974	-301	1	0	0
peak1071	NW_022145547.1	1824997	1825514	1	0	1	0	0	0	0	0	0	1	0	0	LOC105439446	-34137	0	0	1
peak10710	NW_022145598.1	9086764	9087159	1	1	0	0	0	0	0	0	0	0	0	0	LOC590215	0	1	0	0
peak10711	NW_022145598.1	9123955	9124228	1	1	0	0	0	0	0	0	0	1	0	0	LOC115922977	229	1	0	0
peak10712	NW_022145598.1	9221834	9222015	0	0	0	0	0	0	0	0	0	1	0	0	LOC585781	26285	0	0	1
peak10713	NW_022145598.1	9275116	9275315	0	0	0	0	0	0	0	0	0	1	0	0	LOC100893316	-4335	0	1	0
peak10714	NW_022145598.1	9522491	9523400	1	1	0	0	0	0	0	0	0	1	0	0	LOC588560	0	1	0	0
peak10715	NW_022145598.1	9590407	9590606	0	0	0	0	0	0	0	0	0	1	0	0	LOC105446520	25088	0	0	1
peak10716	NW_022145598.1	9643840	9644522	1	1	0	0	0	0	0	0	0	1	0	0	LOC105445047	-3334	0	1	0
peak10717	NW_022145598.1	9644552	9644691	1	1	0	0	0	0	0	0	0	1	0	0	LOC105445047	-4046	0	1	0
peak10718	NW_022145598.1	9725421	9725689	1	1	0	0	0	0	0	0	0	1	0	0	LOC577811	3127	0	1	0
peak10719	NW_022145598.1	9728598	9728861	1	0	1	0	0	0	0	0	0	1	0	0	LOC577811	0	1	0	0
peak1072	NW_022145547.1	1917311	1917459	1	0	1	0	0	0	0	0	0	1	0	0	LOC115925224	3960	0	1	0
peak10720	NW_022145598.1	9778186	9778409	1	0	1	0	0	0	0	0	0	1	0	0	LOC115922981	5153	0	0	1
peak10721	NW_022145598.1	9781004	9781238	1	0	1	0	0	0	0	0	0	1	0	0	LOC115922981	2324	0	1	0
peak10722	NW_022145598.1	9803072	9803319	1	1	0	0	0	0	0	0	0	1	0	0	LOC115922982	-8489	0	0	1
peak10723	NW_022145598.1	9803605	9803890	1	0	1	0	0	0	0	0	0	1	0	0	LOC115922982	-9022	0	0	1
peak10724	NW_022145598.1	9808086	9808378	1	1	0	0	0	0	0	0	0	1	0	0	LOC115922982	-13503	0	0	1
peak10725	NW_022145598.1	9808833	9809285	1	0	1	0	0	0	0	0	0	1	0	0	LOC115922982	-14250	0	0	1
peak10726	NW_022145598.1	9821273	9821501	1	1	0	0	0	0	0	0	0	1	0	0	LOC100888465	8087	0	0	1
peak10727	NW_022145598.1	9829708	9830355	1	0	1	0	0	0	0	0	0	1	0	0	LOC100888465	-121	1	0	0
peak10728	NW_022145598.1	10135466	10135693	1	1	0	0	0	0	0	0	0	1	0	0	LOC105436473	15775	0	0	1
peak10729	NW_022145598.1	10178225	10178526	1	1	0	0	0	0	1	0	0	0	0	1	LOC100889540	179	1	0	0
peak1073	NW_022145547.1	1918076	1918309	1	0	1	0	0	0	0	0	0	1	0	0	LOC115925224	3110	0	1	0
peak10730	NW_022145598.1	10178605	10178812	1	1	0	0	0	0	0	0	0	1	0	0	LOC100889540	0	1	0	0
peak10731	NW_022145598.1	10181613	10182197	1	1	0	0	0	0	0	0	0	1	0	0	LOC100889540	-2909	0	1	0
peak10732	NW_022145598.1	10263356	10263725	1	1	0	0	0	0	0	0	0	1	0	0	LOC115918556	16789	0	0	1
peak10733	NW_022145598.1	10296152	10296337	1	1	0	0	0	0	0	0	0	1	0	0	LOC115918556	-15639	0	0	1
peak10734	NW_022145598.1	10308254	10308567	0	0	0	0	0	0	0	0	0	1	0	0	LOC763770	26438	0	0	1
peak10735	NW_022145598.1	10324755	10324985	1	1	0	0	0	0	0	0	0	1	0	0	LOC763770	10020	0	0	1
peak10736	NW_022145598.1	10329541	10329877	1	1	0	0	0	0	0	0	0	1	0	0	LOC763770	5128	0	0	1
peak10737	NW_022145598.1	10334688	10335226	1	1	0	0	0	0	0	0	0	1	0	0	LOC763770	0	1	0	0
peak10738	NW_022145598.1	10350737	10351181	1	1	0	0	0	0	0	0	0	1	0	0	LOC115922986	5704	0	0	1
peak10739	NW_022145598.1	10353736	10354090	1	1	0	0	0	0	0	0	0	1	0	0	LOC115922986	2795	0	1	0
peak1074	NW_022145547.1	1928394	1928625	1	0	1	0	0	0	0	0	0	1	0	0	LOC100892925	-147	1	0	0
peak10740	NW_022145598.1	10595605	10595767	1	1	0	0	0	0	0	0	0	1	0	0	LOC762884	4328	0	1	0
peak10741	NW_022145598.1	10618853	10619314	0	0	0	0	0	0	0	0	0	1	0	0	LOC762884	6620	0	0	1
peak10742	NW_022145598.1	10625175	10626145	1	1	0	0	0	0	0	0	0	1	0	0	LOC762884	0	1	0	0
peak10743	NW_022145598.1	10632997	10633307	0	0	0	0	0	0	0	0	0	1	0	0	LOC753104	3921	0	1	0
peak10744	NW_022145598.1	10767484	10767792	1	1	0	0	0	0	0	0	0	1	0	0	LOC100891463	4546	0	1	0
peak10745	NW_022145598.1	10771818	10772300	1	1	0	0	0	0	0	0	0	1	0	0	LOC100891463	38	1	0	0
peak10746	NW_022145598.1	10780240	10780503	0	0	0	0	0	0	0	0	0	0	0	0	LOC581134	7809	0	0	1
peak10747	NW_022145598.1	10787962	10788794	1	0	0	1	0	0	0	0	0	1	0	0	LOC581134	0	1	0	0
peak10747	NW_022145598.1	10787962	10788794	1	0	0	1	0	0	0	0	0	1	0	0	LOC580945	0	1	0	0
peak10748	NW_022145598.1	10795345	10795874	1	1	0	0	0	0	0	0	0	0	0	0	LOC580945	-6908	0	0	1
peak10749	NW_022145598.1	10832234	10832419	1	1	0	0	0	0	0	0	0	1	0	0	LOC100891860	179	1	0	0
peak1075	NW_022145547.1	1985092	1985437	0	0	0	0	0	0	0	0	0	1	0	0	LOC105438084	-10996	0	0	1
peak10750	NW_022145598.1	10832481	10832775	1	0	0	1	0	0	0	0	0	1	0	0	LOC100891860	0	1	0	0
peak10751	NW_022145598.1	10832848	10833298	1	0	0	1	0	0	0	0	0	1	0	0	LOC580840	0	1	0	0
peak10752	NW_022145598.1	10843819	10844181	1	0	0	1	0	0	0	0	0	0	0	0	LOC580840	-10882	0	0	1
peak10753	NW_022145598.1	10845795	10846110	0	0	0	0	0	0	0	0	0	0	0	0	LOC580840	-12858	0	0	1
peak10754	NW_022145598.1	10847733	10847903	0	0	0	0	0	0	0	0	0	1	0	0	LOC580840	-14796	0	0	1
peak10755	NW_022145598.1	10848506	10848606	1	0	1	0	0	0	0	0	0	1	0	0	LOC580840	-15569	0	0	1
peak10756	NW_022145598.1	10848652	10849014	1	0	0	1	0	0	0	0	0	1	0	0	LOC580840	-15715	0	0	1
peak10757	NW_022145598.1	10859652	10859957	1	0	1	0	0	0	0	0	0	1	0	0	LOC105441243	15576	0	0	1
peak10758	NW_022145598.1	10863416	10863687	1	1	0	0	0	0	0	0	0	1	0	0	LOC105441243	11846	0	0	1
peak10759	NW_022145598.1	10869251	10869613	1	0	1	0	0	0	0	0	0	1	0	0	LOC105441243	5920	0	0	1
peak1076	NW_022145547.1	1995548	1995959	0	0	0	0	0	0	0	0	0	1	0	0	LOC100890370	15789	0	0	1
peak10760	NW_022145598.1	10955736	10956008	1	0	1	0	0	0	0	0	0	1	0	0	LOC115923180	-59126	0	0	1
peak10761	NW_022145598.1	10963424	10963758	1	0	1	0	0	0	0	0	0	0	0	0	Mir124	66219	0	0	1
peak10762	NW_022145598.1	11006837	11007073	1	0	1	0	0	0	0	0	0	1	0	0	Mir124	22904	0	0	1
peak10763	NW_022145598.1	11007882	11008142	1	0	1	0	0	0	0	0	0	1	0	0	Mir124	21835	0	0	1
peak10764	NW_022145598.1	11032895	11033011	1	0	1	0	0	0	0	0	0	1	0	0	Mir124	-2859	0	1	0
peak10765	NW_022145598.1	11033032	11033684	1	0	1	0	0	0	0	0	0	1	0	0	Mir124	-2996	0	1	0
peak10766	NW_022145598.1	11048118	11048392	1	0	1	0	0	0	0	0	0	1	0	0	Mir124	-18082	0	0	1
peak10767	NW_022145598.1	11058877	11059375	1	0	1	0	0	0	0	0	0	1	0	0	Mir124	-28841	0	0	1
peak10768	NW_022145598.1	11061836	11062102	1	0	1	0	0	0	0	0	0	1	0	0	Mir124	-31800	0	0	1
peak10769	NW_022145598.1	11064998	11065643	1	0	1	0	0	0	0	0	0	1	0	0	Mir124	-34962	0	0	1
peak1077	NW_022145547.1	1999310	1999528	0	0	0	0	0	0	0	0	0	1	0	0	LOC100890370	12220	0	0	1
peak10770	NW_022145598.1	11073133	11073445	1	0	1	0	0	0	0	0	0	1	0	0	Mir124	-43097	0	0	1
peak10771	NW_022145598.1	11084437	11084760	1	0	1	0	0	0	0	0	0	1	0	0	Mir124	-54401	0	0	1
peak10772	NW_022145598.1	11096193	11096500	1	0	1	0	0	0	0	0	0	1	0	0	LOC754396	66005	0	0	1
peak10773	NW_022145598.1	11105027	11105377	1	0	1	0	0	0	0	0	0	1	0	0	LOC754396	57128	0	0	1
peak10774	NW_022145598.1	11119792	11120105	1	0	1	0	0	0	0	0	0	1	0	0	LOC754396	42400	0	0	1
peak10775	NW_022145598.1	11125071	11125420	1	0	1	0	0	0	0	0	0	1	0	0	LOC754396	37085	0	0	1
peak10776	NW_022145598.1	11138633	11138943	1	0	1	0	0	0	0	0	0	1	0	0	LOC754396	23562	0	0	1
peak10777	NW_022145598.1	11141612	11141875	1	0	1	0	0	0	0	0	0	1	0	0	LOC754396	20630	0	0	1
peak10778	NW_022145598.1	11161949	11162730	1	1	0	0	0	0	0	0	0	1	0	0	LOC754396	0	1	0	0
peak10779	NW_022145598.1	11175053	11175574	1	0	1	0	0	0	0	0	0	1	0	0	LOC754396	-12549	0	0	1
peak1078	NW_022145547.1	2008411	2008606	1	1	0	0	0	0	0	0	0	1	0	0	LOC100890370	3142	0	1	0
peak10780	NW_022145598.1	11207078	11207350	1	0	1	0	0	0	0	0	0	1	0	0	LOC100892034	-2782	0	1	0
peak10781	NW_022145598.1	11222665	11222829	1	1	0	0	0	0	0	0	0	1	0	0	LOC105438802	-1702	0	1	0
peak10782	NW_022145598.1	11233705	11234115	1	1	0	0	0	0	0	0	0	1	0	0	LOC105438801	-6017	0	0	1
peak10783	NW_022145598.1	11241423	11242059	0	0	0	0	0	0	0	1	0	0	1	0	LOC593081	0	1	0	0
peak10784	NW_022145598.1	11249617	11249871	0	0	0	0	0	0	0	0	0	1	0	0	LOC593068	2713	0	1	0
peak10785	NW_022145598.1	11268479	11268658	1	1	0	0	0	0	0	0	0	1	0	0	LOC590297	2652	0	1	0
peak10786	NW_022145598.1	11269355	11269660	1	1	0	0	0	0	0	0	0	1	0	0	LOC590297	1650	0	1	0
peak10787	NW_022145598.1	11272718	11272991	1	1	0	0	0	0	0	0	0	1	0	0	LOC590297	-1409	0	1	0
peak10788	NW_022145598.1	11286421	11286644	1	0	1	0	0	0	0	0	0	1	0	0	LOC590297	-15112	0	0	1
peak10789	NW_022145598.1	11291302	11291570	0	0	0	0	0	0	0	0	0	0	0	0	LOC590297	-19993	0	0	1
peak1079	NW_022145547.1	2053109	2053395	1	1	0	0	0	0	0	0	0	0	0	0	LOC581130	4965	0	1	0
peak10790	NW_022145598.1	11304093	11304316	1	1	0	0	0	0	0	0	0	1	0	0	LOC584046	15152	0	0	1
peak10791	NW_022145598.1	11305520	11306202	1	1	0	0	0	0	0	0	0	1	0	0	LOC584046	13266	0	0	1
peak10792	NW_022145598.1	11311824	11312193	1	1	0	0	0	0	0	0	0	1	0	0	LOC584046	7275	0	0	1
peak10793	NW_022145598.1	11313200	11313400	1	1	0	0	0	0	0	0	0	1	0	0	LOC584046	6068	0	0	1
peak10794	NW_022145598.1	11314102	11314342	1	1	0	0	0	0	0	0	0	1	0	0	LOC584046	5126	0	0	1
peak10795	NW_022145598.1	11318354	11319480	1	1	0	0	0	0	0	0	0	0	0	0	LOC584046	0	1	0	0
peak10796	NW_022145598.1	11325070	11325389	1	1	0	0	0	0	0	0	0	1	0	0	LOC584046	-5603	0	0	1
peak10797	NW_022145598.1	11326077	11326461	1	1	0	0	0	0	0	0	0	1	0	0	LOC584046	-6610	0	0	1
peak10798	NW_022145598.1	11328291	11328600	1	1	0	0	0	0	0	0	0	1	0	0	LOC584046	-8824	0	0	1
peak10799	NW_022145598.1	11333748	11334044	1	1	0	0	0	0	0	0	0	1	0	0	LOC584046	-14281	0	0	1
peak108	NW_022145489.1	22058	22404	1	1	0	0	0	0	1	0	0	0	0	1	LOC594088	0	1	0	0
peak1080	NW_022145547.1	2102754	2102973	1	1	0	0	0	0	0	0	0	1	0	0	LOC586825	782	1	0	0
peak10800	NW_022145598.1	11346909	11347583	1	0	0	0	0	1	0	0	0	1	0	0	LOC586036	6219	0	0	1
peak10801	NW_022145598.1	11369720	11370338	0	0	0	0	0	0	0	0	0	1	0	0	LOC586036	-15919	0	0	1
peak10802	NW_022145598.1	11420261	11420440	0	0	0	0	0	0	0	0	0	1	0	0	LOC753960	1121	0	1	0
peak10803	NW_022145598.1	11426020	11426290	1	1	0	0	0	0	0	0	0	1	0	0	LOC753960	-4460	0	1	0
peak10804	NW_022145598.1	11426310	11426459	1	1	0	0	0	0	0	0	0	1	0	0	LOC753960	-4750	0	1	0
peak10805	NW_022145598.1	11428771	11429235	1	1	0	0	0	0	0	0	0	1	0	0	LOC589596	6080	0	0	1
peak10806	NW_022145598.1	11432281	11432571	1	1	0	0	0	0	0	0	0	1	0	0	LOC589596	2744	0	1	0
peak10807	NW_022145598.1	11441922	11442185	1	1	0	0	0	0	0	0	0	1	0	0	LOC589596	-6608	0	0	1
peak10808	NW_022145598.1	11447475	11447711	1	1	0	0	0	0	0	0	0	1	0	0	LOC589596	-12161	0	0	1
peak10809	NW_022145598.1	11453145	11453346	1	1	0	0	0	0	0	0	0	1	0	0	LOC589596	-17831	0	0	1
peak1081	NW_022145548.1	1392	1667	1	1	0	0	0	0	0	0	1	0	0	1	LOC587732	2086	0	1	0
peak10810	NW_022145598.1	11455235	11455715	1	1	0	0	0	0	0	0	0	1	0	0	LOC589596	-19921	0	0	1
peak10811	NW_022145598.1	11472622	11473279	1	0	1	0	0	0	0	0	0	1	0	0	LOC589596	-37308	0	0	1
peak10812	NW_022145598.1	11476703	11476926	1	0	1	0	0	0	0	0	0	1	0	0	LOC589596	-41389	0	0	1
peak10813	NW_022145598.1	11482653	11483009	1	0	1	0	0	0	0	0	0	1	0	0	LOC589596	-47339	0	0	1
peak10814	NW_022145598.1	11504605	11504935	1	0	1	0	0	0	0	0	0	1	0	0	LOC589569	58539	0	0	1
peak10815	NW_022145598.1	11507499	11507805	1	0	1	0	0	0	0	0	0	1	0	0	LOC589569	55669	0	0	1
peak10816	NW_022145598.1	11521573	11521899	1	1	0	0	0	0	0	0	0	1	0	0	LOC589569	41575	0	0	1
peak10817	NW_022145598.1	11527954	11528156	1	1	0	0	0	0	0	0	0	1	0	0	LOC589569	35318	0	0	1
peak10818	NW_022145598.1	11563017	11563642	1	0	1	0	0	0	0	0	0	1	0	0	LOC589569	0	1	0	0
peak10819	NW_022145598.1	11580165	11580337	1	1	0	0	0	0	0	0	0	1	0	0	TRNAP-UGG	-1054	0	1	0
peak1082	NW_022145548.1	5193	5521	1	1	0	0	0	0	0	0	0	1	0	0	LOC587732	0	1	0	0
peak10820	NW_022145598.1	11606514	11606829	1	1	0	0	0	0	0	0	0	1	0	0	TRNAP-UGG	-27403	0	0	1
peak10821	NW_022145598.1	11621390	11621726	1	1	0	0	0	0	0	0	0	0	0	0	LOC587327	27542	0	0	1
peak10822	NW_022145598.1	11638983	11639180	0	0	0	0	0	0	0	0	0	1	0	0	LOC587327	10088	0	0	1
peak10823	NW_022145598.1	11740947	11741378	1	1	0	0	0	0	0	0	0	1	0	0	LOC590023	24281	0	0	1
peak10824	NW_022145598.1	11765114	11766124	1	1	0	0	0	0	0	0	0	1	0	0	LOC590023	0	1	0	0
peak10825	NW_022145598.1	11768499	11769375	1	1	0	0	0	0	0	0	0	0	0	1	LOC589998	0	1	0	0
peak10826	NW_022145598.1	11776255	11776483	1	1	0	0	0	0	0	0	0	1	0	0	LOC590337	-4002	0	1	0
peak10827	NW_022145598.1	11781885	11782071	1	1	0	0	0	0	0	0	0	1	0	0	LOC590337	-9632	0	0	1
peak10828	NW_022145598.1	11787315	11787710	1	1	0	0	0	0	0	0	0	1	0	0	LOC752832	9707	0	0	1
peak10829	NW_022145598.1	11916605	11916909	1	1	0	0	0	0	0	0	0	1	0	0	LOC115923312	-5736	0	0	1
peak1083	NW_022145548.1	5543	5650	0	0	0	0	0	0	0	0	0	1	0	0	LOC587732	-168	1	0	0
peak10830	NW_022145598.1	11944215	11944360	0	0	0	0	0	0	0	0	0	1	0	0	LOC100891188	2170	0	1	0
peak10831	NW_022145598.1	11944375	11944749	0	0	0	0	0	0	0	0	0	1	0	0	LOC100891188	1781	0	1	0
peak10832	NW_022145598.1	11944977	11945376	1	1	0	0	0	0	0	0	0	1	0	0	LOC100891188	1154	0	1	0
peak10833	NW_022145598.1	11945960	11946201	1	1	0	0	0	0	0	0	0	1	0	0	LOC100891188	329	1	0	0
peak10834	NW_022145598.1	11953393	11953654	1	1	0	0	0	0	0	0	0	1	0	0	LOC100890744	0	1	0	0
peak10835	NW_022145598.1	11954656	11954936	1	1	0	0	0	0	0	0	0	1	0	0	LOC100890744	-1174	0	1	0
peak10836	NW_022145598.1	12011035	12011461	0	0	0	0	0	0	0	0	0	1	0	0	LOC105443152	2159	0	1	0
peak10837	NW_022145598.1	12012660	12012830	0	0	0	0	0	0	0	0	0	1	0	0	LOC105443152	790	1	0	0
peak10838	NW_022145598.1	12026725	12026871	1	1	0	0	0	0	0	0	0	1	0	0	LOC105443152	-13106	0	0	1
peak10839	NW_022145598.1	12078231	12078488	1	1	0	0	0	0	0	0	0	1	0	0	LOC100889847	1014	0	1	0
peak1084	NW_022145548.1	27432	28151	1	1	0	0	0	0	0	0	0	1	0	0	LOC587704	0	1	0	0
peak10840	NW_022145598.1	12078614	12078796	1	1	0	0	0	0	0	0	0	1	0	0	LOC100889847	706	1	0	0
peak10841	NW_022145598.1	12079157	12079396	1	1	0	0	0	0	0	0	0	1	0	0	LOC100889847	106	1	0	0
peak10842	NW_022145598.1	12090341	12090906	1	1	0	0	0	0	0	0	0	1	0	0	LOC100890661	0	1	0	0
peak10843	NW_022145598.1	12098385	12098903	0	0	0	0	0	0	0	0	0	0	1	0	LOC105438793	1145	0	1	0
peak10844	NW_022145598.1	12099880	12100392	1	0	1	0	0	0	0	0	0	0	0	0	LOC105438793	0	1	0	0
peak10845	NW_022145598.1	12104574	12105001	1	0	1	0	0	0	0	0	0	1	0	0	LOC105438793	-4527	0	1	0
peak10846	NW_022145598.1	12107062	12107313	1	1	0	0	0	0	0	0	0	1	0	0	LOC105438793	-7015	0	0	1
peak10847	NW_022145598.1	12109581	12109801	1	1	0	0	0	0	0	0	0	1	0	0	LOC105438793	-9534	0	0	1
peak10848	NW_022145598.1	12125216	12125612	1	0	1	0	0	0	0	0	0	1	0	0	LOC591372	5544	0	0	1
peak10849	NW_022145598.1	12128297	12128686	0	0	0	0	0	0	0	0	0	1	0	0	LOC591372	2470	0	1	0
peak1085	NW_022145548.1	28179	28389	1	1	0	0	0	0	0	0	0	1	0	0	LOC587704	-216	1	0	0
peak10850	NW_022145598.1	12130765	12130899	0	0	0	0	0	0	0	0	0	1	0	0	LOC591372	257	1	0	0
peak10851	NW_022145598.1	12131001	12131373	1	1	0	0	0	0	0	0	0	1	0	0	LOC591372	0	1	0	0
peak10852	NW_022145598.1	12231859	12232190	1	1	0	0	0	0	0	0	0	1	0	0	LOC100893033	0	1	0	0
peak10853	NW_022145598.1	12270051	12270282	0	0	0	0	0	0	0	0	0	0	0	0	LOC588497	32866	0	0	1
peak10854	NW_022145598.1	12279299	12279693	1	1	0	0	0	0	0	0	0	1	0	0	LOC588497	23455	0	0	1
peak10855	NW_022145598.1	12312783	12313327	1	0	1	0	0	0	0	0	0	1	0	0	LOC100892246	0	1	0	0
peak10856	NW_022145598.1	12328155	12328702	1	0	1	0	0	0	0	0	0	1	0	0	LOC100892246	-15170	0	0	1
peak10857	NW_022145598.1	12330116	12330475	1	0	1	0	0	0	0	0	0	1	0	0	LOC100892246	-17131	0	0	1
peak10858	NW_022145598.1	12336289	12337605	1	0	1	0	0	0	0	0	0	1	0	0	LOC100892246	-23304	0	0	1
peak10859	NW_022145598.1	12351066	12351358	1	0	1	0	0	0	0	0	0	1	0	0	LOC100892246	-38081	0	0	1
peak1086	NW_022145548.1	48996	49239	1	1	0	0	0	0	0	0	0	1	0	0	LOC754442	133	1	0	0
peak10860	NW_022145598.1	12363143	12363550	1	0	1	0	0	0	0	0	0	1	0	0	LOC100892246	-50158	0	0	1
peak10861	NW_022145598.1	12371900	12372213	1	0	1	0	0	0	0	0	0	1	0	0	LOC100892246	-58915	0	0	1
peak10862	NW_022145598.1	12373466	12373700	1	0	1	0	0	0	0	0	0	1	0	0	LOC100892246	-60481	0	0	1
peak10863	NW_022145598.1	12375977	12376336	1	0	1	0	0	0	0	0	0	1	0	0	LOC100892246	-62992	0	0	1
peak10864	NW_022145598.1	12385391	12385899	1	0	0	1	0	0	0	0	0	0	0	0	LOC100892246	-72406	0	0	1
peak10865	NW_022145598.1	12391043	12391337	1	0	0	1	0	0	0	0	0	1	0	0	LOC100892246	-78058	0	0	1
peak10866	NW_022145598.1	12396713	12397115	1	0	1	0	0	0	0	0	0	1	0	0	LOC100892246	-83728	0	0	1
peak10867	NW_022145598.1	12397480	12398213	1	0	0	1	0	0	0	0	0	1	0	0	LOC100892246	-84495	0	0	1
peak10868	NW_022145598.1	12402541	12402818	1	0	0	1	0	0	0	0	0	1	0	0	LOC100892246	-89556	0	0	1
peak10869	NW_022145598.1	12418259	12418603	1	0	0	1	0	0	0	0	0	1	0	0	LOC115922992	78776	0	0	1
peak1087	NW_022145548.1	53667	53908	1	1	0	0	0	0	0	0	0	1	0	0	LOC586424	-151	1	0	0
peak10870	NW_022145598.1	12436009	12436404	1	0	1	0	0	0	0	0	0	1	0	0	LOC115922992	60975	0	0	1
peak10871	NW_022145598.1	12439699	12439989	1	0	0	1	0	0	0	0	0	1	0	0	LOC115922992	57390	0	0	1
peak10872	NW_022145598.1	12442142	12442369	1	0	1	0	0	0	0	0	0	1	0	0	LOC115922992	55010	0	0	1
peak10873	NW_022145598.1	12445796	12445896	1	0	0	1	0	0	0	0	0	1	0	0	LOC115922992	51483	0	0	1
peak10874	NW_022145598.1	12445900	12446234	1	0	0	1	0	0	0	0	0	1	0	0	LOC115922992	51145	0	0	1
peak10875	NW_022145598.1	12452656	12453048	1	0	1	0	0	0	0	0	0	0	0	0	LOC115922992	44331	0	0	1
peak10876	NW_022145598.1	12459454	12459883	1	0	0	1	0	0	0	0	0	1	0	0	LOC115922992	37496	0	0	1
peak10877	NW_022145598.1	12463104	12463417	1	0	0	1	0	0	0	0	0	1	0	0	LOC115922992	33962	0	0	1
peak10878	NW_022145598.1	12470137	12470325	1	0	1	0	0	0	0	0	0	1	0	0	LOC115922992	27054	0	0	1
peak10879	NW_022145598.1	12481430	12481731	1	0	1	0	0	0	1	0	0	0	0	1	LOC115922992	15648	0	0	1
peak1088	NW_022145548.1	79558	79825	1	1	0	0	0	0	0	0	0	1	0	0	LOC586442	183	1	0	0
peak10880	NW_022145598.1	12487741	12488149	1	0	1	0	0	0	0	0	0	1	0	0	LOC115922992	9230	0	0	1
peak10881	NW_022145598.1	12490655	12490837	1	0	1	0	0	0	0	0	0	1	0	0	LOC115922992	6542	0	0	1
peak10882	NW_022145598.1	12493396	12493912	1	0	1	0	0	0	0	0	0	1	0	0	LOC115922992	3467	0	1	0
peak10883	NW_022145598.1	12497169	12497775	1	0	0	1	0	0	0	0	0	1	0	0	LOC115922992	0	1	0	0
peak10884	NW_022145598.1	12498629	12498959	1	1	0	0	0	0	0	0	0	1	0	0	LOC115922992	0	1	0	0
peak10885	NW_022145598.1	12499478	12500160	0	0	0	0	0	0	0	0	0	1	0	0	LOC115922992	-777	0	1	0
peak10886	NW_022145598.1	12506232	12506565	1	0	1	0	0	0	0	0	0	1	0	0	LOC115922992	-7531	0	0	1
peak10887	NW_022145598.1	12507820	12508136	1	0	1	0	0	0	0	0	0	1	0	0	LOC115922992	-9119	0	0	1
peak10888	NW_022145598.1	12516545	12516897	0	0	0	0	0	0	0	0	0	1	0	0	LOC115922992	-17844	0	0	1
peak10889	NW_022145598.1	12518681	12518962	1	0	1	0	0	0	0	0	0	1	0	0	LOC115922992	-19980	0	0	1
peak1089	NW_022145548.1	79880	80115	1	1	0	0	0	0	0	0	0	1	0	0	LOC586442	0	1	0	0
peak10890	NW_022145598.1	12520502	12520810	1	0	0	1	0	0	0	0	0	1	0	0	LOC115922992	-21801	0	0	1
peak10891	NW_022145598.1	12522990	12523464	1	0	1	0	0	0	0	0	0	1	0	0	LOC115922992	-24289	0	0	1
peak10892	NW_022145598.1	12531753	12531974	1	0	1	0	0	0	0	0	0	1	0	0	LOC577118	18295	0	0	1
peak10893	NW_022145598.1	12539303	12539498	1	0	1	0	0	0	0	0	0	1	0	0	LOC577118	10771	0	0	1
peak10894	NW_022145598.1	12542259	12542642	1	0	1	0	0	0	0	1	0	0	1	0	LOC577118	7627	0	0	1
peak10895	NW_022145598.1	12543138	12543798	1	0	0	1	0	0	0	0	0	1	0	0	LOC577118	6471	0	0	1
peak10896	NW_022145598.1	12547339	12547837	1	0	1	0	0	0	0	0	0	1	0	0	LOC577118	2432	0	1	0
peak10897	NW_022145598.1	12570581	12571079	1	0	1	0	0	0	0	0	0	0	0	0	LOC577118	-20313	0	0	1
peak10898	NW_022145598.1	12575388	12575621	1	0	1	0	0	0	0	0	0	1	0	0	LOC577118	-25120	0	0	1
peak10899	NW_022145598.1	12576262	12576565	1	0	1	0	0	0	0	0	0	1	0	0	LOC577118	-25994	0	0	1
peak109	NW_022145493.1	7307	7510	1	1	0	0	0	0	0	0	0	1	0	0	LOC115920246	106	1	0	0
peak1090	NW_022145548.1	166715	166881	1	1	0	0	0	0	0	0	0	1	0	0	LOC115918742	-175	1	0	0
peak10900	NW_022145598.1	12587003	12587329	0	0	0	0	0	0	0	0	0	0	0	0	LOC577178	35836	0	0	1
peak10901	NW_022145598.1	12620081	12620409	0	0	0	0	0	0	0	0	0	1	0	0	LOC577178	2756	0	1	0
peak10902	NW_022145598.1	12621144	12621387	0	0	0	0	0	0	0	0	0	0	0	0	LOC577178	1778	0	1	0
peak10903	NW_022145598.1	12625361	12625713	1	0	1	0	0	0	0	0	0	1	0	0	LOC577178	-2197	0	1	0
peak10904	NW_022145598.1	12630063	12630563	1	0	1	0	0	0	1	0	0	0	0	1	LOC762680	0	1	0	0
peak10905	NW_022145598.1	12664802	12665435	1	1	0	0	0	0	0	0	0	1	0	0	LOC100893762	0	1	0	0
peak10906	NW_022145598.1	12698268	12698632	1	0	1	0	0	0	0	0	0	0	0	0	LOC115922994	1416	0	1	0
peak10907	NW_022145598.1	12716974	12717496	1	1	0	0	0	0	0	0	0	1	0	0	LOC591684	0	1	0	0
peak10908	NW_022145598.1	12733037	12733379	1	1	0	0	0	0	1	0	0	0	0	1	LOC591684	-15688	0	0	1
peak10909	NW_022145598.1	12737162	12737419	1	1	0	0	0	0	0	0	0	0	0	0	LOC591684	-19813	0	0	1
peak1091	NW_022145548.1	175074	175253	1	1	0	0	0	0	0	0	0	1	0	0	LOC115918742	-8534	0	0	1
peak10910	NW_022145598.1	12738324	12738554	1	1	0	0	0	0	0	0	0	1	0	0	LOC591684	-20975	0	0	1
peak10911	NW_022145598.1	12748851	12749001	1	1	0	0	0	0	0	0	0	1	0	0	LOC591684	-31502	0	0	1
peak10912	NW_022145598.1	12749457	12749647	1	1	0	0	0	0	1	0	0	0	0	1	LOC591684	-32108	0	0	1
peak10913	NW_022145598.1	12750112	12750770	1	1	0	0	0	0	0	0	0	1	0	0	LOC591684	-32763	0	0	1
peak10914	NW_022145598.1	12761913	12762116	1	1	0	0	0	0	0	0	0	1	0	0	LOC115922996	22066	0	0	1
peak10915	NW_022145598.1	12780504	12780655	1	1	0	0	0	0	0	0	0	1	0	0	LOC115922996	3527	0	1	0
peak10916	NW_022145598.1	12831393	12832143	1	0	1	0	0	0	0	0	0	1	0	0	LOC586467	-86	1	0	0
peak10917	NW_022145598.1	12841672	12841929	1	1	0	0	0	0	0	0	0	1	0	0	LOC763147	125	1	0	0
peak10918	NW_022145598.1	12841980	12842138	1	1	0	0	0	0	0	0	0	1	0	0	LOC763147	0	1	0	0
peak10919	NW_022145598.1	12844380	12844821	1	0	1	0	0	0	0	0	0	1	0	0	LOC763147	-2327	0	1	0
peak1092	NW_022145548.1	183785	184295	1	1	0	0	0	0	0	0	0	1	0	0	LOC115918743	0	1	0	0
peak10920	NW_022145598.1	12847639	12848635	1	0	0	1	0	0	0	0	0	1	0	0	LOC577952	0	1	0	0
peak10921	NW_022145598.1	12849104	12849360	1	0	1	0	0	0	0	0	0	1	0	0	LOC577952	-1071	0	1	0
peak10922	NW_022145598.1	12849498	12850217	0	0	0	0	0	0	0	0	0	1	0	0	LOC577952	-1465	0	1	0
peak10923	NW_022145598.1	12868676	12868897	0	0	0	0	0	0	0	0	0	0	0	0	LOC754700	-10241	0	0	1
peak10924	NW_022145598.1	12887090	12887368	1	0	1	0	0	0	0	0	0	1	0	0	LOC115923000	2292	0	1	0
peak10925	NW_022145598.1	12888078	12888426	1	0	1	0	0	0	0	0	0	1	0	0	LOC115923000	1234	0	1	0
peak10926	NW_022145598.1	12889436	12890056	1	0	1	0	0	0	0	0	0	1	0	0	LOC115923000	0	1	0	0
peak10927	NW_022145598.1	12935097	12935318	1	0	1	0	0	0	0	0	0	1	0	0	LOC576560	3256	0	1	0
peak10928	NW_022145598.1	12954571	12955122	1	0	0	1	0	0	0	0	0	0	0	0	LOC576560	-15997	0	0	1
peak10929	NW_022145598.1	12987922	12988172	0	0	0	0	0	0	0	0	0	0	0	0	LOC105444466	39443	0	0	1
peak1093	NW_022145548.1	185384	185646	0	0	0	0	0	0	0	0	0	1	0	0	LOC115918743	-1355	0	1	0
peak10930	NW_022145598.1	12991021	12991266	0	0	0	0	0	0	0	0	0	1	0	0	LOC105444466	36349	0	0	1
peak10931	NW_022145598.1	13007410	13007663	1	1	0	0	0	0	0	0	0	1	0	0	LOC105444466	19952	0	0	1
peak10932	NW_022145598.1	13011157	13011408	0	0	0	0	0	0	0	0	0	1	0	0	LOC105444466	16207	0	0	1
peak10933	NW_022145598.1	13011896	13012085	0	0	0	0	0	0	0	0	0	1	0	0	LOC105444466	15530	0	0	1
peak10934	NW_022145598.1	13014046	13014412	1	0	1	0	0	0	0	0	0	1	0	0	LOC105444466	13203	0	0	1
peak10935	NW_022145598.1	13021149	13021398	0	0	0	0	0	0	0	0	0	1	0	0	LOC105444466	6217	0	0	1
peak10936	NW_022145598.1	13027136	13027792	1	0	1	0	0	0	0	0	0	1	0	0	LOC105444466	0	1	0	0
peak10937	NW_022145598.1	13034061	13034340	1	0	1	0	0	0	0	0	0	1	0	0	LOC105444466	0	1	0	0
peak10938	NW_022145598.1	13042130	13042451	1	1	0	0	0	0	0	0	0	1	0	0	LOC105444466	-7967	0	0	1
peak10939	NW_022145598.1	13136640	13136862	0	0	0	0	0	0	0	0	0	1	0	0	LOC115923001	-92	1	0	0
peak1094	NW_022145548.1	187102	187592	1	1	0	0	0	0	0	0	0	1	0	0	LOC115918743	-3073	0	1	0
peak10940	NW_022145598.1	13308831	13309035	1	1	0	0	0	0	0	0	0	1	0	0	LOC115923315	11889	0	0	1
peak10941	NW_022145598.1	13371977	13372254	1	1	0	0	0	0	1	0	0	0	0	1	LOC115923192	-14943	0	0	1
peak10942	NW_022145598.1	13374131	13374685	1	1	0	0	0	0	0	0	0	1	0	0	LOC105437053	12519	0	0	1
peak10943	NW_022145598.1	13374768	13374925	1	1	0	0	0	0	0	0	0	1	0	0	LOC105437053	12279	0	0	1
peak10944	NW_022145598.1	13430293	13430530	1	1	0	0	0	0	0	0	0	1	0	0	LOC115923193	22766	0	0	1
peak10945	NW_022145598.1	13503538	13503879	0	0	0	0	0	0	0	0	0	1	0	0	LOC115923197	-910	0	1	0
peak10946	NW_022145598.1	13539751	13540195	1	0	1	0	0	0	0	0	0	1	0	0	LOC590651	9963	0	0	1
peak10947	NW_022145598.1	13541040	13541381	1	0	1	0	0	0	0	0	0	1	0	0	LOC590651	8777	0	0	1
peak10948	NW_022145598.1	13546255	13546510	1	0	1	0	0	0	0	0	0	1	0	0	LOC590651	3648	0	1	0
peak10949	NW_022145598.1	13548998	13549473	1	0	1	0	0	0	0	0	0	1	0	0	LOC590651	685	1	0	0
peak1095	NW_022145548.1	189739	190156	1	0	1	0	0	0	0	0	0	1	0	0	LOC115918743	-5710	0	0	1
peak10950	NW_022145598.1	13549829	13550247	1	0	1	0	0	0	0	0	0	1	0	0	LOC590651	0	1	0	0
peak10951	NW_022145598.1	13556934	13557305	0	0	0	0	0	0	0	0	0	1	0	0	LOC590651	-6777	0	0	1
peak10952	NW_022145598.1	13567825	13568520	1	0	1	0	0	0	0	0	0	1	0	0	LOC593594	0	1	0	0
peak10953	NW_022145598.1	13571460	13571638	1	1	0	0	0	0	0	0	0	1	0	0	LOC593594	-3196	0	1	0
peak10954	NW_022145598.1	13578855	13579158	1	0	1	0	0	0	0	0	0	1	0	0	LOC577898	-2046	0	1	0
peak10955	NW_022145598.1	13595431	13595791	1	0	1	0	0	0	0	0	0	1	0	0	LOC756169	1650	0	1	0
peak10956	NW_022145598.1	13608083	13608497	1	1	0	0	0	0	0	0	0	1	0	0	LOC756169	-10643	0	0	1
peak10957	NW_022145598.1	13620342	13620556	1	1	0	0	0	0	0	0	0	0	0	0	LOC756169	-22902	0	0	1
peak10958	NW_022145598.1	13628917	13629172	1	1	0	0	0	0	0	0	0	1	0	0	LOC578046	14681	0	0	1
peak10959	NW_022145598.1	13641911	13642112	1	0	1	0	0	0	0	0	0	1	0	0	LOC578046	1741	0	1	0
peak1096	NW_022145548.1	306994	307564	1	1	0	0	0	0	0	0	0	1	0	0	LOC100890746	0	1	0	0
peak10960	NW_022145598.1	13643529	13644190	1	0	1	0	0	0	0	0	0	0	1	0	LOC578046	0	1	0	0
peak10961	NW_022145598.1	13644770	13645046	1	1	0	0	0	0	0	0	0	1	0	0	LOC578046	-916	0	1	0
peak10962	NW_022145598.1	13645736	13646121	1	0	0	1	0	0	0	0	0	1	0	0	LOC578046	-1882	0	1	0
peak10963	NW_022145598.1	13650898	13651070	1	0	1	0	0	0	0	0	0	1	0	0	LOC578046	-7044	0	0	1
peak10964	NW_022145598.1	13664653	13664910	1	1	0	0	0	0	0	0	0	1	0	0	TRNAT-CGU	-1785	0	1	0
peak10965	NW_022145598.1	13688420	13688964	1	1	0	0	0	0	0	0	0	1	0	0	LOC115923006	-9943	0	0	1
peak10966	NW_022145598.1	13690125	13690337	1	1	0	0	0	0	0	0	0	1	0	0	LOC115923006	-11648	0	0	1
peak10967	NW_022145598.1	13703081	13703364	0	0	0	0	0	0	0	0	0	1	0	0	LOC115923006	-24604	0	0	1
peak10968	NW_022145598.1	13730489	13730772	1	0	1	0	0	0	0	0	0	1	0	0	LOC100893438	40009	0	0	1
peak10969	NW_022145598.1	13732292	13732539	0	0	0	0	0	0	0	0	0	0	0	0	LOC100893438	38242	0	0	1
peak1097	NW_022145548.1	365020	365484	1	1	0	0	0	0	0	0	0	1	0	0	LOC586208	0	1	0	0
peak10970	NW_022145598.1	13745513	13746082	1	1	0	0	0	0	0	0	0	0	0	0	LOC100893438	24699	0	0	1
peak10971	NW_022145598.1	13772129	13772477	1	0	1	0	0	0	0	0	0	0	1	0	LOC100893438	0	1	0	0
peak10972	NW_022145598.1	13772556	13773373	1	0	1	0	0	0	0	0	0	1	0	0	LOC582925	0	1	0	0
peak10972	NW_022145598.1	13772556	13773373	1	0	1	0	0	0	0	0	0	1	0	0	LOC100893438	0	1	0	0
peak10973	NW_022145598.1	13777076	13777251	1	1	0	0	0	0	0	0	0	1	0	0	LOC582925	-4168	0	1	0
peak10974	NW_022145598.1	13790193	13790595	1	0	1	0	0	0	0	0	0	0	0	0	LOC582925	-17285	0	0	1
peak10975	NW_022145598.1	13790621	13790867	1	0	1	0	0	0	0	0	0	1	0	0	LOC582925	-17713	0	0	1
peak10976	NW_022145598.1	13901097	13901328	0	0	0	0	0	0	0	0	0	0	0	0	LOC105446199	14879	0	0	1
peak10977	NW_022145598.1	13915862	13916315	1	1	0	0	0	0	0	0	0	1	0	0	LOC105446199	0	1	0	0
peak10978	NW_022145598.1	13977933	13978123	1	1	0	0	0	0	0	0	0	1	0	0	LOC105439591	-45269	0	0	1
peak10979	NW_022145598.1	14022459	14022645	0	0	0	0	0	0	0	0	0	1	0	0	LOC115923199	4982	0	1	0
peak1098	NW_022145548.1	395950	396153	1	1	0	0	0	0	0	0	0	1	0	0	LOC115925361	3152	0	1	0
peak10980	NW_022145598.1	14022708	14023390	0	0	0	0	0	0	0	0	0	0	0	0	LOC115923199	4237	0	1	0
peak10981	NW_022145598.1	14049052	14049593	0	0	0	0	0	0	0	0	0	1	0	0	LOC592686	11832	0	0	1
peak10982	NW_022145598.1	14060942	14062042	1	1	0	0	0	0	0	0	0	1	0	0	LOC592686	0	1	0	0
peak10983	NW_022145598.1	14062434	14062958	1	1	0	0	0	0	0	0	0	1	0	0	LOC592686	-1010	0	1	0
peak10984	NW_022145598.1	14074932	14075255	0	0	0	0	0	0	0	0	0	1	0	0	TRNAP-GGG	4227	0	1	0
peak10985	NW_022145598.1	14082709	14082881	0	0	0	0	0	0	0	0	0	1	0	0	LOC100893326	-1738	0	1	0
peak10986	NW_022145598.1	14084070	14084470	0	0	0	0	0	0	0	0	0	1	0	0	LOC115923007	2196	0	1	0
peak10987	NW_022145598.1	14122634	14123502	1	1	0	0	0	0	0	0	0	1	0	0	LOC764214	0	1	0	0
peak10988	NW_022145598.1	14134535	14134929	1	1	0	0	0	0	0	0	0	1	0	0	LOC587168	0	1	0	0
peak10989	NW_022145598.1	14135563	14136021	1	0	1	0	0	0	0	0	0	1	0	0	LOC587168	-978	0	1	0
peak1099	NW_022145548.1	397749	397908	0	0	0	0	0	0	0	0	0	1	0	0	LOC115925361	1397	0	1	0
peak10990	NW_022145598.1	14139343	14140060	1	1	0	0	0	0	0	0	0	1	0	0	LOC587168	-4758	0	1	0
peak10991	NW_022145598.1	14171455	14171706	1	1	0	0	0	0	0	0	0	1	0	0	LOC591853	116	1	0	0
peak10992	NW_022145598.1	14183727	14184203	1	1	0	0	0	0	0	0	0	1	0	0	LOC115923200	2016	0	1	0
peak10993	NW_022145598.1	14197294	14197642	0	0	0	0	0	0	0	0	0	1	0	0	LOC591798	898	1	0	0
peak10994	NW_022145598.1	14198224	14198682	1	1	0	0	0	0	0	0	0	1	0	0	LOC591798	0	1	0	0
peak10995	NW_022145598.1	14215410	14215835	1	1	0	0	0	0	0	0	1	0	1	0	LOC589191	0	1	0	0
peak10996	NW_022145598.1	14224075	14224461	1	1	0	0	0	0	0	0	0	1	0	0	LOC587688	0	1	0	0
peak10997	NW_022145598.1	14228085	14228300	1	1	0	0	0	0	0	0	0	1	0	0	LOC587688	-3754	0	1	0
peak10998	NW_022145598.1	14233247	14233520	1	1	0	0	0	0	0	0	0	1	0	0	LOC580466	0	1	0	0
peak10999	NW_022145598.1	14252400	14252557	1	1	0	0	0	0	0	0	0	0	0	0	LOC580466	-19029	0	0	1
peak11	NC_001453.1	14797	15595	0	0	0	0	0	0	0	0	0	1	0	0	ND4	-2783	0	1	0
peak110	NW_022145493.1	32858	33032	1	1	0	0	0	0	0	0	0	1	0	0	LOC115920268	-5436	0	0	1
peak1100	NW_022145548.1	397974	398182	0	0	0	0	0	0	0	0	0	0	0	0	LOC115925361	1123	0	1	0
peak11000	NW_022145598.1	14281109	14281545	1	0	0	1	0	0	0	0	0	1	0	0	LOC105443071	0	1	0	0
peak11001	NW_022145598.1	14281616	14281860	1	1	0	0	0	0	0	0	0	1	0	0	LOC105443071	-130	1	0	0
peak11002	NW_022145598.1	14283393	14283963	1	1	0	0	0	0	0	0	0	1	0	0	LOC105443015	0	1	0	0
peak11003	NW_022145598.1	14408124	14408592	0	0	0	0	0	0	0	0	0	0	0	0	LOC100891896	40423	0	0	1
peak11004	NW_022145598.1	14419279	14419471	0	0	0	0	0	0	0	0	0	0	0	0	LOC100891896	29544	0	0	1
peak11005	NW_022145598.1	14472149	14472572	0	0	0	0	0	0	0	0	0	0	0	0	LOC115923009	11713	0	0	1
peak11006	NW_022145598.1	14474588	14474963	0	0	0	0	0	0	0	0	0	1	0	0	LOC115923009	9322	0	0	1
peak11007	NW_022145598.1	14483929	14484488	1	1	0	0	0	0	0	0	0	1	0	0	LOC115923009	0	1	0	0
peak11008	NW_022145598.1	14500081	14500572	1	1	0	0	0	0	0	0	0	1	0	0	LOC583030	0	1	0	0
peak11009	NW_022145598.1	14501245	14501878	1	1	0	0	0	0	0	0	0	0	0	0	LOC583030	-705	0	1	0
peak1101	NW_022145548.1	398314	398578	1	1	0	0	0	0	0	0	0	1	0	0	LOC115925361	727	1	0	0
peak11010	NW_022145598.1	14518764	14519015	0	0	0	0	0	0	0	0	0	1	0	0	LOC105446465	0	1	0	0
peak11011	NW_022145598.1	14522555	14522810	1	1	0	0	0	0	0	0	0	1	0	0	LOC105446465	-3627	0	1	0
peak11012	NW_022145598.1	14523570	14523816	1	1	0	0	0	0	0	0	0	1	0	0	LOC105446465	-4642	0	1	0
peak11013	NW_022145598.1	14673403	14673831	0	0	0	0	0	0	0	0	0	1	0	0	LOC105441081	15818	0	0	1
peak11014	NW_022145598.1	14676802	14677033	1	1	0	0	0	0	0	0	0	1	0	0	LOC105441081	12616	0	0	1
peak11015	NW_022145598.1	14702306	14702628	1	1	0	0	0	0	0	0	0	1	0	0	LOC105441655	4991	0	1	0
peak11016	NW_022145598.1	14713481	14713714	0	0	0	0	0	0	0	0	0	1	0	0	LOC105444986	-811	0	1	0
peak11017	NW_022145598.1	14715966	14716412	1	1	0	0	0	0	0	0	0	1	0	0	LOC105444970	3088	0	1	0
peak11018	NW_022145598.1	14722359	14722606	1	1	0	0	0	0	0	0	0	1	0	0	LOC105444970	-2860	0	1	0
peak11019	NW_022145598.1	14733700	14733905	0	0	0	0	0	0	0	0	0	1	0	0	LOC105443135	-4807	0	1	0
peak1102	NW_022145548.1	482932	483200	1	1	0	0	0	0	0	0	0	1	0	0	LOC100891415	6249	0	0	1
peak11020	NW_022145598.1	14744599	14744860	1	1	0	0	0	0	0	0	0	1	0	0	LOC105444996	6815	0	0	1
peak11021	NW_022145598.1	14749506	14749731	1	1	0	0	0	0	0	0	0	1	0	0	LOC105444996	1944	0	1	0
peak11022	NW_022145598.1	14765676	14765957	0	0	0	0	0	0	0	0	0	1	0	0	LOC105444980	-8905	0	0	1
peak11023	NW_022145598.1	14772924	14773247	1	1	0	0	0	0	0	0	0	1	0	0	LOC591618	12871	0	0	1
peak11024	NW_022145598.1	14773836	14774294	1	0	1	0	0	0	0	0	0	1	0	0	LOC591618	11824	0	0	1
peak11025	NW_022145598.1	14775549	14775861	1	1	0	0	0	0	0	0	0	1	0	0	LOC591618	10257	0	0	1
peak11026	NW_022145598.1	14782189	14782680	1	0	1	0	0	0	0	1	0	0	1	0	LOC591618	3438	0	1	0
peak11027	NW_022145598.1	14786001	14786163	1	0	1	0	0	0	0	0	0	1	0	0	LOC591618	0	1	0	0
peak11028	NW_022145598.1	14786992	14787468	0	0	0	0	0	0	0	0	0	1	0	0	LOC591618	-875	0	1	0
peak11029	NW_022145598.1	14788569	14788762	1	1	0	0	0	0	0	0	0	1	0	0	LOC591618	-2452	0	1	0
peak1103	NW_022145548.1	489146	489512	1	1	0	0	0	0	0	0	1	0	0	1	LOC100891415	0	1	0	0
peak11030	NW_022145598.1	14810255	14810573	1	0	1	0	0	0	0	0	0	1	0	0	LOC100891707	12575	0	0	1
peak11031	NW_022145598.1	14811631	14812267	1	0	1	0	0	0	0	0	1	0	1	0	LOC100891707	10881	0	0	1
peak11032	NW_022145598.1	14816501	14816756	0	0	0	0	0	0	0	0	0	1	0	0	LOC100891707	6392	0	0	1
peak11033	NW_022145598.1	14817154	14817345	1	0	1	0	0	0	0	0	0	1	0	0	LOC100891707	5803	0	0	1
peak11034	NW_022145598.1	14822716	14823257	1	1	0	0	0	0	0	0	0	1	0	0	LOC100891707	0	1	0	0
peak11035	NW_022145598.1	14832967	14833304	0	0	0	0	0	0	0	0	0	1	0	0	LOC115923010	-370	1	0	0
peak11036	NW_022145598.1	14836565	14836970	1	0	1	0	0	0	0	0	0	1	0	0	LOC115923010	-3968	0	1	0
peak11037	NW_022145598.1	14847053	14847265	0	0	0	0	0	0	0	0	0	1	0	0	LOC100891625	13991	0	0	1
peak11038	NW_022145598.1	14849676	14850109	1	0	1	0	0	0	0	0	0	1	0	0	LOC100891625	11147	0	0	1
peak11039	NW_022145598.1	14854909	14855104	0	0	0	0	0	0	0	0	0	1	0	0	LOC100891625	6152	0	0	1
peak1104	NW_022145548.1	489612	489762	1	1	0	0	0	0	0	0	0	1	0	0	LOC100891415	-164	1	0	0
peak11040	NW_022145598.1	14863205	14863557	1	1	0	0	0	0	0	0	0	1	0	0	LOC100891625	-1950	0	1	0
peak11041	NW_022145598.1	14871130	14871441	1	0	1	0	0	0	0	0	0	0	0	0	LOC105447177	622	1	0	0
peak11042	NW_022145598.1	14872779	14873027	0	0	0	0	0	0	0	0	1	0	1	0	LOC105447177	-717	0	1	0
peak11043	NW_022145598.1	14876522	14876851	1	0	1	0	0	0	0	0	0	1	0	0	LOC105447177	-4460	0	1	0
peak11044	NW_022145598.1	14878331	14878739	0	0	0	0	0	0	0	0	0	1	0	0	LOC105447177	-6269	0	0	1
peak11045	NW_022145598.1	14885158	14885418	1	0	1	0	0	0	0	0	0	1	0	0	LOC105447177	-13096	0	0	1
peak11046	NW_022145598.1	14896181	14896404	1	0	1	0	0	0	0	0	0	1	0	0	LOC105447177	-24119	0	0	1
peak11047	NW_022145598.1	14899000	14899211	1	1	0	0	0	0	0	0	0	1	0	0	LOC105447177	-26938	0	0	1
peak11048	NW_022145598.1	14900036	14900333	1	1	0	0	0	0	0	0	0	1	0	0	LOC105447177	-27974	0	0	1
peak11049	NW_022145598.1	14908444	14908895	1	0	1	0	0	0	0	0	0	1	0	0	LOC105447177	-36382	0	0	1
peak1105	NW_022145548.1	506815	507042	1	1	0	0	0	0	0	0	1	0	0	1	LOC115925364	-5115	0	0	1
peak11050	NW_022145598.1	14909582	14909822	1	0	1	0	0	0	0	0	0	1	0	0	LOC105447177	-37520	0	0	1
peak11051	NW_022145598.1	14910567	14910992	1	0	1	0	0	0	0	0	0	1	0	0	LOC105447177	-38505	0	0	1
peak11052	NW_022145598.1	14913478	14913797	1	0	1	0	0	0	0	0	0	1	0	0	LOC574645	41293	0	0	1
peak11053	NW_022145598.1	14916228	14916509	1	0	1	0	0	0	0	0	0	1	0	0	LOC574645	38581	0	0	1
peak11054	NW_022145598.1	14916592	14916877	1	0	1	0	0	0	0	0	0	0	1	0	LOC574645	38213	0	0	1
peak11055	NW_022145598.1	14923536	14923765	1	0	1	0	0	0	0	0	0	1	0	0	LOC574645	31325	0	0	1
peak11056	NW_022145598.1	14929901	14930079	1	0	1	0	0	0	0	0	0	1	0	0	LOC574645	25011	0	0	1
peak11057	NW_022145598.1	15013460	15013647	1	1	0	0	0	0	0	0	0	1	0	0	LOC590474	7513	0	0	1
peak11058	NW_022145598.1	15037937	15038360	1	0	1	0	0	0	0	0	0	1	0	0	LOC582428	0	1	0	0
peak11059	NW_022145598.1	15071299	15071568	0	0	0	0	0	0	0	0	0	1	0	0	LOC591383	56	1	0	0
peak1106	NW_022145548.1	555294	555534	1	1	0	0	0	0	0	0	1	0	1	0	LOC115925377	-17693	0	0	1
peak11060	NW_022145598.1	15071715	15071995	1	1	0	0	0	0	0	0	0	1	0	0	LOC591383	-92	1	0	0
peak11061	NW_022145598.1	15211172	15211348	1	1	0	0	0	0	0	0	0	1	0	0	LOC591934	25497	0	0	1
peak11062	NW_022145598.1	15263847	15264108	0	0	0	0	0	0	0	0	0	1	0	0	LOC586143	260	1	0	0
peak11063	NW_022145598.1	15264136	15264402	1	1	0	0	0	0	0	0	0	1	0	0	LOC586143	0	1	0	0
peak11064	NW_022145598.1	15265088	15265383	1	1	0	0	0	0	0	0	0	1	0	0	LOC586143	-721	0	1	0
peak11065	NW_022145598.1	15270505	15270694	0	0	0	0	0	0	0	0	0	1	0	0	TRNAS-GCU	402	1	0	0
peak11066	NW_022145598.1	15276412	15276732	0	0	0	0	0	0	0	0	0	1	0	0	LOC586117	-1215	0	1	0
peak11067	NW_022145598.1	15316309	15316795	1	1	0	0	0	0	0	0	0	1	0	0	TRNAG-GCC	0	1	0	0
peak11068	NW_022145598.1	15321533	15322003	1	0	1	0	0	0	0	0	0	1	0	0	TRNAG-GCC	-4833	0	1	0
peak11069	NW_022145598.1	15327006	15327235	1	0	1	0	0	0	0	0	0	0	0	0	TRNAG-GCC	-10306	0	0	1
peak1107	NW_022145548.1	556263	556509	1	1	0	0	0	0	0	0	0	1	0	0	LOC100891626	17930	0	0	1
peak11070	NW_022145598.1	15331403	15331625	1	0	1	0	0	0	0	0	0	1	0	0	TRNAG-GCC	-14703	0	0	1
peak11071	NW_022145598.1	15339025	15339383	1	0	1	0	0	0	0	0	0	1	0	0	TRNAG-GCC	-22325	0	0	1
peak11072	NW_022145598.1	15340914	15341261	1	0	1	0	0	0	0	0	0	1	0	0	TRNAG-GCC	-24214	0	0	1
peak11073	NW_022145598.1	15371595	15371850	1	0	1	0	0	0	0	0	0	1	0	0	TRNAY-GUA	4439	0	1	0
peak11074	NW_022145598.1	15379421	15379912	1	0	1	0	0	0	0	0	0	1	0	0	TRNAY-GUA	-3133	0	1	0
peak11075	NW_022145598.1	15385795	15386256	1	0	1	0	0	0	0	0	0	1	0	0	TRNAY-GUA	-9507	0	0	1
peak11076	NW_022145598.1	15389752	15389923	1	0	1	0	0	0	0	0	0	1	0	0	TRNAY-GUA	-13464	0	0	1
peak11077	NW_022145598.1	15393102	15393507	1	0	1	0	0	0	0	0	0	0	1	0	TRNAY-GUA	-16814	0	0	1
peak11078	NW_022145598.1	15395316	15395667	1	0	1	0	0	0	0	1	0	0	1	0	TRNAY-GUA	-19028	0	0	1
peak11079	NW_022145598.1	15397447	15397661	1	0	1	0	0	0	0	0	1	0	1	0	TRNAY-GUA	-21159	0	0	1
peak1108	NW_022145548.1	589090	589244	1	1	0	0	0	0	0	0	0	1	0	0	LOC100891626	-14652	0	0	1
peak11080	NW_022145598.1	15399263	15399483	1	0	1	0	0	0	0	1	0	0	1	0	TRNAV-AAC	19502	0	0	1
peak11081	NW_022145598.1	15400577	15401069	1	0	1	0	0	0	0	1	0	0	1	0	TRNAV-AAC	17916	0	0	1
peak11082	NW_022145598.1	15401795	15402016	1	0	1	0	0	0	0	0	1	0	1	0	TRNAV-AAC	16969	0	0	1
peak11083	NW_022145598.1	15408934	15409218	1	0	1	0	0	0	0	0	0	1	0	0	TRNAV-AAC	9767	0	0	1
peak11084	NW_022145598.1	15410222	15410546	1	0	1	0	0	0	0	0	1	0	1	0	TRNAV-AAC	8439	0	0	1
peak11085	NW_022145598.1	15416826	15417161	1	0	1	0	0	0	0	0	0	1	0	0	TRNAV-AAC	1824	0	1	0
peak11086	NW_022145598.1	15417989	15418268	1	0	1	0	0	0	0	0	0	1	0	0	TRNAV-AAC	717	1	0	0
peak11087	NW_022145598.1	15422635	15422867	1	0	1	0	0	0	0	0	0	1	0	0	TRNAV-UAC	-3352	0	1	0
peak11088	NW_022145598.1	15432521	15432885	1	0	1	0	0	0	0	0	1	0	1	0	TRNAV-UAC	-13238	0	0	1
peak11089	NW_022145598.1	15444248	15444486	1	0	1	0	0	0	0	0	0	1	0	0	LOC587141	10953	0	0	1
peak1109	NW_022145548.1	706380	706824	1	0	1	0	0	0	0	0	0	1	0	0	LOC105441810	-12876	0	0	1
peak11090	NW_022145598.1	15444608	15444798	1	0	1	0	0	0	0	0	0	1	0	0	LOC587141	10641	0	0	1
peak11091	NW_022145598.1	15448696	15449003	1	0	1	0	0	0	0	0	0	1	0	0	LOC587141	6436	0	0	1
peak11092	NW_022145598.1	15450258	15450657	1	0	1	0	0	0	0	0	0	1	0	0	LOC587141	4782	0	1	0
peak11093	NW_022145598.1	15454961	15455287	0	0	0	0	0	0	0	0	0	0	0	0	LOC587141	152	1	0	0
peak11094	NW_022145598.1	15455324	15455709	1	0	1	0	0	0	0	0	0	1	0	0	LOC587141	0	1	0	0
peak11095	NW_022145598.1	15456319	15456492	1	0	1	0	0	0	0	0	0	1	0	0	LOC587141	-881	0	1	0
peak11096	NW_022145598.1	15456780	15456886	1	1	0	0	0	0	0	0	0	1	0	0	LOC587141	-1342	0	1	0
peak11097	NW_022145598.1	15456910	15457186	1	0	1	0	0	0	0	1	0	0	1	0	LOC587141	-1472	0	1	0
peak11098	NW_022145598.1	15458106	15458306	1	0	1	0	0	0	0	0	0	1	0	0	LOC587141	-2668	0	1	0
peak11099	NW_022145598.1	15458364	15458790	1	0	1	0	0	0	0	0	0	1	0	0	LOC587141	-2926	0	1	0
peak111	NW_022145495.1	16709	16902	0	0	0	0	0	0	0	0	0	1	0	0	.	-1	1	0	0
peak1110	NW_022145549.1	1607	1805	1	1	0	0	0	0	0	0	0	1	0	0	LOC586037	51610	0	0	1
peak11100	NW_022145598.1	15493134	15493459	1	1	0	0	0	0	0	0	0	1	0	0	TRNAK-CUU	26591	0	0	1
peak11101	NW_022145598.1	15495802	15496010	1	0	1	0	0	0	0	0	0	1	0	0	TRNAK-CUU	24040	0	0	1
peak11102	NW_022145598.1	15512598	15512926	1	0	1	0	0	0	0	0	0	1	0	0	TRNAK-CUU	7124	0	0	1
peak11103	NW_022145598.1	15520454	15520684	1	0	1	0	0	0	0	0	0	0	0	0	TRNAK-CUU	-405	1	0	0
peak11104	NW_022145598.1	15524868	15525224	1	1	0	0	0	0	0	0	0	1	0	0	TRNAK-CUU	-4819	0	1	0
peak11105	NW_022145598.1	15532258	15532598	1	1	0	0	0	0	0	0	0	1	0	0	LOC105444375	854	1	0	0
peak11106	NW_022145598.1	15533270	15533474	1	1	0	0	0	0	0	0	0	1	0	0	LOC105444375	0	1	0	0
peak11107	NW_022145598.1	15872369	15872673	1	1	0	0	0	0	0	0	0	1	0	0	LOC585907	-5546	0	0	1
peak11108	NW_022145598.1	15878952	15880094	1	1	0	0	0	0	0	0	0	0	1	0	LOC100890726	0	1	0	0
peak11109	NW_022145598.1	15916771	15917051	1	1	0	0	0	0	0	0	0	1	0	0	LOC105440894	0	1	0	0
peak1111	NW_022145549.1	134538	135129	1	1	0	0	0	0	0	0	0	0	0	0	LOC115925466	-24	1	0	0
peak11110	NW_022145598.1	15918005	15918253	1	1	0	0	0	0	0	0	0	1	0	0	LOC105440894	-1099	0	1	0
peak11111	NW_022145598.1	15918568	15919071	1	0	1	0	0	0	0	0	1	0	1	0	LOC105440894	-1662	0	1	0
peak11112	NW_022145598.1	15923025	15923387	1	1	0	0	0	0	0	0	0	1	0	0	LOC105440894	-6119	0	0	1
peak11113	NW_022145598.1	15979184	15979479	1	1	0	0	0	0	0	0	0	1	0	0	LOC756334	0	1	0	0
peak11114	NW_022145598.1	15979532	15979942	1	0	1	0	0	0	0	0	0	1	0	0	LOC756334	-113	1	0	0
peak11115	NW_022145598.1	16008082	16008640	1	1	0	0	0	0	0	0	0	1	0	0	LOC100891038	0	1	0	0
peak11116	NW_022145598.1	16013827	16014677	1	1	0	0	0	0	0	0	0	1	0	0	LOC105436929	0	1	0	0
peak11117	NW_022145598.1	16038531	16038949	1	0	1	0	0	0	0	0	0	1	0	0	LOC105436929	-24424	0	0	1
peak11118	NW_022145598.1	16064094	16064292	1	0	1	0	0	0	0	0	0	1	0	0	LOC105436929	-49987	0	0	1
peak11119	NW_022145598.1	16075247	16075413	1	0	1	0	0	0	0	0	1	0	0	1	LOC105436929	-61140	0	0	1
peak1112	NW_022145549.1	137925	138184	1	1	0	0	0	0	0	0	0	0	0	0	LOC115925466	-3411	0	1	0
peak11120	NW_022145598.1	16086087	16086275	1	0	1	0	0	0	0	0	0	1	0	0	LOC105436929	-71980	0	0	1
peak11121	NW_022145598.1	16093338	16093557	1	0	1	0	0	0	0	0	0	1	0	0	LOC581274	76893	0	0	1
peak11122	NW_022145598.1	16149314	16149752	0	0	0	0	0	0	0	0	0	0	0	0	LOC581274	20698	0	0	1
peak11123	NW_022145598.1	16170033	16170561	1	0	0	1	0	0	0	0	0	1	0	0	LOC581274	0	1	0	0
peak11124	NW_022145598.1	16170665	16170861	1	1	0	0	0	0	0	0	0	1	0	0	LOC581274	-216	1	0	0
peak11125	NW_022145598.1	16181112	16181347	1	1	0	0	0	0	0	0	0	1	0	0	LOC581274	-10663	0	0	1
peak11126	NW_022145598.1	16181555	16182029	1	1	0	0	0	0	0	0	0	1	0	0	LOC581274	-11106	0	0	1
peak11127	NW_022145598.1	16261186	16261663	1	1	0	0	0	0	0	0	0	0	0	1	LOC105436927	0	1	0	0
peak11128	NW_022145598.1	16362520	16362872	1	1	0	0	0	0	0	0	0	1	0	0	LOC105442024	0	1	0	0
peak11129	NW_022145598.1	16376952	16377202	0	0	0	0	0	0	0	0	0	1	0	0	LOC115923204	80	1	0	0
peak1113	NW_022145549.1	210017	210349	1	1	0	0	0	0	0	0	0	1	0	0	LOC594315	114	1	0	0
peak11130	NW_022145598.1	16506702	16506935	1	1	0	0	0	0	0	0	0	1	0	0	LOC105443749	15147	0	0	1
peak11131	NW_022145598.1	16519291	16519541	0	0	0	0	0	0	0	0	0	1	0	0	LOC105443749	2541	0	1	0
peak11132	NW_022145598.1	16521811	16521958	0	0	0	0	0	0	0	0	0	1	0	0	LOC105443749	124	1	0	0
peak11133	NW_022145598.1	16528710	16528935	1	1	0	0	0	0	0	0	0	1	0	0	LOC105443749	-6629	0	0	1
peak11134	NW_022145598.1	16601677	16602268	0	0	0	0	0	0	0	0	0	1	0	0	LOC115923020	7126	0	0	1
peak11135	NW_022145598.1	16623933	16624160	1	1	0	0	0	0	0	0	0	1	0	0	LOC100890130	5317	0	0	1
peak11136	NW_022145598.1	16627137	16627481	1	1	0	0	0	0	0	0	0	1	0	0	LOC100890130	1996	0	1	0
peak11137	NW_022145598.1	16629436	16630048	1	1	0	0	0	0	0	0	0	1	0	0	LOC100890130	0	1	0	0
peak11138	NW_022145598.1	16638118	16638406	1	0	1	0	0	0	0	0	0	1	0	0	LOC100890130	-8642	0	0	1
peak11139	NW_022145598.1	16682798	16682971	0	0	0	0	0	0	0	0	0	1	0	0	LOC105441189	172	1	0	0
peak1114	NW_022145549.1	281016	281264	1	1	0	0	0	0	0	0	0	1	0	0	LOC115918767	7595	0	0	1
peak11140	NW_022145598.1	16820099	16820633	0	0	0	0	0	0	0	0	0	1	0	0	LOC100889906	-1961	0	1	0
peak11141	NW_022145598.1	16844527	16844804	1	0	1	0	0	0	0	0	0	1	0	0	LOC100889997	-84	1	0	0
peak11142	NW_022145598.1	16879286	16879597	1	0	1	0	0	0	0	0	0	1	0	0	LOC587169	8254	0	0	1
peak11143	NW_022145598.1	16887560	16887943	1	1	0	0	0	0	0	0	0	1	0	0	LOC587169	0	1	0	0
peak11144	NW_022145598.1	16891433	16891716	1	0	1	0	0	0	0	0	0	0	1	0	LOC576658	0	1	0	0
peak11145	NW_022145598.1	16892815	16893217	0	0	0	0	0	0	0	0	0	0	0	0	LOC576658	-1227	0	1	0
peak11146	NW_022145598.1	16896438	16896664	1	0	1	0	0	0	0	0	0	1	0	0	LOC576658	-4850	0	1	0
peak11147	NW_022145598.1	16904494	16904834	1	0	1	0	0	0	0	0	0	1	0	0	LOC576658	-12906	0	0	1
peak11148	NW_022145598.1	16937345	16938442	1	0	1	0	0	0	0	0	0	1	0	0	LOC591232	0	1	0	0
peak11149	NW_022145598.1	16945925	16946281	1	0	1	0	0	0	0	0	0	1	0	0	LOC591232	-8292	0	0	1
peak1115	NW_022145549.1	293466	293626	1	1	0	0	0	0	0	0	0	1	0	0	LOC115918767	-4608	0	1	0
peak11150	NW_022145598.1	16950765	16951089	0	0	0	0	0	0	0	0	0	1	0	0	LOC115923024	10742	0	0	1
peak11151	NW_022145598.1	16991057	16991405	1	1	0	0	0	0	0	0	0	0	0	0	LOC115923025	2249	0	1	0
peak11152	NW_022145598.1	16993550	16994057	1	1	0	0	0	0	0	0	0	1	0	0	LOC115923025	0	1	0	0
peak11153	NW_022145598.1	16996566	16996827	1	0	1	0	0	0	0	0	0	1	0	0	LOC115923025	-2913	0	1	0
peak11154	NW_022145598.1	16997228	16997563	1	0	1	0	0	0	0	0	0	1	0	0	LOC115923025	-3575	0	1	0
peak11155	NW_022145598.1	17003610	17003856	1	0	1	0	0	0	0	0	0	1	0	0	LOC115923025	-9957	0	0	1
peak11156	NW_022145598.1	17005246	17005497	1	1	0	0	0	0	0	0	0	1	0	0	LOC115923025	-11593	0	0	1
peak11157	NW_022145598.1	17007338	17007571	1	1	0	0	0	0	0	0	0	1	0	0	LOC115923025	-13685	0	0	1
peak11158	NW_022145598.1	17007829	17008154	1	0	1	0	0	0	0	0	0	1	0	0	LOC115923025	-14176	0	0	1
peak11159	NW_022145598.1	17013511	17013762	1	0	1	0	0	0	0	0	0	1	0	0	LOC764523	12429	0	0	1
peak1116	NW_022145549.1	421167	422298	1	1	0	0	0	0	0	0	1	0	1	0	LOC100888195	23103	0	0	1
peak11160	NW_022145598.1	17014929	17015380	1	0	1	0	0	0	0	0	0	1	0	0	LOC764523	10811	0	0	1
peak11161	NW_022145598.1	17020551	17020892	1	0	1	0	0	0	0	0	0	1	0	0	LOC764523	5299	0	0	1
peak11162	NW_022145598.1	17025984	17026752	1	0	1	0	0	0	0	0	0	1	0	0	LOC764523	0	1	0	0
peak11163	NW_022145598.1	17032208	17032519	1	0	1	0	0	0	0	0	0	1	0	0	LOC764523	-6014	0	0	1
peak11164	NW_022145598.1	17035749	17036121	1	0	1	0	0	0	0	0	0	1	0	0	LOC764523	-9555	0	0	1
peak11165	NW_022145598.1	17038178	17038457	1	0	1	0	0	0	0	0	0	1	0	0	LOC764523	-11984	0	0	1
peak11166	NW_022145598.1	17051428	17051651	1	0	1	0	0	0	0	0	0	1	0	0	LOC764523	-25234	0	0	1
peak11167	NW_022145598.1	17076080	17076259	0	0	0	0	0	0	0	0	0	1	0	0	LOC115923205	45648	0	0	1
peak11168	NW_022145598.1	17098544	17098805	1	1	0	0	0	0	0	0	0	0	0	0	LOC115923205	23102	0	0	1
peak11169	NW_022145598.1	17148962	17149155	1	1	0	0	0	0	0	0	0	1	0	0	LOC105439875	-11356	0	0	1
peak1117	NW_022145549.1	440892	441333	1	1	0	0	0	0	0	0	0	1	0	0	LOC100888195	4068	0	1	0
peak11170	NW_022145598.1	17195612	17196531	1	1	0	0	0	0	0	0	0	1	0	0	LOC105439871	6375	0	0	1
peak11171	NW_022145598.1	17210244	17210481	0	0	0	0	0	0	0	0	0	1	0	0	LOC105439876	-3382	0	1	0
peak11172	NW_022145598.1	17237085	17237495	1	1	0	0	0	0	0	0	0	1	0	0	LOC105439869	8300	0	0	1
peak11173	NW_022145598.1	17306733	17306954	0	0	0	0	0	0	0	0	0	1	0	0	LOC100890886	-28276	0	0	1
peak11174	NW_022145598.1	17341885	17342192	0	0	0	0	0	0	0	0	0	0	0	0	LOC588557	19432	0	0	1
peak11175	NW_022145598.1	17354811	17354961	0	0	0	0	0	0	0	0	0	1	0	0	LOC588557	6663	0	0	1
peak11176	NW_022145598.1	17377158	17377841	0	0	0	0	0	0	0	0	0	1	0	0	LOC105444132	4624	0	1	0
peak11177	NW_022145598.1	17416053	17416390	1	1	0	0	0	0	0	0	0	1	0	0	LOC105443851	-2564	0	1	0
peak11178	NW_022145598.1	17426131	17426424	0	0	0	0	0	0	0	0	0	0	0	0	LOC105443851	-12642	0	0	1
peak11179	NW_022145598.1	17469792	17470184	1	0	1	0	0	0	0	0	0	1	0	0	LOC755397	-10033	0	0	1
peak1118	NW_022145549.1	564063	564554	1	1	0	0	0	0	0	0	0	1	0	0	LOC115918755	0	1	0	0
peak11180	NW_022145598.1	17470818	17471287	1	0	1	0	0	0	0	0	0	1	0	0	LOC755397	-11059	0	0	1
peak11181	NW_022145598.1	17477247	17477392	1	1	0	0	0	0	0	0	0	1	0	0	LOC105439794	15609	0	0	1
peak11182	NW_022145598.1	17478852	17479239	1	0	1	0	0	0	0	0	0	1	0	0	LOC105439794	13762	0	0	1
peak11183	NW_022145598.1	17483715	17483906	1	0	1	0	0	0	0	0	0	1	0	0	LOC105439794	9095	0	0	1
peak11184	NW_022145598.1	17488408	17488826	1	0	1	0	0	0	0	0	0	1	0	0	LOC105439794	4175	0	1	0
peak11185	NW_022145598.1	17492210	17492717	1	0	0	1	0	0	0	0	0	1	0	0	LOC105439794	284	1	0	0
peak11186	NW_022145598.1	17492799	17493119	1	0	1	0	0	0	0	0	0	1	0	0	LOC105439794	0	1	0	0
peak11187	NW_022145598.1	17494176	17494411	1	0	1	0	0	0	0	0	0	1	0	0	LOC105439794	-1176	0	1	0
peak11188	NW_022145598.1	17496248	17496428	1	0	1	0	0	0	0	0	0	1	0	0	LOC105439794	-3248	0	1	0
peak11189	NW_022145598.1	17502738	17502929	1	0	1	0	0	0	0	0	0	1	0	0	LOC115923206	-302	1	0	0
peak1119	NW_022145549.1	568479	568689	1	1	0	0	0	0	0	0	0	1	0	0	LOC115918755	-4272	0	1	0
peak11190	NW_022145598.1	17506520	17508046	1	0	0	1	0	0	0	0	0	1	0	0	LOC115923206	-4084	0	1	0
peak11191	NW_022145598.1	17508160	17509314	1	0	0	0	0	1	0	0	0	0	0	0	LOC115923206	-5724	0	0	1
peak11192	NW_022145598.1	17538916	17539267	1	0	1	0	0	0	0	0	0	1	0	0	LOC100888879	5596	0	0	1
peak11193	NW_022145598.1	17568851	17569752	1	0	1	0	0	0	0	0	0	0	0	0	LOC589551	0	1	0	0
peak11194	NW_022145598.1	17587016	17587213	0	0	0	0	0	0	0	0	0	1	0	0	LOC589551	-17974	0	0	1
peak11195	NW_022145598.1	17592980	17593417	0	0	0	0	0	0	0	0	0	1	0	0	LOC100890665	17066	0	0	1
peak11196	NW_022145598.1	17599653	17599891	1	0	1	0	0	0	0	0	0	1	0	0	LOC100890665	10592	0	0	1
peak11197	NW_022145598.1	17610640	17610930	1	0	1	0	0	0	0	0	0	1	0	0	LOC100890665	-158	1	0	0
peak11198	NW_022145598.1	17614311	17614511	1	0	1	0	0	0	0	0	0	0	0	0	LOC100890665	-3829	0	1	0
peak11199	NW_022145598.1	17633697	17634023	1	1	0	0	0	0	0	0	0	1	0	0	TRNAK-UUU	8002	0	0	1
peak112	NW_022145495.1	17160	17588	0	0	0	0	0	0	0	0	0	0	0	0	.	-1	1	0	0
peak1120	NW_022145549.1	587107	587350	0	0	0	0	0	0	0	0	0	1	0	0	LOC115918756	-105	1	0	0
peak11200	NW_022145598.1	17646103	17646364	1	1	0	0	0	0	0	0	0	1	0	0	LOC100888726	599	1	0	0
peak11201	NW_022145598.1	17653291	17653567	0	0	0	0	0	0	0	0	0	1	0	0	LOC100888726	-6329	0	0	1
peak11202	NW_022145598.1	17655575	17655812	0	0	0	0	0	0	0	0	0	1	0	0	LOC576958	6159	0	0	1
peak11203	NW_022145598.1	17661798	17662620	1	0	1	0	0	0	0	0	0	1	0	0	LOC576958	0	1	0	0
peak11204	NW_022145598.1	17663222	17663417	1	0	1	0	0	0	0	0	0	1	0	0	LOC576958	-1252	0	1	0
peak11205	NW_022145598.1	17666890	17667174	0	0	0	0	0	0	0	0	0	1	0	0	LOC576958	-4920	0	1	0
peak11206	NW_022145598.1	17689001	17689510	1	0	1	0	0	0	0	0	0	1	0	0	LOC576757	0	1	0	0
peak11207	NW_022145598.1	17692985	17693190	1	1	0	0	0	0	0	0	0	1	0	0	LOC756415	-166	1	0	0
peak11208	NW_022145598.1	17794131	17794606	1	1	0	0	0	0	0	0	0	1	0	0	SFK1	14933	0	0	1
peak11209	NW_022145598.1	17830232	17831067	1	1	0	0	0	0	0	0	0	1	0	0	LOC100891678	11636	0	0	1
peak1121	NW_022145549.1	655622	655790	1	1	0	0	0	0	0	0	0	1	0	0	LOC754306	184	1	0	0
peak11210	NW_022145598.1	17842540	17843015	1	1	0	0	0	0	0	0	0	1	0	0	LOC100891678	0	1	0	0
peak11211	NW_022145598.1	17847881	17848655	1	1	0	0	0	0	0	0	0	0	0	0	LOC100891741	0	1	0	0
peak11212	NW_022145598.1	17855296	17855487	1	0	1	0	0	0	0	0	0	1	0	0	LOC100891741	-7172	0	0	1
peak11213	NW_022145598.1	17855541	17855917	1	1	0	0	0	0	0	0	0	1	0	0	LOC100891741	-7417	0	0	1
peak11214	NW_022145598.1	17877067	17877578	1	0	1	0	0	0	0	0	0	1	0	0	LOC756374	0	1	0	0
peak11215	NW_022145598.1	17931041	17931241	1	1	0	0	0	0	0	0	0	1	0	0	LOC115923208	58	1	0	0
peak11216	NW_022145598.1	17931394	17931640	1	1	0	0	0	0	0	0	0	1	0	0	LOC115923208	-96	1	0	0
peak11217	NW_022145598.1	17962322	17962885	0	0	0	0	0	0	0	0	0	0	0	0	LOC115923212	0	1	0	0
peak11218	NW_022145598.1	17968094	17968495	0	0	0	0	0	0	0	0	0	1	0	0	LOC100892620	4915	0	1	0
peak11219	NW_022145598.1	17985694	17985934	1	1	0	0	0	0	0	0	0	1	0	0	LOC584833	-87	1	0	0
peak1122	NW_022145549.1	665278	665570	1	1	0	0	0	0	0	0	0	1	0	0	LOC586683	0	1	0	0
peak11220	NW_022145598.1	18009648	18010289	1	1	0	0	0	0	0	0	0	1	0	0	LOC115923029	0	1	0	0
peak11221	NW_022145598.1	18010357	18010622	1	1	0	0	0	0	0	0	0	1	0	0	LOC115923029	-158	1	0	0
peak11222	NW_022145598.1	18014884	18015180	1	1	0	0	0	0	0	0	0	1	0	0	LOC105446431	-125	1	0	0
peak11223	NW_022145598.1	18057936	18058267	1	0	1	0	0	0	0	0	0	1	0	0	LOC592086	0	1	0	0
peak11224	NW_022145598.1	18146748	18146935	1	1	0	0	0	0	0	0	0	1	0	0	LOC589571	330	1	0	0
peak11225	NW_022145598.1	18147125	18147338	1	1	0	0	0	0	0	0	0	1	0	0	LOC589571	0	1	0	0
peak11226	NW_022145598.1	18147443	18147815	1	1	0	0	0	0	0	0	0	1	0	0	LOC589571	-179	1	0	0
peak11227	NW_022145598.1	18160003	18160449	1	1	0	0	0	0	0	0	0	1	0	0	LOC100891192	0	1	0	0
peak11228	NW_022145598.1	18184002	18184171	1	1	0	0	0	0	0	0	0	1	0	0	LOC592852	104	1	0	0
peak11229	NW_022145598.1	18202198	18202460	1	1	0	0	0	0	0	0	0	1	0	0	LOC593521	227	1	0	0
peak1123	NW_022145549.1	709806	709978	1	1	0	0	0	0	0	0	0	1	0	0	LOC105439764	-157	1	0	0
peak11230	NW_022145598.1	18277248	18277457	1	1	0	0	0	0	0	0	0	1	0	0	LOC115923032	-148	1	0	0
peak11231	NW_022145598.1	18294551	18294762	1	1	0	0	0	0	0	0	0	1	0	0	LOC105446986	-4802	0	1	0
peak11232	NW_022145598.1	18294845	18295157	1	1	0	0	0	0	0	0	0	1	0	0	LOC105446986	-5096	0	0	1
peak11233	NW_022145598.1	18340036	18340207	1	1	0	0	0	0	0	0	0	1	0	0	LOC763209	-4936	0	1	0
peak11234	NW_022145598.1	18392602	18392796	1	1	0	0	0	0	0	0	0	1	0	0	LOC105445439	23776	0	0	1
peak11235	NW_022145598.1	18529362	18529775	0	0	0	0	0	0	0	0	0	1	0	0	LOC115923215	-17737	0	0	1
peak11236	NW_022145598.1	18557645	18557823	1	1	0	0	0	0	0	0	0	1	0	0	LOC115923215	-46020	0	0	1
peak11237	NW_022145598.1	18622460	18622631	1	1	0	0	0	0	0	0	1	0	0	1	LOC115923034	55444	0	0	1
peak11238	NW_022145598.1	18639025	18639253	1	1	0	0	0	0	0	0	0	1	0	0	LOC115923034	38822	0	0	1
peak11239	NW_022145598.1	18648841	18649021	1	1	0	0	0	0	0	0	0	1	0	0	LOC115923034	29054	0	0	1
peak1124	NW_022145549.1	783696	784232	1	1	0	0	0	0	0	0	0	0	0	0	LOC105436450	-17650	0	0	1
peak11240	NW_022145598.1	18651069	18651237	1	1	0	0	0	0	0	0	0	1	0	0	LOC115923034	26838	0	0	1
peak11241	NW_022145598.1	18652040	18652336	1	1	0	0	0	0	0	0	0	1	0	0	LOC115923034	25739	0	0	1
peak11242	NW_022145598.1	18668371	18668541	1	1	0	0	0	0	0	0	0	1	0	0	LOC115923034	9534	0	0	1
peak11243	NW_022145598.1	18673660	18673886	1	1	0	0	0	0	0	0	0	1	0	0	LOC115923034	4189	0	1	0
peak11244	NW_022145598.1	18676226	18676466	1	1	0	0	0	0	0	0	0	1	0	0	LOC115923034	1609	0	1	0
peak11245	NW_022145598.1	18683708	18683881	1	0	1	0	0	0	0	0	0	1	0	0	LOC115923034	-5634	0	0	1
peak11246	NW_022145598.1	18684993	18685348	1	0	1	0	0	0	0	0	0	1	0	0	LOC115923034	-6919	0	0	1
peak11247	NW_022145598.1	18697250	18697473	1	1	0	0	0	0	0	0	0	1	0	0	LOC115923034	-19176	0	0	1
peak11248	NW_022145598.1	18701442	18701589	1	1	0	0	0	0	0	0	0	1	0	0	LOC115923034	-23368	0	0	1
peak11249	NW_022145598.1	18702638	18703111	1	1	0	0	0	0	0	0	0	1	0	0	LOC115923034	-24564	0	0	1
peak1125	NW_022145549.1	874177	874391	1	1	0	0	0	0	0	0	0	1	0	0	LOC100893336	0	1	0	0
peak11250	NW_022145598.1	18711813	18712120	1	1	0	0	0	0	0	0	0	1	0	0	LOC574688	31577	0	0	1
peak11251	NW_022145598.1	18720116	18720348	1	1	0	0	0	0	0	0	0	1	0	0	LOC574688	23349	0	0	1
peak11252	NW_022145598.1	18743574	18743739	1	1	0	0	0	0	0	0	0	1	0	0	LOC574688	0	1	0	0
peak11253	NW_022145598.1	18754530	18754795	1	0	1	0	0	0	0	0	0	0	0	0	LOC587682	5581	0	0	1
peak11254	NW_022145598.1	18760260	18760600	1	1	0	0	0	0	0	0	0	0	0	0	LOC587682	0	1	0	0
peak11255	NW_022145598.1	18875985	18876183	1	1	0	0	0	0	0	0	0	1	0	0	LOC590529	230	1	0	0
peak11256	NW_022145598.1	19113944	19114172	1	1	0	0	0	0	0	0	0	0	0	1	LOC756999	168	1	0	0
peak11257	NW_022145598.1	19114217	19114405	1	0	1	0	0	0	0	0	0	1	0	0	LOC756999	0	1	0	0
peak11258	NW_022145598.1	19117528	19118126	1	0	1	0	0	0	0	0	0	1	0	0	LOC591840	0	1	0	0
peak11259	NW_022145598.1	19120910	19121219	1	0	1	0	0	0	0	0	0	1	0	0	LOC591840	-3223	0	1	0
peak1126	NW_022145549.1	875280	875591	1	1	0	0	0	0	0	0	0	1	0	0	LOC100893336	-916	0	1	0
peak11260	NW_022145598.1	19123368	19123576	1	1	0	0	0	0	0	0	0	1	0	0	LOC591840	-5681	0	0	1
peak11261	NW_022145598.1	19191062	19191270	1	1	0	0	0	0	0	0	0	1	0	0	LOC754128	2790	0	1	0
peak11262	NW_022145598.1	19193597	19194144	1	0	1	0	0	0	0	0	0	1	0	0	LOC754128	0	1	0	0
peak11263	NW_022145598.1	19196111	19196294	1	1	0	0	0	0	0	0	0	1	0	0	LOC754128	-2052	0	1	0
peak11264	NW_022145598.1	19200911	19201767	1	1	0	0	0	0	0	0	0	1	0	0	LOC589801	0	1	0	0
peak11265	NW_022145598.1	19218236	19218463	1	1	0	0	0	0	1	0	0	0	0	1	LOC594572	1703	0	1	0
peak11266	NW_022145598.1	19220029	19220940	1	0	0	1	0	0	0	0	0	1	0	0	LOC594572	0	1	0	0
peak11267	NW_022145598.1	19252238	19252844	1	0	1	0	0	0	0	0	0	1	0	0	LOC594575	0	1	0	0
peak11268	NW_022145598.1	19341331	19341870	1	1	0	0	0	0	0	0	0	1	0	0	LOC752079	2155	0	1	0
peak11269	NW_022145598.1	19475020	19475874	1	1	0	0	0	0	0	0	0	0	0	0	LOC100888657	0	1	0	0
peak1127	NW_022145549.1	924828	925087	1	1	0	0	0	0	0	0	0	1	0	0	LOC105445656	-8769	0	0	1
peak11270	NW_022145598.1	19696322	19697040	1	1	0	0	0	0	0	0	0	1	0	0	LOC576326	-93	1	0	0
peak11271	NW_022145598.1	19697084	19697890	1	1	0	0	0	0	0	0	0	1	0	0	LOC576326	-855	0	1	0
peak11272	NW_022145598.1	19706777	19707352	1	0	1	0	0	0	0	1	0	0	1	0	LOC105444778	0	1	0	0
peak11273	NW_022145598.1	19707383	19707488	1	1	0	0	0	0	0	0	0	1	0	0	LOC105444778	-343	1	0	0
peak11274	NW_022145598.1	19724221	19724655	1	0	1	0	0	0	0	0	0	1	0	0	LOC105444778	-17181	0	0	1
peak11275	NW_022145598.1	19762747	19762999	1	1	0	0	0	0	0	0	0	1	0	0	LOC763828	1623	0	1	0
peak11276	NW_022145598.1	19785689	19785920	1	1	0	0	0	0	0	0	0	1	0	0	LOC115923221	-1847	0	1	0
peak11277	NW_022145598.1	19815355	19815801	0	0	0	0	0	0	0	0	0	1	0	0	LOC577581	9358	0	0	1
peak11278	NW_022145598.1	19817237	19817414	0	0	0	0	0	0	0	0	0	1	0	0	LOC577581	7745	0	0	1
peak11279	NW_022145598.1	19840103	19840276	0	0	0	0	0	0	0	0	0	1	0	0	LOC105446050	-4939	0	1	0
peak1128	NW_022145549.1	1188007	1188246	1	1	0	0	0	0	0	0	0	1	0	0	LOC115925552	14054	0	0	1
peak11280	NW_022145598.1	19842879	19843224	1	1	0	0	0	0	0	0	0	1	0	0	LOC105446049	4756	0	1	0
peak11281	NW_022145598.1	19845618	19845999	0	0	0	0	0	0	0	0	0	1	0	0	LOC105446049	1981	0	1	0
peak11282	NW_022145598.1	19854223	19854527	1	1	0	0	0	0	0	0	0	1	0	0	LOC105446049	-6244	0	0	1
peak11283	NW_022145598.1	19855797	19856202	1	1	0	0	0	0	0	0	0	1	0	0	LOC105440110	6930	0	0	1
peak11284	NW_022145598.1	19862945	19863359	1	1	0	0	0	0	0	0	0	1	0	0	LOC105440110	0	1	0	0
peak11285	NW_022145598.1	19871521	19871764	0	0	0	0	0	0	0	0	0	0	0	0	LOC115923222	837	1	0	0
peak11286	NW_022145598.1	19872306	19872528	0	0	0	0	0	0	0	0	0	0	0	0	LOC115923222	73	1	0	0
peak11287	NW_022145598.1	19874245	19874906	1	1	0	0	0	0	0	0	0	1	0	0	LOC115923222	-1645	0	1	0
peak11288	NW_022145598.1	19879973	19880152	1	1	0	0	0	0	0	0	0	1	0	0	LOC115923222	-7373	0	0	1
peak11289	NW_022145598.1	19905436	19905595	1	1	0	0	0	0	0	0	0	1	0	0	LOC115923223	17131	0	0	1
peak1129	NW_022145549.1	1206119	1206595	1	1	0	0	0	0	0	0	0	1	0	0	LOC115925552	-3820	0	1	0
peak11290	NW_022145598.1	19946856	19947222	1	1	0	0	0	0	0	0	0	1	0	0	LOC756446	6331	0	0	1
peak11291	NW_022145598.1	19961395	19961874	0	0	0	0	0	0	0	0	0	0	0	0	LOC756446	-7843	0	0	1
peak11292	NW_022145598.1	19998845	19999029	1	1	0	0	0	0	0	0	1	0	1	0	LOC105439618	-22563	0	0	1
peak11293	NW_022145598.1	20020343	20021140	0	0	0	0	0	0	0	0	0	1	0	0	LOC105439617	9599	0	0	1
peak11294	NW_022145598.1	20022260	20022692	1	0	1	0	0	0	0	0	0	1	0	0	LOC105439617	8047	0	0	1
peak11295	NW_022145598.1	20023094	20023439	1	0	1	0	0	0	0	1	0	0	1	0	LOC105439617	7300	0	0	1
peak11296	NW_022145598.1	20024751	20024900	1	1	0	0	0	0	0	0	0	1	0	0	LOC105439617	5839	0	0	1
peak11297	NW_022145598.1	20030299	20030736	1	1	0	0	0	0	0	0	0	1	0	0	LOC105439617	3	1	0	0
peak11298	NW_022145598.1	20032972	20033552	1	0	1	0	0	0	0	0	0	1	0	0	LOC575080	0	1	0	0
peak11299	NW_022145598.1	20040538	20041056	0	0	0	0	0	0	0	0	0	0	0	0	LOC575080	-7470	0	0	1
peak113	NW_022145503.1	3933	4383	1	1	0	0	0	0	0	0	0	1	0	0	.	-1	1	0	0
peak1130	NW_022145549.1	1223309	1223464	1	1	0	0	0	0	0	0	0	1	0	0	LOC115925552	-21010	0	0	1
peak11300	NW_022145598.1	20047065	20047401	1	0	1	0	0	0	0	0	0	1	0	0	LOC575080	-13997	0	0	1
peak11301	NW_022145598.1	20056616	20057033	0	0	0	0	0	0	0	0	0	1	0	0	LOC575151	4382	0	1	0
peak11302	NW_022145598.1	20058894	20059125	1	0	1	0	0	0	0	0	0	1	0	0	LOC575151	2290	0	1	0
peak11303	NW_022145598.1	20061277	20061555	1	0	0	1	0	0	0	0	0	1	0	0	LOC575151	0	1	0	0
peak11304	NW_022145598.1	20062862	20063293	1	0	1	0	0	0	0	0	0	1	0	0	LOC575151	-1448	0	1	0
peak11305	NW_022145598.1	20065448	20066012	1	0	1	0	0	0	0	0	0	1	0	0	LOC575151	-4034	0	1	0
peak11306	NW_022145598.1	20067271	20067569	1	0	1	0	0	0	0	0	0	1	0	0	LOC575151	-5857	0	0	1
peak11307	NW_022145598.1	20068994	20069248	1	0	1	0	0	0	0	0	0	1	0	0	LOC757196	6214	0	0	1
peak11308	NW_022145598.1	20088863	20089075	1	1	0	0	0	0	1	0	0	0	0	1	LOC757196	-13402	0	0	1
peak11309	NW_022145598.1	20134338	20134587	0	0	0	0	0	0	0	0	0	1	0	0	LOC100888138	-8074	0	0	1
peak1131	NW_022145549.1	1240075	1240383	0	0	0	0	0	0	0	0	0	1	0	0	LOC591752	13917	0	0	1
peak11310	NW_022145598.1	20149867	20150275	1	0	1	0	0	0	0	0	0	1	0	0	LOC581896	0	1	0	0
peak11311	NW_022145598.1	20171785	20172341	1	0	1	0	0	0	0	0	0	1	0	0	LOC581807	0	1	0	0
peak11311	NW_022145598.1	20171785	20172341	1	0	1	0	0	0	0	0	0	1	0	0	LOC581854	0	1	0	0
peak11312	NW_022145598.1	20172349	20172588	1	0	1	0	0	0	0	0	0	1	0	0	LOC581807	-106	1	0	0
peak11313	NW_022145598.1	20183981	20184266	1	0	0	1	0	0	0	0	0	1	0	0	LOC581807	-11738	0	0	1
peak11314	NW_022145598.1	20209679	20209997	1	0	1	0	0	0	0	0	0	1	0	0	LOC581807	-37436	0	0	1
peak11315	NW_022145598.1	20218564	20218715	1	1	0	0	0	0	0	0	0	1	0	0	LOC581807	-46321	0	0	1
peak11316	NW_022145598.1	20225225	20225427	1	0	0	1	0	0	0	0	0	1	0	0	LOC105439665	42810	0	0	1
peak11317	NW_022145598.1	20243345	20243632	1	1	0	0	0	0	0	0	0	1	0	0	LOC105439665	24605	0	0	1
peak11318	NW_022145598.1	20270389	20270776	0	0	0	0	0	0	0	0	0	0	0	0	LOC105439665	-2153	0	1	0
peak11319	NW_022145598.1	20277130	20277567	1	0	1	0	0	0	0	0	0	0	0	0	LOC587543	7841	0	0	1
peak1132	NW_022145549.1	1240586	1240772	1	1	0	0	0	0	0	0	0	1	0	0	LOC591752	13528	0	0	1
peak11320	NW_022145598.1	20285819	20286012	0	0	0	0	0	0	0	0	0	0	0	0	LOC587543	-412	1	0	0
peak11321	NW_022145598.1	20287650	20287937	0	0	0	0	0	0	0	0	0	0	0	0	LOC587543	-2243	0	1	0
peak11322	NW_022145598.1	20288361	20288796	1	0	1	0	0	0	0	0	0	0	0	0	LOC587543	-2954	0	1	0
peak11323	NW_022145598.1	20289049	20289315	0	0	0	0	0	0	1	0	0	0	0	1	LOC587543	-3642	0	1	0
peak11324	NW_022145598.1	20292139	20292769	0	0	0	0	0	0	0	0	0	0	0	0	LOC754791	1730	0	1	0
peak11325	NW_022145598.1	20295513	20295769	1	0	1	0	0	0	0	0	0	1	0	0	LOC754791	-1015	0	1	0
peak11326	NW_022145598.1	20301279	20301631	0	0	0	0	0	0	0	0	0	1	0	0	LOC756419	-1860	0	1	0
peak11327	NW_022145598.1	20303473	20303789	0	0	0	0	0	0	0	0	0	1	0	0	LOC756419	-4054	0	1	0
peak11328	NW_022145598.1	20310155	20310408	1	0	1	0	0	0	0	0	0	0	0	0	LOC756419	-10736	0	0	1
peak11329	NW_022145598.1	20327309	20327798	1	0	1	0	0	0	0	0	0	1	0	0	LOC756419	-27890	0	0	1
peak1133	NW_022145549.1	1290595	1290831	1	1	0	0	0	0	0	0	0	1	0	0	LOC115925455	1510	0	1	0
peak11330	NW_022145598.1	20357153	20357887	1	1	0	0	0	0	0	0	0	0	0	0	LOC589388	232	1	0	0
peak11331	NW_022145598.1	20364498	20364701	1	0	0	1	0	0	0	0	0	1	0	0	LOC589388	-6380	0	0	1
peak11332	NW_022145598.1	20414660	20414951	1	0	1	0	0	0	0	0	0	1	0	0	LOC115923042	-23275	0	0	1
peak11333	NW_022145598.1	20434389	20434754	1	0	1	0	0	0	0	0	0	1	0	0	LOC582890	5130	0	0	1
peak11334	NW_022145598.1	20439222	20440116	1	0	0	1	0	0	0	0	0	1	0	0	LOC582890	0	1	0	0
peak11335	NW_022145598.1	20483800	20483994	1	0	1	0	0	0	0	0	0	1	0	0	LOC589021	-23243	0	0	1
peak11336	NW_022145598.1	20488908	20489258	1	1	0	0	0	0	0	0	0	1	0	0	LOC589021	-28351	0	0	1
peak11337	NW_022145598.1	20491994	20492289	1	0	1	0	0	0	0	0	0	1	0	0	LOC589021	-31437	0	0	1
peak11338	NW_022145598.1	20493708	20494315	1	0	1	0	0	0	0	0	0	1	0	0	LOC589021	-33151	0	0	1
peak11339	NW_022145598.1	20500440	20500713	1	0	1	0	0	0	0	0	0	1	0	0	LOC589021	-39883	0	0	1
peak1134	NW_022145549.1	1412432	1412640	1	1	0	0	0	0	0	0	0	1	0	0	LOC115918008	3426	0	1	0
peak11340	NW_022145598.1	20501215	20501468	1	1	0	0	0	0	0	0	0	1	0	0	LOC589021	-40658	0	0	1
peak11341	NW_022145598.1	20508419	20508952	1	0	1	0	0	0	0	0	0	1	0	0	LOC581339	39175	0	0	1
peak11342	NW_022145598.1	20510150	20510417	1	0	1	0	0	0	0	0	0	1	0	0	LOC581339	37710	0	0	1
peak11343	NW_022145598.1	20512104	20512545	1	0	1	0	0	0	0	0	0	1	0	0	LOC581339	35582	0	0	1
peak11344	NW_022145598.1	20513201	20513538	1	0	1	0	0	0	0	0	0	1	0	0	LOC581339	34589	0	0	1
peak11345	NW_022145598.1	20514459	20514783	1	0	1	0	0	0	0	0	0	1	0	0	LOC581339	33344	0	0	1
peak11346	NW_022145598.1	20515749	20516005	1	0	1	0	0	0	0	0	0	1	0	0	LOC581339	32122	0	0	1
peak11347	NW_022145598.1	20517714	20517942	1	0	1	0	0	0	0	0	0	1	0	0	LOC581339	30185	0	0	1
peak11348	NW_022145598.1	20522722	20523139	1	0	1	0	0	0	0	0	0	1	0	0	LOC581339	24988	0	0	1
peak11349	NW_022145598.1	20523980	20524695	1	0	1	0	0	0	0	0	0	1	0	0	LOC581339	23432	0	0	1
peak1135	NW_022145549.1	1427989	1428320	1	1	0	0	0	0	0	0	0	1	0	0	LOC115918008	0	1	0	0
peak11350	NW_022145598.1	20537609	20537801	1	0	1	0	0	0	0	0	0	1	0	0	LOC581339	10326	0	0	1
peak11351	NW_022145598.1	20538600	20538976	1	0	1	0	0	0	0	0	0	1	0	0	LOC581339	9151	0	0	1
peak11352	NW_022145598.1	20539629	20539914	1	0	1	0	0	0	0	0	0	1	0	0	LOC581339	8213	0	0	1
peak11353	NW_022145598.1	20543973	20544240	1	0	1	0	0	0	0	0	0	1	0	0	LOC581339	3887	0	1	0
peak11354	NW_022145598.1	20547205	20547421	0	0	0	0	0	0	0	0	0	1	0	0	LOC581339	706	1	0	0
peak11355	NW_022145598.1	20547763	20548683	1	0	0	1	0	0	0	0	0	1	0	0	LOC581339	0	1	0	0
peak11356	NW_022145598.1	20549977	20550238	1	0	1	0	0	0	0	0	0	1	0	0	LOC581339	-1851	0	1	0
peak11357	NW_022145598.1	20559431	20559606	1	0	1	0	0	0	0	0	0	1	0	0	LOC581339	-11305	0	0	1
peak11358	NW_022145598.1	20562724	20563068	1	0	1	0	0	0	0	0	0	1	0	0	LOC581339	-14598	0	0	1
peak11359	NW_022145598.1	20565147	20565520	1	0	0	1	0	0	0	0	0	1	0	0	LOC581339	-17021	0	0	1
peak1136	NW_022145549.1	1528311	1528817	1	1	0	0	0	0	0	0	0	1	0	0	LOC105436392	5825	0	0	1
peak11360	NW_022145598.1	20567620	20567874	1	0	1	0	0	0	0	0	0	1	0	0	LOC581339	-19494	0	0	1
peak11361	NW_022145598.1	20573313	20573654	1	0	1	0	0	0	0	0	0	0	0	0	LOC581339	-25187	0	0	1
peak11362	NW_022145598.1	20575212	20575576	1	0	1	0	0	0	0	0	0	0	0	1	LOC581339	-27086	0	0	1
peak11363	NW_022145598.1	20591382	20591689	1	0	1	0	0	0	0	0	0	1	0	0	LOC581339	-43256	0	0	1
peak11364	NW_022145598.1	20592401	20592647	1	0	0	1	0	0	0	0	0	1	0	0	LOC581339	-44275	0	0	1
peak11365	NW_022145598.1	20597313	20597573	1	1	0	0	0	0	0	0	0	1	0	0	LOC581339	-49187	0	0	1
peak11366	NW_022145598.1	20601402	20601629	1	0	1	0	0	0	0	0	0	0	0	0	LOC581339	-53276	0	0	1
peak11367	NW_022145598.1	20602236	20602440	1	0	1	0	0	0	0	0	0	1	0	0	LOC581339	-54110	0	0	1
peak11368	NW_022145598.1	20619666	20620050	1	0	1	0	0	0	0	0	0	1	0	0	LOC581339	-71540	0	0	1
peak11369	NW_022145598.1	20622157	20622551	1	0	1	0	0	0	0	0	0	1	0	0	LOC581339	-74031	0	0	1
peak1137	NW_022145549.1	1544931	1545170	1	1	0	0	0	0	0	0	0	1	0	0	LOC115918765	0	1	0	0
peak11370	NW_022145598.1	20633682	20634279	1	0	1	0	0	0	0	0	0	1	0	0	LOC581339	-85556	0	0	1
peak11371	NW_022145598.1	20644535	20644748	1	0	1	0	0	0	0	0	0	1	0	0	LOC575445	85695	0	0	1
peak11372	NW_022145598.1	20645184	20645590	1	0	1	0	0	0	0	0	0	1	0	0	LOC575445	84853	0	0	1
peak11373	NW_022145598.1	20654469	20654693	1	0	1	0	0	0	0	0	0	1	0	0	LOC575445	75750	0	0	1
peak11374	NW_022145598.1	20657192	20657624	1	0	1	0	0	0	0	0	0	1	0	0	LOC575445	72819	0	0	1
peak11375	NW_022145598.1	20659555	20659824	1	0	1	0	0	0	0	0	0	1	0	0	LOC575445	70619	0	0	1
peak11376	NW_022145598.1	20667258	20667761	1	0	1	0	0	0	0	0	0	1	0	0	LOC575445	62682	0	0	1
peak11377	NW_022145598.1	20683238	20683548	1	0	1	0	0	0	0	0	0	1	0	0	LOC575445	46895	0	0	1
peak11378	NW_022145598.1	20685136	20685334	1	1	0	0	0	0	0	0	0	1	0	0	LOC575445	45109	0	0	1
peak11379	NW_022145598.1	20685409	20685687	1	0	1	0	0	0	0	0	0	1	0	0	LOC575445	44756	0	0	1
peak1138	NW_022145549.1	1545188	1545715	0	0	0	0	0	0	0	0	0	0	0	0	LOC115918765	-128	1	0	0
peak11380	NW_022145598.1	20688661	20689220	1	0	1	0	0	0	0	0	0	1	0	0	LOC575445	41223	0	0	1
peak11381	NW_022145598.1	20698083	20698461	1	0	1	0	0	0	0	0	1	0	1	0	LOC575445	31982	0	0	1
peak11382	NW_022145598.1	20711659	20711925	1	1	0	0	0	0	0	0	1	0	1	0	LOC575445	18518	0	0	1
peak11383	NW_022145598.1	20715318	20715672	1	0	1	0	0	0	0	0	0	1	0	0	LOC575445	14771	0	0	1
peak11384	NW_022145598.1	20730017	20730678	1	0	1	0	0	0	0	0	0	1	0	0	LOC575445	0	1	0	0
peak11385	NW_022145598.1	20748611	20749039	1	0	0	1	0	0	0	0	0	1	0	0	LOC575445	-7411	0	0	1
peak11386	NW_022145598.1	20755115	20755703	1	0	1	0	0	0	0	0	0	1	0	0	LOC575445	-13915	0	0	1
peak11387	NW_022145598.1	20769424	20769826	1	0	1	0	0	0	0	0	0	1	0	0	LOC575445	-28224	0	0	1
peak11388	NW_022145598.1	20776823	20777104	1	0	1	0	0	0	0	0	0	1	0	0	LOC105445585	21866	0	0	1
peak11389	NW_022145598.1	20778957	20779127	1	1	0	0	0	0	0	0	0	1	0	0	LOC105445585	19843	0	0	1
peak1139	NW_022145549.1	1563015	1563308	1	1	0	0	0	0	0	0	0	1	0	0	LOC115925456	-3489	0	1	0
peak11390	NW_022145598.1	20812187	20812623	1	1	0	0	0	0	0	0	0	1	0	0	LOC105438960	0	1	0	0
peak11391	NW_022145598.1	20850387	20850639	1	1	0	0	0	0	0	0	0	1	0	0	LOC594417	37786	0	0	1
peak11392	NW_022145598.1	20875844	20876093	0	0	0	0	0	0	0	0	0	0	0	0	LOC594417	12332	0	0	1
peak11393	NW_022145598.1	20885219	20885575	0	0	0	0	0	0	0	0	0	0	0	0	LOC594417	2850	0	1	0
peak11394	NW_022145598.1	20885921	20886280	1	1	0	0	0	0	0	0	0	0	0	0	LOC594417	2145	0	1	0
peak11395	NW_022145598.1	20888116	20888383	0	0	0	0	0	0	0	0	0	1	0	0	LOC594417	42	1	0	0
peak11396	NW_022145598.1	21161417	21161586	1	1	0	0	0	0	0	0	0	1	0	0	LOC115923045	201	1	0	0
peak11397	NW_022145598.1	21487426	21487988	1	0	1	0	0	0	0	0	0	1	0	0	LOC577099	0	1	0	0
peak11398	NW_022145598.1	21488294	21488632	1	1	0	0	0	0	0	0	0	1	0	0	LOC577099	-607	0	1	0
peak11399	NW_022145598.1	21516254	21517042	1	0	0	1	0	0	0	0	0	1	0	0	LOC577159	22189	0	0	1
peak114	NW_022145506.1	2618	3181	0	0	0	0	0	0	0	0	0	1	0	0	LOC574978	-791	0	1	0
peak1140	NW_022145549.1	1610194	1610380	1	1	0	0	0	0	0	0	0	1	0	0	LOC100889209	21320	0	0	1
peak11400	NW_022145598.1	21525360	21525617	1	0	1	0	0	0	0	0	0	1	0	0	LOC577159	13614	0	0	1
peak11401	NW_022145598.1	21526244	21526483	1	0	1	0	0	0	0	0	0	1	0	0	LOC577159	12748	0	0	1
peak11402	NW_022145598.1	21534632	21535282	1	0	1	0	0	0	0	0	0	1	0	0	LOC577159	3949	0	1	0
peak11403	NW_022145598.1	21537464	21537918	1	0	1	0	0	0	0	0	0	1	0	0	LOC577159	1313	0	1	0
peak11404	NW_022145598.1	21546283	21547198	1	0	1	0	0	0	0	0	0	0	0	0	LOC577159	0	1	0	0
peak11405	NW_022145598.1	21547272	21547642	1	1	0	0	0	0	0	0	0	1	0	0	LOC576829	184	1	0	0
peak11406	NW_022145598.1	21557292	21557707	1	0	1	0	0	0	1	0	0	0	0	1	LOC577221	8674	0	0	1
peak11407	NW_022145598.1	21564106	21564339	1	1	0	0	0	0	0	0	0	1	0	0	LOC577221	2042	0	1	0
peak11408	NW_022145598.1	21565419	21565852	1	1	0	0	0	0	0	0	0	1	0	0	LOC577221	529	1	0	0
peak11409	NW_022145598.1	21566167	21566769	1	1	0	0	0	0	0	1	0	0	1	0	LOC577221	0	1	0	0
peak1141	NW_022145549.1	1649992	1650206	1	1	0	0	0	0	0	0	0	1	0	0	LOC100889209	-18293	0	0	1
peak11410	NW_022145598.1	21568790	21569368	1	1	0	0	0	0	0	0	0	1	0	0	LOC577221	-2408	0	1	0
peak11411	NW_022145598.1	21606766	21606975	0	0	0	0	0	0	0	0	0	1	0	0	LOC577221	-40384	0	0	1
peak11412	NW_022145598.1	21631488	21631872	0	0	0	0	0	0	0	0	0	0	0	0	LOC105446650	20283	0	0	1
peak11413	NW_022145598.1	21636417	21637026	0	0	0	0	0	0	0	0	0	0	0	0	LOC105446650	15129	0	0	1
peak11414	NW_022145598.1	21641120	21641895	1	0	1	0	0	0	0	0	0	1	0	0	LOC105446650	10260	0	0	1
peak11415	NW_022145598.1	21653975	21654258	1	0	1	0	0	0	0	0	0	1	0	0	LOC105446650	-1821	0	1	0
peak11416	NW_022145598.1	21657425	21657969	1	0	1	0	0	0	0	0	0	1	0	0	LOC100893296	-1158	0	1	0
peak11417	NW_022145598.1	21674741	21675029	0	0	0	0	0	0	0	0	0	0	0	0	LOC105446652	2503	0	1	0
peak11418	NW_022145598.1	21677316	21677776	1	1	0	0	0	0	0	0	0	1	0	0	LOC105446652	0	1	0	0
peak11419	NW_022145598.1	21681740	21682068	1	1	0	0	0	0	0	0	0	1	0	0	LOC105446649	1105	0	1	0
peak1142	NW_022145550.1	18955	19155	0	0	0	0	0	0	0	0	0	0	0	0	LOC594646	-13485	0	0	1
peak11420	NW_022145598.1	21683478	21683774	0	0	0	0	0	0	0	0	0	1	0	0	LOC105446649	-306	1	0	0
peak11421	NW_022145598.1	21693285	21693534	1	1	0	0	0	0	0	0	0	1	0	0	LOC105446649	-10113	0	0	1
peak11422	NW_022145598.1	21706143	21706777	1	0	1	0	0	0	0	0	1	0	1	0	LOC577341	-297	1	0	0
peak11423	NW_022145598.1	21709658	21709981	1	1	0	0	0	0	0	0	0	1	0	0	LOC577341	949	1	0	0
peak11424	NW_022145598.1	21710507	21711315	1	0	1	0	0	0	0	0	0	1	0	0	LOC577341	0	1	0	0
peak11425	NW_022145598.1	21722293	21722965	1	0	1	0	0	0	0	0	0	1	0	0	LOC577341	3375	0	1	0
peak11426	NW_022145598.1	21724386	21724598	1	1	0	0	0	0	0	0	0	1	0	0	LOC577341	1742	0	1	0
peak11427	NW_022145598.1	21725925	21726442	1	1	0	0	0	0	0	0	0	1	0	0	LOC577341	0	1	0	0
peak11428	NW_022145598.1	21733223	21733822	1	0	0	0	0	1	0	0	0	1	0	0	LOC115923047	-5264	0	0	1
peak11429	NW_022145598.1	21734092	21734397	1	1	0	0	0	0	0	0	0	1	0	0	LOC115923047	-6133	0	0	1
peak1143	NW_022145550.1	40909	41168	0	0	0	0	0	0	0	0	0	1	0	0	LOC578838	-4563	0	1	0
peak11430	NW_022145598.1	21766667	21767157	1	1	0	0	0	0	0	0	0	1	0	0	LOC100893748	480	1	0	0
peak11431	NW_022145598.1	21767488	21767876	1	1	0	0	0	0	0	0	0	1	0	0	LOC100893748	0	1	0	0
peak11432	NW_022145598.1	21775630	21775925	1	0	1	0	0	0	0	0	0	1	0	0	LOC100893748	-7994	0	0	1
peak11433	NW_022145598.1	21803379	21804202	1	0	1	0	0	0	0	1	0	0	1	0	LOC100888377	-16	1	0	0
peak11434	NW_022145598.1	21832167	21832341	1	1	0	0	0	0	0	0	0	1	0	0	LOC585736	1149	0	1	0
peak11435	NW_022145598.1	21833352	21833883	1	1	0	0	0	0	0	0	0	1	0	0	LOC585736	0	1	0	0
peak11436	NW_022145598.1	21960694	21961085	1	1	0	0	0	0	0	0	0	1	0	0	LOC115923227	68	1	0	0
peak11437	NW_022145598.1	21963808	21964115	1	1	0	0	0	0	0	0	0	1	0	0	LOC115923227	-2656	0	1	0
peak11438	NW_022145598.1	21972237	21972658	0	0	0	0	0	0	0	0	0	1	0	0	LOC115923227	-11085	0	0	1
peak11439	NW_022145598.1	21972769	21973263	1	1	0	0	0	0	0	0	0	1	0	0	LOC115923227	-11617	0	0	1
peak1144	NW_022145550.1	74822	75033	1	1	0	0	0	0	0	0	1	0	0	1	LOC754039	0	1	0	0
peak11440	NW_022145598.1	22010852	22011525	1	1	0	0	0	0	0	0	0	1	0	0	LOC580997	0	1	0	0
peak11441	NW_022145598.1	22024369	22024662	1	0	1	0	0	0	0	0	0	1	0	0	LOC580997	-13433	0	0	1
peak11442	NW_022145598.1	22040276	22040463	1	1	0	0	0	0	0	0	0	1	0	0	LOC115923049	20348	0	0	1
peak11443	NW_022145598.1	22111529	22111736	1	1	0	0	0	0	0	0	0	1	0	0	LOC115923051	13928	0	0	1
peak11444	NW_022145598.1	22642317	22642476	1	1	0	0	0	0	0	0	0	1	0	0	LOC115923234	-3063	0	1	0
peak11445	NW_022145598.1	22642617	22642809	1	1	0	0	0	0	0	0	0	1	0	0	LOC584463	3132	0	1	0
peak11446	NW_022145598.1	22656599	22656934	1	1	0	0	0	0	0	0	0	1	0	0	LOC584450	1536	0	1	0
peak11447	NW_022145598.1	22695825	22696766	1	1	0	0	0	0	0	1	0	0	1	0	LOC105441665	5403	0	0	1
peak11448	NW_022145598.1	22698925	22699148	1	1	0	0	0	0	0	0	0	0	0	0	LOC105441665	3021	0	1	0
peak11449	NW_022145598.1	22701818	22702241	1	1	0	0	0	0	0	0	0	1	0	0	LOC105441665	0	1	0	0
peak1145	NW_022145550.1	134037	134780	0	0	0	0	0	0	0	0	0	1	0	0	LOC115918092	-4982	0	1	0
peak11450	NW_022145598.1	22702251	22702641	0	0	0	0	0	0	0	0	0	0	1	0	LOC105441665	-81	1	0	0
peak11451	NW_022145598.1	22702865	22703181	1	1	0	0	0	0	0	0	1	0	1	0	LOC105446121	-130	1	0	0
peak11452	NW_022145598.1	22710752	22710932	1	1	0	0	0	0	0	0	0	0	0	0	LOC584440	368	1	0	0
peak11453	NW_022145598.1	22711406	22711638	1	1	0	0	0	0	0	0	0	1	0	0	LOC584440	-107	1	0	0
peak11454	NW_022145598.1	22739835	22740033	1	1	0	0	0	0	0	0	0	1	0	0	LOC584418	713	1	0	0
peak11455	NW_022145598.1	22740344	22740821	1	1	0	0	0	0	0	0	0	1	0	0	LOC584418	0	1	0	0
peak11456	NW_022145598.1	22751602	22751858	1	1	0	0	0	0	0	0	1	0	1	0	LOC584418	-10857	0	0	1
peak11457	NW_022145598.1	22767450	22767928	1	1	0	0	0	0	0	0	0	1	0	0	LOC105442777	1080	0	1	0
peak11458	NW_022145598.1	22768807	22769102	0	0	0	0	0	0	0	0	0	1	0	0	LOC105442777	0	1	0	0
peak11459	NW_022145598.1	22822353	22822649	1	0	1	0	0	0	0	0	0	1	0	0	LOC588654	0	1	0	0
peak1146	NW_022145550.1	143228	143498	0	0	0	0	0	0	0	0	0	0	0	0	LOC115918092	-14173	0	0	1
peak11460	NW_022145598.1	22873764	22873878	1	1	0	0	0	0	0	0	0	1	0	0	SFK5	11237	0	0	1
peak11461	NW_022145598.1	22873911	22874193	1	0	1	0	0	0	0	0	0	1	0	0	SFK5	10922	0	0	1
peak11462	NW_022145598.1	22884591	22885234	1	0	1	0	0	0	0	0	0	1	0	0	SFK5	0	1	0	0
peak11463	NW_022145598.1	22888432	22888635	1	0	1	0	0	0	0	0	0	1	0	0	LOC586215	-109	1	0	0
peak11464	NW_022145598.1	22910561	22910833	1	0	1	0	0	0	0	0	0	1	0	0	LOC756255	-1	1	0	0
peak11465	NW_022145598.1	22911104	22911366	1	0	1	0	0	0	0	0	0	1	0	0	LOC756255	-544	0	1	0
peak11466	NW_022145598.1	22916397	22916819	1	1	0	0	0	0	0	0	0	1	0	0	LOC756255	0	1	0	0
peak11467	NW_022145598.1	22916919	22917497	1	0	1	0	0	0	0	0	0	1	0	0	LOC586170	0	1	0	0
peak11468	NW_022145598.1	23073444	23073664	1	0	1	0	0	0	0	0	0	1	0	0	LOC105437137	5113	0	0	1
peak11469	NW_022145598.1	23101295	23101483	1	1	0	0	0	0	0	0	0	1	0	0	LOC115923054	2802	0	1	0
peak1147	NW_022145550.1	238639	238963	1	1	0	0	0	0	0	0	0	1	0	0	LOC105442583	7148	0	0	1
peak11470	NW_022145598.1	23131469	23131649	1	0	1	0	0	0	0	0	0	1	0	0	LOC100889305	5833	0	0	1
peak11471	NW_022145598.1	23134629	23134954	1	1	0	0	0	0	0	0	0	1	0	0	LOC100889305	2528	0	1	0
peak11472	NW_022145598.1	23196830	23197190	1	0	1	0	0	0	0	0	0	1	0	0	LOC575398	-13313	0	0	1
peak11473	NW_022145598.1	23201276	23201471	1	0	1	0	0	0	0	0	0	1	0	0	LOC575398	-17759	0	0	1
peak11474	NW_022145598.1	23201922	23202081	1	0	1	0	0	0	0	0	0	1	0	0	LOC575398	-18405	0	0	1
peak11475	NW_022145598.1	23204774	23205019	1	0	0	1	0	0	0	0	0	1	0	0	LOC115918565	19161	0	0	1
peak11476	NW_022145598.1	23205197	23205338	1	0	0	1	0	0	0	0	0	1	0	0	LOC115918565	18842	0	0	1
peak11477	NW_022145598.1	23207380	23207594	1	0	1	0	0	0	0	0	0	1	0	0	LOC115918565	16586	0	0	1
peak11478	NW_022145598.1	23211187	23211389	1	0	1	0	0	0	0	0	0	1	0	0	LOC115918565	12791	0	0	1
peak11479	NW_022145598.1	23215419	23215883	1	1	0	0	0	0	0	0	0	1	0	0	LOC115918565	8297	0	0	1
peak1148	NW_022145550.1	443703	443887	1	1	0	0	0	0	0	0	0	1	0	0	LOC100893684	0	1	0	0
peak11480	NW_022145598.1	23216115	23216299	1	0	1	0	0	0	0	0	0	1	0	0	LOC115918565	7881	0	0	1
peak11481	NW_022145598.1	23217137	23217358	1	0	1	0	0	0	0	0	0	1	0	0	LOC115918565	6822	0	0	1
peak11482	NW_022145598.1	23220103	23220314	1	1	0	0	0	0	0	0	0	1	0	0	LOC115918565	3866	0	1	0
peak11483	NW_022145598.1	23222747	23222937	1	0	1	0	0	0	0	0	0	1	0	0	LOC115918565	1243	0	1	0
peak11484	NW_022145598.1	23224013	23224279	1	0	0	1	0	0	0	0	0	1	0	0	LOC115918565	0	1	0	0
peak11485	NW_022145598.1	23224897	23225124	0	0	0	0	0	0	0	0	0	1	0	0	LOC115918565	-718	0	1	0
peak11486	NW_022145598.1	23228193	23228535	1	0	1	0	0	0	0	0	0	1	0	0	LOC115918565	-4014	0	1	0
peak11487	NW_022145598.1	23231347	23231512	1	0	1	0	0	0	0	0	0	1	0	0	LOC115918565	-7168	0	0	1
peak11488	NW_022145598.1	23231579	23231775	1	0	1	0	0	0	0	0	0	1	0	0	LOC115918565	-7400	0	0	1
peak11489	NW_022145598.1	23239448	23239629	1	0	1	0	0	0	0	0	0	1	0	0	LOC115918565	-15269	0	0	1
peak1149	NW_022145550.1	471160	471345	1	1	0	0	0	0	0	0	0	1	0	0	LOC587461	0	1	0	0
peak11490	NW_022145598.1	23270331	23270640	1	1	0	0	0	0	0	0	0	1	0	0	LOC115918565	-46152	0	0	1
peak11491	NW_022145598.1	23293958	23294115	1	1	0	0	0	0	0	0	0	1	0	0	LOC105444870	23927	0	0	1
peak11492	NW_022145598.1	23310373	23310532	1	1	0	0	0	0	0	0	0	1	0	0	LOC105444870	7510	0	0	1
peak11493	NW_022145598.1	23312023	23312235	0	0	0	0	0	0	0	0	0	1	0	0	LOC105444870	5807	0	0	1
peak11494	NW_022145598.1	23650767	23650965	1	1	0	0	0	0	0	0	0	1	0	0	LOC105444871	-202	1	0	0
peak11495	NW_022145598.1	23658831	23658983	1	1	0	0	0	0	0	0	0	1	0	0	LOC105444871	-8266	0	0	1
peak11496	NW_022145598.1	23670936	23671439	0	0	0	0	0	0	0	0	0	1	0	0	LOC115918566	14384	0	0	1
peak11497	NW_022145598.1	23671709	23671899	0	0	0	0	0	0	0	0	0	1	0	0	LOC115918566	13924	0	0	1
peak11498	NW_022145598.1	23684095	23684336	1	1	0	0	0	0	0	0	0	1	0	0	LOC115918566	1487	0	1	0
peak11499	NW_022145598.1	23695308	23695507	1	1	0	0	0	0	0	0	0	1	0	0	LOC115918566	-9486	0	0	1
peak115	NW_022145506.1	3193	3293	0	0	0	0	0	0	0	0	0	1	0	0	LOC574978	-1366	0	1	0
peak1150	NW_022145550.1	525849	526398	1	1	0	0	0	0	0	0	0	1	0	0	LOC762388	0	1	0	0
peak11500	NW_022145598.1	23728570	23728783	1	1	0	0	0	0	0	0	0	1	0	0	LOC764026	0	1	0	0
peak11501	NW_022145598.1	23742520	23742919	1	1	0	0	0	0	0	0	0	1	0	0	LOC764026	-13801	0	0	1
peak11502	NW_022145598.1	23749899	23750118	1	1	0	0	0	0	0	0	1	0	1	0	LOC764026	-21180	0	0	1
peak11503	NW_022145598.1	23750456	23750958	1	1	0	0	0	0	0	0	0	1	0	0	LOC764026	-21737	0	0	1
peak11504	NW_022145598.1	23751084	23751248	1	1	0	0	0	0	0	0	0	1	0	0	LOC764026	-22365	0	0	1
peak11505	NW_022145598.1	23766900	23767401	1	1	0	0	0	0	0	0	0	1	0	0	LOC575247	7761	0	0	1
peak11506	NW_022145598.1	23768002	23768262	1	1	0	0	0	0	0	0	0	1	0	0	LOC575247	6900	0	0	1
peak11507	NW_022145598.1	23768956	23769124	1	1	0	0	0	0	0	0	0	1	0	0	LOC575247	6038	0	0	1
peak11508	NW_022145598.1	23771352	23771663	1	1	0	0	0	0	0	0	0	1	0	0	LOC575247	3499	0	1	0
peak11509	NW_022145598.1	23775042	23775363	1	1	0	0	0	0	0	0	0	0	0	0	LOC575247	0	1	0	0
peak1151	NW_022145550.1	536301	536525	1	1	0	0	0	0	0	0	0	1	0	0	LOC115925926	4838	0	1	0
peak11510	NW_022145598.1	23775539	23775938	0	0	0	0	0	0	0	0	0	1	0	0	LOC575247	-378	1	0	0
peak11511	NW_022145598.1	23776207	23777147	1	1	0	0	0	0	0	0	0	0	0	0	LOC575247	-1046	0	1	0
peak11512	NW_022145598.1	23778593	23778770	1	1	0	0	0	0	0	0	0	1	0	0	LOC575247	-3432	0	1	0
peak11513	NW_022145598.1	23782693	23782860	1	1	0	0	0	0	0	0	0	1	0	0	LOC575247	-7532	0	0	1
peak11514	NW_022145598.1	23783392	23783944	1	1	0	0	0	0	0	0	0	0	0	0	LOC575247	-8231	0	0	1
peak11515	NW_022145598.1	23792138	23792340	1	0	1	0	0	0	0	0	0	1	0	0	LOC575247	-16977	0	0	1
peak11516	NW_022145598.1	23811583	23811782	1	1	0	0	0	0	0	0	0	1	0	0	LOC115923056	7915	0	0	1
peak11517	NW_022145598.1	23828794	23828999	1	1	0	0	0	0	0	0	0	1	0	0	LOC115923056	-9098	0	0	1
peak11518	NW_022145598.1	23867573	23867855	1	1	0	0	0	0	0	0	0	1	0	0	LOC590332	17494	0	0	1
peak11519	NW_022145598.1	23886733	23886942	1	1	0	0	0	0	0	0	0	1	0	0	LOC590332	-1352	0	1	0
peak1152	NW_022145550.1	590463	590724	1	1	0	0	0	0	0	0	0	1	0	0	LOC105444752	-3010	0	1	0
peak11520	NW_022145598.1	23916039	23916385	0	0	0	0	0	0	0	0	0	1	0	0	LOC763046	322	1	0	0
peak11521	NW_022145598.1	23934377	23934810	1	1	0	0	0	0	0	0	0	0	0	0	LOC589280	0	1	0	0
peak11522	NW_022145598.1	23947806	23948237	0	0	0	0	0	0	0	0	0	1	0	0	LOC115923326	158	1	0	0
peak11523	NW_022145598.1	23952181	23952529	1	0	1	0	0	0	0	0	0	1	0	0	LOC587708	0	1	0	0
peak11524	NW_022145598.1	23987475	23987946	1	0	1	0	0	0	0	0	0	1	0	0	LOC754815	0	1	0	0
peak11525	NW_022145598.1	24007304	24007515	1	0	1	0	0	0	0	0	0	1	0	0	LOC576990	3976	0	1	0
peak11526	NW_022145598.1	24011507	24012289	0	0	0	0	0	0	0	0	0	0	0	0	LOC576990	-17	1	0	0
peak11527	NW_022145598.1	24012311	24012834	0	0	0	0	0	0	0	0	0	0	0	0	LOC576990	-821	0	1	0
peak11528	NW_022145598.1	24016879	24017091	1	0	1	0	0	0	0	0	0	1	0	0	LOC753918	156	1	0	0
peak11529	NW_022145598.1	24017322	24017602	1	1	0	0	0	0	0	0	0	1	0	0	LOC753918	-76	1	0	0
peak1153	NW_022145550.1	617229	617424	1	1	0	0	0	0	0	0	0	1	0	0	LOC115925938	0	1	0	0
peak11530	NW_022145598.1	24028515	24028884	1	0	1	0	0	0	0	1	0	0	1	0	LOC100893201	0	1	0	0
peak11531	NW_022145598.1	24038444	24038611	1	1	0	0	0	0	0	0	0	1	0	0	LOC100893201	-9724	0	0	1
peak11532	NW_022145598.1	24038958	24039171	0	0	0	0	0	0	0	0	0	1	0	0	LOC100893201	-10238	0	0	1
peak11533	NW_022145598.1	24043773	24043976	1	1	0	0	0	0	0	0	0	1	0	0	LOC100893201	-15053	0	0	1
peak11534	NW_022145598.1	24049344	24049952	0	0	0	0	0	0	0	0	0	1	0	0	LOC100893201	-20624	0	0	1
peak11535	NW_022145598.1	24057202	24057412	1	1	0	0	0	0	0	0	0	1	0	0	LOC576792	15831	0	0	1
peak11536	NW_022145598.1	24062875	24063238	1	0	1	0	0	0	0	0	0	1	0	0	LOC576792	10005	0	0	1
peak11537	NW_022145598.1	24067823	24068144	1	0	1	0	0	0	0	0	0	1	0	0	LOC576792	5099	0	0	1
peak11538	NW_022145598.1	24073073	24073552	1	0	1	0	0	0	0	0	0	1	0	0	LOC576792	0	1	0	0
peak11539	NW_022145598.1	24080619	24081068	1	0	1	0	0	0	0	0	0	1	0	0	LOC576792	-7377	0	0	1
peak1154	NW_022145550.1	673688	673879	1	1	0	0	0	0	0	0	0	1	0	0	LOC105438457	-180	1	0	0
peak11540	NW_022145598.1	24095150	24095562	1	0	1	0	0	0	0	0	0	1	0	0	LOC576792	-21908	0	0	1
peak11541	NW_022145598.1	24123369	24123678	1	0	1	0	0	0	0	0	0	0	0	0	TRNAY-GUA	5012	0	0	1
peak11542	NW_022145598.1	24130906	24131424	1	0	1	0	0	0	0	0	0	1	0	0	TRNAY-GUA	-398	1	0	0
peak11543	NW_022145598.1	24132946	24133177	1	1	0	0	0	0	0	0	0	0	0	0	TRNAY-GUA	0	1	0	0
peak11544	NW_022145598.1	24136748	24137551	1	1	0	0	0	0	0	0	0	1	0	0	TRNAY-GUA	0	1	0	0
peak11545	NW_022145598.1	24141163	24141351	1	0	1	0	0	0	0	0	0	1	0	0	TRNAY-GUA	-3802	0	1	0
peak11546	NW_022145598.1	24143844	24144090	1	1	0	0	0	0	0	0	0	1	0	0	TRNAY-GUA	-6483	0	0	1
peak11547	NW_022145598.1	24153243	24153556	1	1	0	0	0	0	0	0	0	1	0	0	LOC100892847	0	1	0	0
peak11548	NW_022145598.1	24252370	24252555	1	1	0	0	0	0	0	0	0	1	0	0	LOC576586	4399	0	1	0
peak11549	NW_022145598.1	24256468	24257024	0	0	0	0	0	0	0	0	0	1	0	0	LOC576586	0	1	0	0
peak1155	NW_022145550.1	695637	696254	1	1	0	0	0	0	0	0	0	1	0	0	LOC591292	0	1	0	0
peak11550	NW_022145598.1	24260539	24260769	0	0	0	0	0	0	0	0	0	1	0	0	LOC100891204	-58	1	0	0
peak11551	NW_022145598.1	24372788	24373295	1	1	0	0	0	0	0	0	0	1	0	0	LOC115923062	-20332	0	0	1
peak11552	NW_022145598.1	24388124	24388277	0	0	0	0	0	0	0	0	0	1	0	0	LOC105440258	23307	0	0	1
peak11553	NW_022145598.1	24391639	24392054	1	1	0	0	0	0	0	0	0	1	0	0	LOC105440258	19530	0	0	1
peak11554	NW_022145598.1	24411303	24411608	1	1	0	0	0	0	0	0	0	1	0	0	LOC105440258	0	1	0	0
peak11555	NW_022145598.1	24505136	24505572	1	1	0	0	0	0	0	0	0	1	0	0	LOC580469	5691	0	0	1
peak11556	NW_022145598.1	24510964	24511811	1	0	0	1	0	0	0	0	0	1	0	0	LOC580469	0	1	0	0
peak11557	NW_022145598.1	24514286	24514863	1	0	1	0	0	0	0	0	0	1	0	0	LOC580469	-3024	0	1	0
peak11558	NW_022145598.1	24524593	24524916	0	0	0	0	0	0	0	0	0	0	0	0	LOC580469	-13331	0	0	1
peak11559	NW_022145598.1	24534779	24535086	1	1	0	0	0	0	0	0	0	0	0	0	LOC100889978	15239	0	0	1
peak1156	NW_022145550.1	719550	719995	1	0	1	0	0	0	0	0	0	1	0	0	LOC591292	-23727	0	0	1
peak11560	NW_022145598.1	24537689	24538009	0	0	0	0	0	0	0	0	0	0	0	0	LOC100889978	12316	0	0	1
peak11561	NW_022145598.1	24550021	24550249	1	1	0	0	0	0	0	0	0	0	0	0	LOC100889978	76	1	0	0
peak11562	NW_022145598.1	24556019	24556417	0	0	0	0	0	0	0	0	0	0	0	0	LOC100889978	-5695	0	0	1
peak11563	NW_022145598.1	24597039	24597288	0	0	0	0	0	0	0	0	0	1	0	0	LOC105443781	11228	0	0	1
peak11564	NW_022145598.1	24663426	24663564	0	0	0	0	0	0	0	0	0	0	0	0	LOC105445628	-27682	0	0	1
peak11565	NW_022145598.1	24767297	24767559	1	1	0	0	0	0	0	0	0	0	0	0	LOC115923063	2933	0	1	0
peak11566	NW_022145598.1	24801127	24801613	1	1	0	0	0	0	0	0	0	1	0	0	LOC115923327	0	1	0	0
peak11567	NW_022145598.1	24818579	24818888	1	1	0	0	0	0	0	0	0	1	0	0	LOC105446800	-3475	0	1	0
peak11568	NW_022145598.1	24837258	24837690	0	0	0	0	0	0	0	0	0	1	0	0	LOC105446800	-22154	0	0	1
peak11569	NW_022145598.1	24853319	24853898	0	0	0	0	0	0	0	0	0	0	0	0	LOC105446800	-38215	0	0	1
peak1157	NW_022145550.1	817263	817433	1	0	1	0	0	0	0	0	0	1	0	0	LOC115917932	-1496	0	1	0
peak11570	NW_022145598.1	24860127	24860350	1	1	0	0	0	0	0	0	0	1	0	0	LOC105446800	-45023	0	0	1
peak11571	NW_022145598.1	24866474	24867090	0	0	0	0	0	0	0	0	0	0	0	0	LOC105446800	-51370	0	0	1
peak11572	NW_022145598.1	24867263	24867547	0	0	0	0	0	0	0	0	0	1	0	0	LOC105446800	-52159	0	0	1
peak11573	NW_022145598.1	24877479	24877682	0	0	0	0	0	0	0	0	0	0	0	0	LOC577828	56247	0	0	1
peak11574	NW_022145598.1	24915048	24915450	1	1	0	0	0	0	0	0	0	0	0	0	LOC577828	18479	0	0	1
peak11575	NW_022145598.1	24925593	24925825	1	1	0	0	0	0	0	0	0	0	0	0	LOC577828	8104	0	0	1
peak11576	NW_022145598.1	24945524	24946014	1	1	0	0	0	0	0	0	0	1	0	0	LOC577828	0	1	0	0
peak11577	NW_022145598.1	24949443	24949862	1	1	0	0	0	0	0	0	0	0	0	1	LOC582811	0	1	0	0
peak11578	NW_022145598.1	24969377	24969574	0	0	0	0	0	0	0	0	0	1	0	0	LOC582811	-19908	0	0	1
peak11579	NW_022145598.1	24971355	24971762	1	1	0	0	0	0	0	0	0	1	0	0	LOC100892467	19798	0	0	1
peak1158	NW_022145550.1	833488	833684	1	0	1	0	0	0	0	0	0	1	0	0	LOC115917932	-17721	0	0	1
peak11580	NW_022145598.1	24977636	24977952	1	1	0	0	0	0	0	0	0	1	0	0	LOC100892467	13608	0	0	1
peak11581	NW_022145598.1	24978594	24978826	1	1	0	0	0	0	0	0	0	1	0	0	LOC100892467	12734	0	0	1
peak11582	NW_022145598.1	24980216	24980540	1	1	0	0	0	0	0	0	0	1	0	0	LOC100892467	11020	0	0	1
peak11583	NW_022145598.1	24980613	24980836	1	1	0	0	0	0	0	0	0	1	0	0	LOC100892467	10724	0	0	1
peak11584	NW_022145598.1	24987880	24988339	1	1	0	0	0	0	0	0	0	1	0	0	LOC100892467	3221	0	1	0
peak11585	NW_022145598.1	24988942	24989302	1	0	1	0	0	0	0	0	0	1	0	0	LOC100892467	2258	0	1	0
peak11586	NW_022145598.1	24991084	24991903	1	0	1	0	0	0	0	0	0	0	0	0	LOC100892467	0	1	0	0
peak11587	NW_022145598.1	24994165	24994417	1	1	0	0	0	0	0	0	0	1	0	0	LOC100892467	-2606	0	1	0
peak11588	NW_022145598.1	25003111	25003337	1	1	0	0	0	0	0	0	0	1	0	0	LOC100892771	478	1	0	0
peak11589	NW_022145598.1	25017651	25017860	1	1	0	0	0	0	0	0	0	0	0	0	LOC100892771	-13837	0	0	1
peak1159	NW_022145550.1	859032	859241	0	0	0	0	0	0	0	0	0	1	0	0	LOC100888285	-1517	0	1	0
peak11590	NW_022145598.1	25017998	25018259	1	1	0	0	0	0	0	0	0	1	0	0	LOC100892771	-14184	0	0	1
peak11591	NW_022145598.1	25019834	25020047	1	1	0	0	0	0	0	0	0	1	0	0	LOC100892771	-16020	0	0	1
peak11592	NW_022145598.1	25028383	25028652	0	0	0	0	0	0	0	0	0	1	0	0	LOC100892771	-24569	0	0	1
peak11593	NW_022145598.1	25032500	25032759	1	0	1	0	0	0	0	0	0	1	0	0	LOC100892548	26348	0	0	1
peak11594	NW_022145598.1	25044627	25045111	1	0	0	1	0	0	0	0	0	1	0	0	LOC100892548	13996	0	0	1
peak11595	NW_022145598.1	25058640	25059304	1	0	1	0	0	0	0	0	0	1	0	0	LOC100892548	0	1	0	0
peak11596	NW_022145598.1	25113212	25113596	0	0	0	0	0	0	0	0	0	1	0	0	LOC754290	13575	0	0	1
peak11597	NW_022145598.1	25139226	25139749	1	0	1	0	0	0	0	0	0	1	0	0	LOC581576	0	1	0	0
peak11598	NW_022145598.1	25168878	25169141	1	1	0	0	0	0	0	0	0	1	0	0	LOC576823	17546	0	0	1
peak11599	NW_022145598.1	25183273	25183464	1	0	1	0	0	0	0	0	0	1	0	0	LOC576823	3223	0	1	0
peak116	NW_022145506.1	14389	14624	1	1	0	0	0	0	0	0	0	1	0	0	LOC574978	-12562	0	0	1
peak1160	NW_022145550.1	861965	862507	0	0	0	0	0	0	0	0	0	1	0	0	LOC115925966	3172	0	1	0
peak11600	NW_022145598.1	25185995	25186168	1	1	0	0	0	0	0	0	0	1	0	0	LOC576823	519	1	0	0
peak11601	NW_022145598.1	25186723	25187046	1	1	0	0	0	0	0	0	0	0	0	0	LOC576823	-37	1	0	0
peak11602	NW_022145598.1	25217305	25217779	1	1	0	0	0	0	0	0	0	1	0	0	LOC762584	-2132	0	1	0
peak11603	NW_022145598.1	25222727	25223451	1	0	1	0	0	0	0	0	0	0	1	0	LOC763157	0	1	0	0
peak11604	NW_022145598.1	25232220	25232657	1	1	0	0	0	0	0	0	0	1	0	0	LOC100893565	0	1	0	0
peak11605	NW_022145598.1	25241822	25242272	0	0	0	0	0	0	0	0	0	0	0	0	LOC100893565	-9567	0	0	1
peak11606	NW_022145598.1	25245138	25245504	0	0	0	0	0	0	0	0	0	0	0	0	LOC100893565	-12883	0	0	1
peak11607	NW_022145598.1	25267625	25267887	0	0	0	0	0	0	0	0	0	0	0	0	LOC105438813	19631	0	0	1
peak11608	NW_022145598.1	25270893	25271136	0	0	0	0	0	0	0	0	0	0	0	0	LOC105438813	16382	0	0	1
peak11609	NW_022145598.1	25273165	25273318	1	0	1	0	0	0	0	0	0	1	0	0	LOC105438813	14200	0	0	1
peak1161	NW_022145550.1	924437	924715	1	1	0	0	0	0	0	0	0	1	0	0	LOC115925969	0	1	0	0
peak11610	NW_022145598.1	25321069	25321339	1	0	1	0	0	0	0	0	0	1	0	0	LOC115923064	-1584	0	1	0
peak11611	NW_022145598.1	25346697	25346868	1	0	1	0	0	0	0	0	0	1	0	0	LOC115923064	-27212	0	0	1
peak11612	NW_022145598.1	25358933	25359556	0	0	0	0	0	0	0	0	0	1	0	0	sfk3	24694	0	0	1
peak11613	NW_022145598.1	25385223	25385464	1	0	1	0	0	0	0	0	0	1	0	0	sfk3	-964	0	1	0
peak11614	NW_022145598.1	25395191	25395590	1	1	0	0	0	0	0	0	0	1	0	0	sfk3	6042	0	0	1
peak11615	NW_022145598.1	25401596	25401947	1	0	1	0	0	0	0	0	0	1	0	0	sfk3	0	1	0	0
peak11616	NW_022145598.1	25422873	25423043	0	0	0	0	0	0	0	0	0	1	0	0	sfk3	-21242	0	0	1
peak11617	NW_022145598.1	25428622	25428932	1	1	0	0	0	0	0	0	0	0	0	0	LOC580497	15769	0	0	1
peak11618	NW_022145598.1	25455201	25455493	0	0	0	0	0	0	0	0	0	1	0	0	LOC580497	6383	0	0	1
peak11619	NW_022145598.1	25456699	25456960	0	0	0	0	0	0	0	0	0	1	0	0	LOC580497	4916	0	1	0
peak1162	NW_022145550.1	926575	927234	1	1	0	0	0	0	0	0	0	1	0	0	LOC115925969	-1947	0	1	0
peak11620	NW_022145598.1	25466019	25466266	1	1	0	0	0	0	0	0	0	1	0	0	LOC580497	-4144	0	1	0
peak11621	NW_022145598.1	25466775	25467023	1	0	1	0	0	0	0	0	0	1	0	0	LOC580497	-4900	0	1	0
peak11622	NW_022145598.1	25467124	25467547	1	0	1	0	0	0	0	0	0	1	0	0	LOC580497	-5249	0	0	1
peak11623	NW_022145598.1	25478538	25478904	1	1	0	0	0	0	0	0	0	1	0	0	LOC580497	9064	0	0	1
peak11624	NW_022145598.1	25481051	25481305	1	1	0	0	0	0	0	0	0	1	0	0	LOC580497	6663	0	0	1
peak11625	NW_022145598.1	25485293	25485871	1	1	0	0	0	0	0	0	0	1	0	0	LOC580497	2097	0	1	0
peak11626	NW_022145598.1	25487714	25488063	1	1	0	0	0	0	0	0	0	1	0	0	LOC580497	0	1	0	0
peak11627	NW_022145598.1	25525603	25525949	0	0	0	0	0	0	0	0	0	0	0	0	LOC584236	-7585	0	0	1
peak11628	NW_022145598.1	25548726	25549109	0	0	0	0	0	0	0	0	0	0	0	0	LOC115923241	-8382	0	0	1
peak11629	NW_022145598.1	25549345	25549566	1	1	0	0	0	0	0	0	0	0	0	0	LOC115923241	-9001	0	0	1
peak1163	NW_022145550.1	959667	959985	1	1	0	0	0	0	0	0	0	1	0	0	LOC585197	19774	0	0	1
peak11630	NW_022145598.1	25558665	25558905	1	1	0	0	0	0	0	0	0	1	0	0	LOC115923241	-18321	0	0	1
peak11631	NW_022145598.1	25559371	25559591	1	1	0	0	0	0	0	0	0	1	0	0	LOC115923241	-19027	0	0	1
peak11632	NW_022145598.1	25568890	25569412	1	1	0	0	0	0	0	0	0	1	0	0	LOC583346	18886	0	0	1
peak11633	NW_022145598.1	25588157	25588740	1	1	0	0	0	0	0	0	0	1	0	0	LOC583346	0	1	0	0
peak11634	NW_022145598.1	25591968	25592170	1	0	1	0	0	0	0	0	0	1	0	0	LOC583346	-3671	0	1	0
peak11635	NW_022145598.1	25596465	25596782	0	0	0	0	0	0	0	0	0	1	0	0	LOC583364	1441	0	1	0
peak11636	NW_022145598.1	25598369	25598692	1	1	0	0	0	0	0	0	0	1	0	0	LOC583364	-136	1	0	0
peak11637	NW_022145598.1	25604735	25604870	0	0	0	0	0	0	0	0	0	1	0	0	LOC583364	-6502	0	0	1
peak11638	NW_022145598.1	25604932	25605299	0	0	0	0	0	0	0	0	0	0	0	0	LOC583364	-6699	0	0	1
peak11639	NW_022145598.1	25611761	25612211	1	1	0	0	0	0	0	0	0	1	0	0	LOC583364	-13528	0	0	1
peak1164	NW_022145550.1	972771	973254	1	0	1	0	0	0	0	0	1	0	1	0	LOC585197	6505	0	0	1
peak11640	NW_022145598.1	25618355	25618741	0	0	0	0	0	0	0	0	0	1	0	0	LOC588904	14164	0	0	1
peak11641	NW_022145598.1	25632759	25633388	1	1	0	0	0	0	0	0	0	1	0	0	LOC588904	0	1	0	0
peak11642	NW_022145598.1	25663551	25663764	0	0	0	0	0	0	0	0	0	1	0	0	LOC588937	7234	0	0	1
peak11643	NW_022145598.1	25670956	25671281	1	0	1	0	0	0	0	0	0	1	0	0	LOC588937	0	1	0	0
peak11644	NW_022145598.1	25675098	25675447	1	1	0	0	0	0	0	0	0	1	0	0	LOC588937	-4101	0	1	0
peak11645	NW_022145598.1	25683901	25684484	1	1	0	0	0	0	0	0	0	1	0	0	LOC575038	11989	0	0	1
peak11646	NW_022145598.1	25684562	25685429	1	1	0	0	0	0	0	0	0	1	0	0	LOC575038	11044	0	0	1
peak11647	NW_022145598.1	25693949	25694168	1	1	0	0	0	0	0	0	0	1	0	0	LOC575038	2305	0	1	0
peak11648	NW_022145598.1	25695982	25696625	1	0	1	0	0	0	0	0	0	1	0	0	LOC575038	0	1	0	0
peak11649	NW_022145598.1	25697730	25698093	1	1	0	0	0	0	0	0	0	1	0	0	LOC575038	-1258	0	1	0
peak1165	NW_022145550.1	983145	983427	1	0	1	0	0	0	0	0	0	1	0	0	LOC585197	1226	0	1	0
peak11650	NW_022145598.1	25706623	25706841	0	0	0	0	0	0	0	0	0	1	0	0	LOC575038	-10151	0	0	1
peak11651	NW_022145598.1	25708134	25708486	0	0	0	0	0	0	0	0	0	1	0	0	LOC575038	-11662	0	0	1
peak11652	NW_022145598.1	25712918	25713129	1	1	0	0	0	0	0	0	0	1	0	0	LOC763830	9621	0	0	1
peak11653	NW_022145598.1	25720196	25720613	1	1	0	0	0	0	0	0	0	0	0	0	LOC763830	2137	0	1	0
peak11654	NW_022145598.1	25862569	25862791	1	1	0	0	0	0	0	0	0	1	0	0	LOC100890040	0	1	0	0
peak11655	NW_022145598.1	25874645	25875508	1	0	0	1	0	0	0	0	0	0	0	0	LOC373351	0	1	0	0
peak11656	NW_022145598.1	25881453	25881648	0	0	0	0	0	0	0	0	0	1	0	0	LOC373351	-6240	0	0	1
peak11657	NW_022145598.1	25888651	25888932	0	0	0	0	0	0	0	0	0	1	0	0	LOC584069	828	1	0	0
peak11658	NW_022145598.1	25889199	25889870	1	1	0	0	0	0	0	0	0	1	0	0	LOC584069	0	1	0	0
peak11659	NW_022145598.1	25895577	25895906	1	1	0	0	0	0	0	0	0	1	0	0	LOC584069	-5818	0	0	1
peak1166	NW_022145550.1	992245	992450	1	1	0	0	0	0	0	0	0	1	0	0	LOC585197	203	1	0	0
peak11660	NW_022145598.1	25912562	25912766	1	1	0	0	0	0	0	0	0	1	0	0	LOC105444003	1149	0	1	0
peak11661	NW_022145598.1	25918466	25918747	1	1	0	0	0	0	0	0	0	1	0	0	LOC105444003	-4552	0	1	0
peak11662	NW_022145598.1	25920384	25920664	1	1	0	0	0	0	0	0	0	1	0	0	LOC105444003	-6470	0	0	1
peak11663	NW_022145598.1	25922041	25922284	1	1	0	0	0	0	0	0	0	1	0	0	LOC105444003	-8127	0	0	1
peak11664	NW_022145598.1	25934041	25934386	0	0	0	0	0	0	0	0	0	1	0	0	LOC754557	9611	0	0	1
peak11665	NW_022145598.1	25943770	25944379	1	1	0	0	0	0	0	0	0	1	0	0	LOC754557	0	1	0	0
peak11666	NW_022145598.1	25968460	25969034	0	0	0	0	0	0	0	0	0	0	0	0	LOC115923067	23135	0	0	1
peak11667	NW_022145598.1	25969278	25969741	0	0	0	0	0	0	0	0	0	0	0	0	LOC115923067	22428	0	0	1
peak11668	NW_022145598.1	26083573	26083780	0	0	0	0	0	0	0	0	0	1	0	0	LOC115923328	-8637	0	0	1
peak11669	NW_022145598.1	26112102	26112255	0	0	0	0	0	0	0	0	0	1	0	0	LOC105440729	61	1	0	0
peak1167	NW_022145550.1	1176542	1176765	0	0	0	0	0	0	0	0	0	1	0	0	LOC100892551	21712	0	0	1
peak11670	NW_022145598.1	26160493	26160876	1	1	0	0	0	0	0	0	1	0	1	0	LOC105439513	-17776	0	0	1
peak11671	NW_022145598.1	26191937	26193195	0	0	0	0	0	0	0	0	0	0	0	0	LOC105444650	-9259	0	0	1
peak11672	NW_022145598.1	26227789	26228085	0	0	0	0	0	0	0	0	0	1	0	0	LOC100892182	1177	0	1	0
peak11673	NW_022145598.1	26252015	26252115	1	1	0	0	0	0	0	0	0	1	0	0	LOC115923329	-16199	0	0	1
peak11674	NW_022145598.1	26252121	26252384	1	1	0	0	0	0	0	0	0	1	0	0	LOC115923329	-16305	0	0	1
peak11675	NW_022145598.1	26459519	26459686	1	1	0	0	0	0	0	0	0	1	0	0	LOC115923245	10670	0	0	1
peak11676	NW_022145598.1	26621622	26621908	1	1	0	0	0	0	0	0	0	1	0	0	LOC100889952	2369	0	1	0
peak11677	NW_022145598.1	26624111	26624743	1	1	0	0	0	0	0	0	0	1	0	0	LOC100889952	0	1	0	0
peak11678	NW_022145598.1	26627954	26628480	1	0	1	0	0	0	0	0	0	1	0	0	LOC100889952	-3678	0	1	0
peak11679	NW_022145598.1	26633107	26633359	1	0	1	0	0	0	0	0	0	1	0	0	LOC100889952	-8831	0	0	1
peak1168	NW_022145550.1	1323989	1324447	0	0	0	0	0	0	0	0	0	1	0	0	LOC115918771	14335	0	0	1
peak11680	NW_022145598.1	26719536	26719880	1	1	0	0	0	0	0	0	0	1	0	0	LOC587547	12792	0	0	1
peak11681	NW_022145598.1	26732266	26732877	1	1	0	0	0	0	0	0	0	1	0	0	LOC587547	0	1	0	0
peak11682	NW_022145598.1	26741496	26742104	1	0	1	0	0	0	0	0	0	1	0	0	LOC764219	0	1	0	0
peak11683	NW_022145598.1	26763950	26764337	1	1	0	0	0	0	0	0	0	1	0	0	LOC764142	1257	0	1	0
peak11684	NW_022145598.1	26765521	26765722	1	1	0	0	0	0	0	0	0	1	0	0	LOC764142	0	1	0	0
peak11685	NW_022145598.1	26768211	26768516	1	1	0	0	0	0	0	1	0	0	1	0	LOC764142	0	1	0	0
peak11686	NW_022145598.1	26784595	26785183	1	1	0	0	0	0	0	0	0	0	0	1	LOC589341	0	1	0	0
peak11687	NW_022145598.1	26787125	26787289	1	1	0	0	0	0	0	0	0	1	0	0	LOC589116	0	1	0	0
peak11688	NW_022145598.1	26806722	26806904	1	1	0	0	0	0	0	0	0	1	0	0	LOC589116	-19531	0	0	1
peak11689	NW_022145598.1	26809660	26809871	1	1	0	0	0	0	0	0	0	1	0	0	LOC589116	-22469	0	0	1
peak1169	NW_022145550.1	1324729	1324929	1	1	0	0	0	0	0	0	0	1	0	0	LOC115918771	13853	0	0	1
peak11690	NW_022145598.1	26814729	26815083	0	0	0	0	0	0	0	0	0	1	0	0	LOC589116	-27538	0	0	1
peak11691	NW_022145598.1	26827083	26827367	1	1	0	0	0	0	0	0	0	1	0	0	LOC589116	-39892	0	0	1
peak11692	NW_022145598.1	26827865	26828181	1	1	0	0	0	0	0	0	0	1	0	0	LOC115923075	40253	0	0	1
peak11693	NW_022145598.1	26835351	26835581	0	0	0	0	0	0	0	0	0	1	0	0	LOC115923075	32853	0	0	1
peak11694	NW_022145598.1	26865521	26865697	1	1	0	0	0	0	0	0	0	1	0	0	LOC115923075	2737	0	1	0
peak11695	NW_022145598.1	26866647	26867065	1	1	0	0	0	0	0	0	0	1	0	0	LOC115923075	1369	0	1	0
peak11696	NW_022145598.1	26874653	26874984	0	0	0	0	0	0	0	1	0	0	1	0	LOC105438633	3211	0	1	0
peak11697	NW_022145598.1	26875351	26875751	1	0	1	0	0	0	0	0	0	1	0	0	LOC105438633	2444	0	1	0
peak11698	NW_022145598.1	26875986	26876324	1	0	1	0	0	0	0	0	0	0	0	0	LOC105438633	1871	0	1	0
peak11699	NW_022145598.1	26879439	26879591	1	0	1	0	0	0	0	0	0	1	0	0	LOC105438633	-1245	0	1	0
peak117	NW_022145506.1	15322	15712	1	1	0	0	0	0	0	0	0	1	0	0	LOC574978	-13495	0	0	1
peak1170	NW_022145550.1	1426427	1426593	1	1	0	0	0	0	0	0	0	1	0	0	LOC587101	8412	0	0	1
peak11700	NW_022145598.1	26884828	26885001	1	1	0	0	0	0	0	0	0	1	0	0	LOC105438633	-6634	0	0	1
peak11701	NW_022145598.1	26886119	26886472	1	1	0	0	0	0	0	0	0	1	0	0	LOC105438633	-7925	0	0	1
peak11702	NW_022145598.1	26888815	26889184	1	1	0	0	0	0	0	0	0	1	0	0	LOC105438633	-10621	0	0	1
peak11703	NW_022145598.1	26893302	26893665	1	1	0	0	0	0	0	0	0	1	0	0	LOC105438633	-15108	0	0	1
peak11704	NW_022145598.1	26901146	26901436	1	1	0	0	0	0	0	0	0	1	0	0	LOC752321	18746	0	0	1
peak11705	NW_022145598.1	26916485	26916658	0	0	0	0	0	0	0	0	0	1	0	0	LOC752321	3524	0	1	0
peak11706	NW_022145598.1	26918909	26919297	1	1	0	0	0	0	0	0	0	1	0	0	LOC752321	885	1	0	0
peak11707	NW_022145598.1	26920103	26920430	1	1	0	0	0	0	0	0	0	0	0	0	LOC752321	0	1	0	0
peak11708	NW_022145598.1	26924320	26924656	0	0	0	0	0	0	0	0	0	1	0	0	LOC752321	-3425	0	1	0
peak11709	NW_022145598.1	26927436	26927728	1	1	0	0	0	0	0	0	0	1	0	0	LOC587965	1151	0	1	0
peak1171	NW_022145550.1	1433677	1434040	1	1	0	0	0	0	0	0	0	1	0	0	LOC587101	965	1	0	0
peak11710	NW_022145598.1	26928280	26928921	1	1	0	0	0	0	0	0	0	1	0	0	LOC587965	0	1	0	0
peak11711	NW_022145598.1	26935647	26935914	1	1	0	0	0	0	0	0	0	1	0	0	LOC587965	-6769	0	0	1
peak11712	NW_022145598.1	26945387	26946501	1	0	1	0	0	0	0	0	0	1	0	0	LOC587965	-16509	0	0	1
peak11713	NW_022145598.1	26949430	26949740	1	0	1	0	0	0	0	0	0	1	0	0	LOC587965	-20552	0	0	1
peak11714	NW_022145598.1	26955300	26955493	1	0	1	0	0	0	0	0	0	1	0	0	LOC587965	-26422	0	0	1
peak11715	NW_022145598.1	26956172	26956453	1	0	1	0	0	0	0	0	0	1	0	0	LOC587965	-27294	0	0	1
peak11716	NW_022145598.1	26957001	26957241	1	0	1	0	0	0	0	0	0	1	0	0	LOC587965	-28123	0	0	1
peak11717	NW_022145598.1	26958557	26959064	1	0	1	0	0	0	0	0	0	1	0	0	LOC587965	-29679	0	0	1
peak11718	NW_022145598.1	26961858	26962174	0	0	0	0	0	0	0	0	0	1	0	0	LOC587965	-32980	0	0	1
peak11719	NW_022145598.1	26973748	26974149	1	0	1	0	0	0	0	0	0	1	0	0	LOC115923076	27476	0	0	1
peak1172	NW_022145550.1	1434431	1434569	1	1	0	0	0	0	0	0	0	1	0	0	LOC587101	436	1	0	0
peak11720	NW_022145598.1	27017135	27017382	1	0	1	0	0	0	1	0	0	0	0	1	LOC115923076	-15511	0	0	1
peak11721	NW_022145598.1	27022205	27022899	1	0	1	0	0	0	0	0	0	1	0	0	LOC115923247	16673	0	0	1
peak11722	NW_022145598.1	27025178	27025337	1	0	1	0	0	0	0	0	0	1	0	0	LOC115923247	14235	0	0	1
peak11723	NW_022145598.1	27035949	27036157	1	0	1	0	0	0	0	0	0	1	0	0	LOC115923247	3415	0	1	0
peak11724	NW_022145598.1	27036993	27037238	1	0	1	0	0	0	0	0	0	1	0	0	LOC115923247	2334	0	1	0
peak11725	NW_022145598.1	27039391	27039647	1	0	0	1	0	0	0	0	0	1	0	0	LOC115923247	0	1	0	0
peak11726	NW_022145598.1	27044091	27044464	1	0	1	0	0	0	0	0	0	1	0	0	LOC115923247	-4520	0	1	0
peak11727	NW_022145598.1	27052373	27052932	1	0	0	1	0	0	0	0	0	1	0	0	LOC115923247	-12802	0	0	1
peak11728	NW_022145598.1	27054467	27054613	1	0	1	0	0	0	0	0	0	1	0	0	LOC593520	13995	0	0	1
peak11729	NW_022145598.1	27061146	27061559	1	0	1	0	0	0	0	0	0	1	0	0	LOC593520	7049	0	0	1
peak1173	NW_022145550.1	1434596	1435331	1	1	0	0	0	0	0	0	0	1	0	0	LOC587101	0	1	0	0
peak11730	NW_022145598.1	27062529	27062824	1	0	1	0	0	0	0	0	0	1	0	0	LOC593520	5784	0	0	1
peak11731	NW_022145598.1	27064546	27064655	1	0	1	0	0	0	0	0	0	1	0	0	LOC593520	3953	0	1	0
peak11732	NW_022145598.1	27066780	27067133	1	0	0	1	0	0	0	0	0	1	0	0	LOC593520	1475	0	1	0
peak11733	NW_022145598.1	27068339	27069911	1	0	1	0	0	0	0	0	0	0	0	0	LOC593520	0	1	0	0
peak11734	NW_022145598.1	27072637	27072877	1	0	1	0	0	0	0	0	0	1	0	0	LOC593520	-4030	0	1	0
peak11735	NW_022145598.1	27077182	27077584	1	0	1	0	0	0	0	0	0	1	0	0	LOC593520	-8575	0	0	1
peak11736	NW_022145598.1	27078444	27079209	1	0	1	0	0	0	0	0	0	1	0	0	LOC593520	-9837	0	0	1
peak11737	NW_022145598.1	27086908	27087170	1	0	1	0	0	0	0	0	0	1	0	0	LOC593520	-18301	0	0	1
peak11738	NW_022145598.1	27102962	27103545	1	0	1	0	0	0	0	0	0	1	0	0	LOC593520	-34355	0	0	1
peak11739	NW_022145598.1	27104183	27104448	1	0	1	0	0	0	0	0	0	1	0	0	LOC593520	-35576	0	0	1
peak1174	NW_022145550.1	1462791	1463421	1	1	0	0	0	0	0	0	0	1	0	0	LOC587101	-27787	0	0	1
peak11740	NW_022145598.1	27114320	27114651	1	0	1	0	0	0	0	0	0	1	0	0	LOC593520	-45713	0	0	1
peak11741	NW_022145598.1	27119857	27120104	1	0	1	0	0	0	0	0	0	1	0	0	LOC593520	-51250	0	0	1
peak11742	NW_022145598.1	27122813	27123209	1	0	1	0	0	0	0	0	0	1	0	0	LOC593520	-54206	0	0	1
peak11743	NW_022145598.1	27126009	27126223	1	0	1	0	0	0	0	0	0	1	0	0	LOC593520	-57402	0	0	1
peak11744	NW_022145598.1	27127841	27128037	1	0	1	0	0	0	0	0	0	1	0	0	LOC593520	-59234	0	0	1
peak11745	NW_022145598.1	27132804	27133161	1	0	1	0	0	0	0	0	0	1	0	0	LOC593520	-64197	0	0	1
peak11746	NW_022145598.1	27135657	27135996	1	0	1	0	0	0	0	0	0	1	0	0	LOC593520	-67050	0	0	1
peak11747	NW_022145598.1	27139554	27140039	1	0	1	0	0	0	0	0	0	1	0	0	LOC593520	-70947	0	0	1
peak11748	NW_022145598.1	27145386	27145647	1	0	1	0	0	0	0	0	0	1	0	0	LOC593520	-76779	0	0	1
peak11749	NW_022145598.1	27147159	27147421	1	0	1	0	0	0	0	0	0	1	0	0	LOC593520	-78552	0	0	1
peak1175	NW_022145551.1	108799	109068	1	1	0	0	0	0	0	0	0	1	0	0	tmem16	-2888	0	1	0
peak11750	NW_022145598.1	27160409	27160837	1	0	1	0	0	0	0	1	0	0	1	0	LOC593520	-91802	0	0	1
peak11751	NW_022145598.1	27162784	27163082	1	0	0	1	0	0	0	0	0	1	0	0	LOC593520	-94177	0	0	1
peak11752	NW_022145598.1	27173110	27173337	1	0	1	0	0	0	0	0	0	1	0	0	LOC593520	-104503	0	0	1
peak11753	NW_022145598.1	27186241	27186668	1	0	1	0	0	0	0	0	0	1	0	0	LOC100891087	109249	0	0	1
peak11754	NW_022145598.1	27186692	27187059	1	0	1	0	0	0	0	0	0	1	0	0	LOC100891087	108858	0	0	1
peak11755	NW_022145598.1	27188378	27188603	1	0	1	0	0	0	0	0	0	1	0	0	LOC100891087	107314	0	0	1
peak11756	NW_022145598.1	27189866	27190107	1	0	1	0	0	0	0	0	0	1	0	0	LOC100891087	105810	0	0	1
peak11757	NW_022145598.1	27194131	27194396	1	0	1	0	0	0	0	0	0	1	0	0	LOC100891087	101521	0	0	1
peak11758	NW_022145598.1	27197724	27198023	1	0	1	0	0	0	0	0	0	1	0	0	LOC100891087	97894	0	0	1
peak11759	NW_022145598.1	27205246	27205789	1	0	1	0	0	0	0	0	0	1	0	0	LOC100891087	90128	0	0	1
peak1176	NW_022145551.1	111174	111399	0	0	0	0	0	0	0	0	0	1	0	0	tmem16	-5263	0	0	1
peak11760	NW_022145598.1	27208913	27209440	1	0	1	0	0	0	0	0	0	1	0	0	LOC100891087	86477	0	0	1
peak11761	NW_022145598.1	27219310	27219499	1	0	1	0	0	0	0	0	0	1	0	0	LOC100891087	76418	0	0	1
peak11762	NW_022145598.1	27247507	27248226	1	0	1	0	0	0	0	0	0	1	0	0	LOC100891087	47691	0	0	1
peak11763	NW_022145598.1	27256990	27257306	1	0	1	0	0	0	0	0	0	1	0	0	LOC100891087	38611	0	0	1
peak11764	NW_022145598.1	27258819	27259013	1	1	0	0	0	0	0	0	0	1	0	0	LOC100891087	36904	0	0	1
peak11765	NW_022145598.1	27261968	27262210	1	0	1	0	0	0	0	0	0	1	0	0	LOC100891087	33707	0	0	1
peak11766	NW_022145598.1	27262725	27263059	1	0	1	0	0	0	0	0	0	1	0	0	LOC100891087	32858	0	0	1
peak11767	NW_022145598.1	27265455	27265758	1	0	1	0	0	0	0	0	0	1	0	0	LOC100891087	30159	0	0	1
peak11768	NW_022145598.1	27271351	27271547	1	0	1	0	0	0	0	0	0	1	0	0	LOC100891087	24370	0	0	1
peak11769	NW_022145598.1	27276440	27276708	1	0	1	0	0	0	0	0	0	1	0	0	LOC100891087	19209	0	0	1
peak1177	NW_022145551.1	118848	119041	1	1	0	0	0	0	0	0	0	1	0	0	tmem16	-12937	0	0	1
peak11770	NW_022145598.1	27278525	27278763	1	0	1	0	0	0	0	0	0	1	0	0	LOC100891087	17154	0	0	1
peak11771	NW_022145598.1	27285123	27285749	1	0	0	1	0	0	0	0	0	1	0	0	LOC100891087	10168	0	0	1
peak11772	NW_022145598.1	27291779	27292323	1	0	1	0	0	0	0	0	0	1	0	0	LOC100891087	3594	0	1	0
peak11773	NW_022145598.1	27294132	27294329	1	0	1	0	0	0	0	0	0	1	0	0	LOC100891087	1588	0	1	0
peak11774	NW_022145598.1	27298660	27299036	1	0	1	0	0	0	0	0	0	1	0	0	LOC100891087	-2744	0	1	0
peak11775	NW_022145598.1	27303123	27303281	1	0	1	0	0	0	0	0	0	1	0	0	LOC100891087	6775	0	0	1
peak11776	NW_022145598.1	27305559	27306181	1	0	1	0	0	0	0	0	0	1	0	0	LOC100891087	3875	0	1	0
peak11777	NW_022145598.1	27309759	27310335	1	0	1	0	0	0	0	0	1	0	1	0	LOC100891087	0	1	0	0
peak11778	NW_022145598.1	27326843	27327368	1	0	1	0	0	0	0	0	0	1	0	0	LOC100891087	-16788	0	0	1
peak11779	NW_022145598.1	27337453	27337865	1	0	1	0	0	0	0	0	0	1	0	0	LOC100891087	12467	0	0	1
peak1178	NW_022145551.1	123980	124185	1	1	0	0	0	0	0	0	0	1	0	0	tmem16	-18069	0	0	1
peak11780	NW_022145598.1	27342954	27343263	1	0	1	0	0	0	0	0	0	1	0	0	LOC100891087	7069	0	0	1
peak11781	NW_022145598.1	27354332	27354549	0	0	0	0	0	0	0	0	0	1	0	0	LOC100891087	-3610	0	1	0
peak11782	NW_022145598.1	27363483	27363907	1	0	1	0	0	0	0	1	0	0	1	0	LOC115923077	2508	0	1	0
peak11783	NW_022145598.1	27387996	27388294	0	0	0	0	0	0	0	0	0	1	0	0	LOC580684	6759	0	0	1
peak11784	NW_022145598.1	27395043	27396060	1	0	1	0	0	0	0	0	0	0	0	0	LOC580684	0	1	0	0
peak11785	NW_022145598.1	27412327	27412641	0	0	0	0	0	0	0	0	0	1	0	0	TRNAR-UCU	2254	0	1	0
peak11786	NW_022145598.1	27418420	27418802	1	0	1	0	0	0	0	0	0	1	0	0	LOC753691	2296	0	1	0
peak11787	NW_022145598.1	27419454	27420250	0	0	0	0	0	0	0	0	0	1	0	0	LOC753691	848	1	0	0
peak11788	NW_022145598.1	27426450	27426707	1	1	0	0	0	0	0	0	0	1	0	0	LOC753691	0	1	0	0
peak11789	NW_022145598.1	27428064	27428413	1	1	0	0	0	0	0	0	0	1	0	0	LOC753691	-1460	0	1	0
[truncated: 46,392 more rows]

## Sheet: ST6_Transphyletic_pCREs
Supplementary Table 6:Deeply conserved transphyletic pCREs in sea star, sea urchin hemichordates and amphioxus
Peak	sp_IDRpeak	pm_IDRpeak	Bla_Peak_presence	Pmi_scaffold	Pmi_start	Pmi_end	Pmi_up_OG	Pmi_up_gene	Pmi_up_dist	Pmi_down_OG	Pmi_down_gene	Pmi_down_dist	Spu_scaffold	Spu_start	Spu_end	Spu_up_OG	Spu_up_gene	Spu_up_dist	Spu_down_OG	Spu_down_gene	Spu_down_dist	Bla_scaffold	Bla_start	Bla_end	Bla_up_OG	Bla_up_gene	Bla_up_dist	Bla_down_OG	Bla_down_gene	Bla_down_dist	Sko_scaffold	Sko_start	Sko_end	Sko_up_OG	Sko_up_gene	Sko_up_dist	Sko_down_OG	Sko_down_gene	Sko_down_dist
Peak_1	peak28004	peak10438	NA	NW_024037054	10014161	10014459	OG0007022	LOC119722956	-17618	OG0003203	LOC119722959	194	NW_022145607	23640475	23640877	OG0003203	LOC580818	-464	OG0000179	LOC577002	22810	NA	NA	NA	NA	NA	NA	NA	NA	NA	NW_003120920	283454	283580	OG0003203	LOC100370652	-451	OG0013924	LOC100370800	948
Peak_10	peak18947	peak37901	NA	NW_024037068	17632058	17633556	OG0007079	LOC119735939	0	OG0007079	LOC119735939	0	NW_022145602	12109484	12110551	OG0007079	LOC589213	0	OG0007079	LOC589213	0	NA	NA	NA	NA	NA	NA	NA	NA	NA	NW_003146295	77694	87747	OG0001463	LOC100371642	0	OG0001463	LOC100371642	0
Peak_10	peak18947	peak37901	NA	NW_024037068	17632058	17633556	OG0007079	LOC119735939	0	OG0007079	LOC119735939	0	NW_022145602	12109484	12110551	OG0007079	LOC589213	0	OG0007079	LOC589213	0	NA	NA	NA	NA	NA	NA	NA	NA	NA	NW_003146295	77694	87747	OG0001463	LOC100371642	0	OG0007079	LOC100371942	0
Peak_10	peak18947	peak37901	NA	NW_024037068	17632058	17633556	OG0007079	LOC119735939	0	OG0007079	LOC119735939	0	NW_022145602	12109484	12110551	OG0007079	LOC589213	0	OG0007079	LOC589213	0	NA	NA	NA	NA	NA	NA	NA	NA	NA	NW_003146295	77694	87747	OG0007079	LOC100371942	0	OG0001463	LOC100371642	0
Peak_10	peak18947	peak37901	NA	NW_024037068	17632058	17633556	OG0007079	LOC119735939	0	OG0007079	LOC119735939	0	NW_022145602	12109484	12110551	OG0007079	LOC589213	0	OG0007079	LOC589213	0	NA	NA	NA	NA	NA	NA	NA	NA	NA	NW_003146295	77694	87747	OG0007079	LOC100371942	0	OG0007079	LOC100371942	0
Peak_100	NA	peak45368	NA	NW_024037070	6620848	6620989	OG0003632	LOC119739198	0	OG0003632	LOC119739198	0	NA	NA	NA	NA	NA	NA	NA	NA	NA	NA	NA	NA	NA	NA	NA	NA	NA	NA	NW_003133383	63215	63410	OG0004711	LOC100375581	-53264	.	.	-1
Peak_101	NA	peak45380	NA	NW_024037070	6704686	6705127	OG0009604	LOC119739413	0	OG0009604	LOC119739413	0	NA	NA	NA	NA	NA	NA	NA	NA	NA	NA	NA	NA	NA	NA	NA	NA	NA	NA	NW_003126386	364860	364933	OG0009604	LOC102801052	0	OG0009604	LOC102801052	0
Peak_102	NA	peak4655	NA	NW_024037049	5269960	5270607	OG0002813	LOC119742777	0	OG0002813	LOC119742777	0	NA	NA	NA	NA	NA	NA	NA	NA	NA	NA	NA	NA	NA	NA	NA	NA	NA	NA	NW_003122910	200165	200263	OG0005824	LOC100375367	-29262	OG0000233	LOC100375670	8343
Peak_103	NA	peak47582	NA	NW_024037072	299133	299333	OG0010553	LOC119741447	-435	OG0008650	LOC119741477	3263	NA	NA	NA	NA	NA	NA	NA	NA	NA	NA	NA	NA	NA	NA	NA	NA	NA	NA	NW_003158224	283832	284372	OG0011177	LOC102802378	0	OG0011177	LOC102802378	0
Peak_104	NA	peak47897	NA	NW_024037072	2597505	2597797	OG0011374	LOC119742131	-14586	OG0001037	LOC119740568	28577	NW_022145613	39639995	39640278	OG0001037	LOC105446187	-20631	.	.	-1	NA	NA	NA	NA	NA	NA	NA	NA	NA	NW_003137329	362883	363175	OG0001037	LOC100371428	0	OG0001037	LOC100371428	0
Peak_105	NA	peak48036	NA	NW_024037072	3306286	3306652	OG0007533	LOC119741540	-324	OG0003896	LOC119740404	1612	NA	NA	NA	NA	NA	NA	NA	NA	NA	NA	NA	NA	NA	NA	NA	NA	NA	NA	NW_003138353	13694	13753	OG0003896	LOC100367473	0	OG0003896	LOC100367473	0
Peak_106	NA	peak486	NA	NW_024037047	6344060	6344419	OG0010827	LOC119720169	0	OG0010827	LOC119720169	0	NA	NA	NA	NA	NA	NA	NA	NA	NA	NA	NA	NA	NA	NA	NA	NA	NA	NA	NW_003108581	456802	457663	OG0010827	LOC100374153	-1952	OG0001383	LOC100373247	2013
Peak_107	NA	peak48830	NA	NW_024037072	7891378	7891625	OG0001673	LOC119741086	0	OG0001673	LOC119741086	0	NA	NA	NA	NA	NA	NA	NA	NA	NA	NA	NA	NA	NA	NA	NA	NA	NA	NA	NW_003134352	442039	442087	OG0001673	LOC100376677	0	OG0001673	LOC100376677	0
Peak_108	NA	peak49165	NA	NW_024037072	9775747	9776346	OG0008830	LOC119740791	-1697	OG0001127	LOC119742195	13989	NA	NA	NA	NA	NA	NA	NA	NA	NA	NA	NA	NA	NA	NA	NA	NA	NA	NA	NW_003106597	648311	649722	OG0001127	LOC100378604	0	OG0001127	LOC100378604	0
Peak_109	NA	peak49173	NA	NW_024037072	9789946	9791005	OG0001127	LOC119742195	0	OG0001127	LOC119742195	0	NA	NA	NA	NA	NA	NA	NA	NA	NA	NA	NA	NA	NA	NA	NA	NA	NA	NA	NW_003106597	650121	650176	OG0001127	LOC100378604	0	OG0001127	LOC100378604	0
Peak_11	peak37945	peak40517	yes	NW_024037069	15859087	15859466	OG0002363	LOC119738710	0	OG0002363	LOC119738710	0	NW_022145612	21739083	21739871	OG0002363	LOC586153	0	OG0002363	LOC586153	0	Sc0000132	348847	350033	OG0002363	1	0	OG0002363	1	0	NW_003140811	1664133	1664989	OG0002363	LOC102805020	0	OG0002363	LOC102805020	0
Peak_110	NA	peak49762	yes	NW_024037072	14066907	14067173	OG0001707	LOC119740957	0	OG0001707	LOC119740957	0	NA	NA	NA	NA	NA	NA	NA	NA	NA	Sc0000061	789378	789612	OG0001707	1	0	OG0001707	1	0	NW_003129358	629595	629671	OG0001707	LOC100378719	-16	OG0010019	LOC102806093	4718
Peak_111	NA	peak49819	NA	NW_024037072	14400586	14400878	OG0004887	LOC119742206	0	OG0004887	LOC119742206	0	NA	NA	NA	NA	NA	NA	NA	NA	NA	NA	NA	NA	NA	NA	NA	NA	NA	NA	NW_003150784	7355	8046	OG0004887	LOC100375397	0	OG0004887	LOC100375397	0
Peak_112	NA	peak51529	no	NW_024037072	26784010	26785089	OG0007552	LOC119740894	0	OG0007552	LOC119740894	0	NA	NA	NA	NA	NA	NA	NA	NA	NA	Sc0000139	279322	279371	OG0007552	1	0	OG0007552	1	0	NA	NA	NA	NA	NA	NA	NA	NA	NA
Peak_113	NA	peak51641	NA	NW_024037072	27611225	27611609	OG0006941	LOC119741155	0	OG0006941	LOC119741155	0	NA	NA	NA	NA	NA	NA	NA	NA	NA	NA	NA	NA	NA	NA	NA	NA	NA	NA	NW_003106602	197212	197931	OG0008811	LOC100373455	0	OG0008811	LOC100373455	0
Peak_113	NA	peak51641	NA	NW_024037072	27611225	27611609	OG0006941	LOC119741155	0	OG0008811	LOC119741154	0	NA	NA	NA	NA	NA	NA	NA	NA	NA	NA	NA	NA	NA	NA	NA	NA	NA	NA	NW_003106602	197212	197931	OG0008811	LOC100373455	0	OG0008811	LOC100373455	0
Peak_113	NA	peak51641	NA	NW_024037072	27611225	27611609	OG0008811	LOC119741154	0	OG0006941	LOC119741155	0	NA	NA	NA	NA	NA	NA	NA	NA	NA	NA	NA	NA	NA	NA	NA	NA	NA	NA	NW_003106602	197212	197931	OG0008811	LOC100373455	0	OG0008811	LOC100373455	0
Peak_113	NA	peak51641	NA	NW_024037072	27611225	27611609	OG0008811	LOC119741154	0	OG0008811	LOC119741154	0	NA	NA	NA	NA	NA	NA	NA	NA	NA	NA	NA	NA	NA	NA	NA	NA	NA	NA	NW_003106602	197212	197931	OG0008811	LOC100373455	0	OG0008811	LOC100373455	0
Peak_114	NA	peak5249	NA	NW_024037050	3381533	3381778	OG0007745	LOC119745556	0	OG0007745	LOC119745556	0	NA	NA	NA	NA	NA	NA	NA	NA	NA	NA	NA	NA	NA	NA	NA	NA	NA	NA	NW_003154739	248270	248321	OG0007745	LOC100377400	-38	OG0006607	LOC100377546	6163
Peak_115	NA	peak52540	NA	NW_024037072	33914427	33914604	OG0008114	LOC119742073	-18660	OG0013769	LOC119740769	2643	NA	NA	NA	NA	NA	NA	NA	NA	NA	NA	NA	NA	NA	NA	NA	NA	NA	NA	NW_003155751	16073	16121	OG0013769	LOC100377806	-489	OG0018143	LOC100377950	138646
Peak_117	PEpeak	peak54454	NA	NW_024037073	10785810	10786370	OG0000740	LOC119743574	0	OG0000740	LOC119743574	0	NW_022145611	4735074	4735265	OG0000740	LOC592971	0	OG0000740	LOC592971	0	NA	NA	NA	NA	NA	NA	NA	NA	NA	NW_003108091	159779	159828	OG0000740	LOC100374060	0	OG0000740	LOC100374060	0
Peak_118	PEpeak	peak54504	yes	NW_024037073	11849994	11850620	OG0002372	LOC119742672	0	OG0002372	LOC119742672	0	NW_022145611	34437231	34437823	OG0002372	LOC585260	-3	OG0003526	LOC574069	8106	xfSc0001040	1952	3063	.	.	-1	.	.	-1	NW_003115965	50391	50717	OG0004006	LOC100377912	-8120	OG0002372	LOC100378059	15
Peak_119	NA	peak553	NA	NW_024037047	6884522	6884810	OG0003654	LOC119721189	-144	OG0003404	LOC119721203	7793	NA	NA	NA	NA	NA	NA	NA	NA	NA	NA	NA	NA	NA	NA	NA	NA	NA	NA	NW_003122908	1231351	1231445	OG0003404	LOC100369865	-1191	OG0012145	LOC100370012	36463
Peak_12	peak15274	peak47345	yes	NW_024037071	9950452	9951850	OG0002074	LOC119739984	0	OG0002074	LOC119739984	0	NW_022145600	17806667	17807802	OG0002074	Msx	0	OG0002074	Msx	0	xfSc0001654	274	1540	.	.	-1	.	.	-1	NA	NA	NA	NA	NA	NA	NA	NA	NA
Peak_120	NA	peak55511	NA	NW_024037073	20367270	20367497	OG0003226	LOC119742568	0	OG0003226	LOC119742568	0	NA	NA	NA	NA	NA	NA	NA	NA	NA	NA	NA	NA	NA	NA	NA	NA	NA	NA	NW_003144288	156586	156651	OG0003226	LOC100371025	0	OG0003226	LOC100371025	0
Peak_121	NA	peak55747	NA	NW_024037074	2392108	2392586	OG0005440	LOC119745753	0	OG0005440	LOC119745753	0	NA	NA	NA	NA	NA	NA	NA	NA	NA	NA	NA	NA	NA	NA	NA	NA	NA	NA	NW_003114463	282831	282835	OG0007114	LOC102801963	0	OG0000051	LOC100371334	40757
Peak_121	NA	peak55747	NA	NW_024037074	2392108	2392586	OG0005440	LOC119745753	0	OG0005440	LOC119745753	0	NA	NA	NA	NA	NA	NA	NA	NA	NA	NA	NA	NA	NA	NA	NA	NA	NA	NA	NW_003114463	282831	282835	OG0007114	LOC102801963	0	OG0007114	LOC102801963	0
Peak_121	NA	peak55747	NA	NW_024037074	2392108	2392586	OG0005440	LOC119745753	0	OG0005440	LOC119745753	0	NA	NA	NA	NA	NA	NA	NA	NA	NA	NA	NA	NA	NA	NA	NA	NA	NA	NA	NW_003146294	141185	141521	OG0018168	LOC100370873	-5608	OG0000051	LOC100371334	40757
Peak_121	NA	peak55747	NA	NW_024037074	2392108	2392586	OG0005440	LOC119745753	0	OG0005440	LOC119745753	0	NA	NA	NA	NA	NA	NA	NA	NA	NA	NA	NA	NA	NA	NA	NA	NA	NA	NA	NW_003146294	141185	141521	OG0018168	LOC100370873	-5608	OG0007114	LOC102801963	0
Peak_122	NA	peak55885	yes	NW_024037074	3071246	3072133	OG0000741	LOC119745696	0	OG0000741	LOC119745696	0	NA	NA	NA	NA	NA	NA	NA	NA	NA	Sc0000010	2507824	2508825	OG0000741	1	0	OG0000741	1	0	NW_003148281	30890	30960	OG0000741	hes1	-336	OG0000223	LOC100376232	103557
Peak_122	NA	peak55885	yes	NW_024037074	3071246	3072133	OG0000741	LOC119745696	0	OG0000741	LOC119745696	0	NA	NA	NA	NA	NA	NA	NA	NA	NA	Sc0000055	1134329	1135324	OG0000741	1	0	OG0000741	1	0	NW_003148281	30890	30960	OG0000741	hes1	-336	OG0000223	LOC100376232	103557
Peak_122	NA	peak55885	yes	NW_024037074	3071246	3072133	OG0000741	LOC119745696	0	OG0000741	LOC119745696	0	NA	NA	NA	NA	NA	NA	NA	NA	NA	Sc0000271	103836	104759	OG0000741	1	0	OG0000741	1	0	NW_003148281	30890	30960	OG0000741	hes1	-336	OG0000223	LOC100376232	103557
Peak_123	PEpeak	peak5612	yes	NW_024037050	5977238	5978120	OG0003863	LOC119746278	0	OG0003863	LOC119746278	0	NW_022145613	20048932	20049791	OG0003863	LOC584138	0	OG0003863	LOC584138	0	Sc0000008	60204	61114	OG0003863	1	0	OG0003863	1	0	NW_003158224	462307	462568	OG0003124	SP8/9	-57404	OG0003863	btd-like	95
Peak_124	NA	peak57712	yes	NW_024037074	14096163	14096331	OG0001500	LOC119745602	0	OG0001500	LOC119745602	0	NA	NA	NA	NA	NA	NA	NA	NA	NA	Sc0000113	252643	252785	OG0001500	1	0	OG0001500	1	0	NW_003123409	128343	128405	OG0007973	LOC100375715	-201	OG0001500	LOC100375865	38
Peak_124	NA	peak57712	yes	NW_024037074	14096163	14096331	OG0001500	LOC119745602	0	OG0001500	LOC119745602	0	NA	NA	NA	NA	NA	NA	NA	NA	NA	Sc0000113	252643	252785	OG0001500	1	0	OG0007973	1	0	NW_003123409	128343	128405	OG0007973	LOC100375715	-201	OG0001500	LOC100375865	38
Peak_124	NA	peak57712	yes	NW_024037074	14096163	14096331	OG0001500	LOC119745602	0	OG0001500	LOC119745602	0	NA	NA	NA	NA	NA	NA	NA	NA	NA	Sc0000113	252643	252785	OG0007973	1	0	OG0001500	1	0	NW_003123409	128343	128405	OG0007973	LOC100375715	-201	OG0001500	LOC100375865	38
Peak_124	NA	peak57712	yes	NW_024037074	14096163	14096331	OG0001500	LOC119745602	0	OG0001500	LOC119745602	0	NA	NA	NA	NA	NA	NA	NA	NA	NA	Sc0000113	252643	252785	OG0007973	1	0	OG0007973	1	0	NW_003123409	128343	128405	OG0007973	LOC100375715	-201	OG0001500	LOC100375865	38
Peak_125	NA	peak58251	NA	NW_024037074	17295052	17295387	OG0002515	LOC119745554	0	OG0002515	LOC119745554	0	NW_022145612	45012795	45012959	OG0002515	LOC593676	0	OG0002515	LOC593676	0	NA	NA	NA	NA	NA	NA	NA	NA	NA	NW_003108084	590369	590483	OG0002515	smad6	0	OG0002515	smad6	0
Peak_126	NA	peak58252	NA	NW_024037074	17296223	17297189	OG0002515	LOC119745554	0	OG0002515	LOC119745554	0	NW_022145612	45014126	45014292	OG0002515	LOC593676	0	OG0002515	LOC593676	0	NA	NA	NA	NA	NA	NA	NA	NA	NA	NW_003108084	591382	591533	OG0002515	smad6	-11	OG0003672	Smad2/3	23693
Peak_127	NA	peak5860	NA	NW_024037051	4204150	4204351	OG0006939	LOC119720338	0	OG0006939	LOC119720338	0	NA	NA	NA	NA	NA	NA	NA	NA	NA	NA	NA	NA	NA	NA	NA	NA	NA	NA	NW_003133360	176142	176639	OG0006939	LOC100378917	0	OG0006939	LOC100378917	0
Peak_128	NA	peak59136	NA	NW_024037074	23613058	23613795	OG0007048	LOC119746357	0	OG0007048	LOC119746357	0	NA	NA	NA	NA	NA	NA	NA	NA	NA	NA	NA	NA	NA	NA	NA	NA	NA	NA	NW_003110482	14219	15169	.	.	-1	OG0000444	LOC100375260	9194
Peak_129	NA	peak59506	yes	NW_024037074	26268884	26269603	OG0001076	LOC119746056	0	OG0001076	LOC119746056	0	NA	NA	NA	NA	NA	NA	NA	NA	NA	Sc0000048	616896	618335	OG0001076	1	0	OG0001076	1	0	NW_003107089	995573	995748	OG0001076	coup-tf	0	OG0001076	coup-tf	0
Peak_13	peak46555	peak49983	yes	NW_024037072	15378160	15378862	OG0000449	LOC119740949	0	OG0000449	LOC119740949	0	NW_022145615	14737967	14738740	OG0000449	LOC587506	0	OG0000449	LOC587506	0	xfSc0009323	48	1151	.	.	-1	.	.	-1	NW_003129864	222259	222489	OG0000449	groucho	0	OG0000449	groucho	0
Peak_130	NA	peak59718	NA	NW_024037074	30300067	30300465	OG0002688	LOC119746388	-85641	OG0002175	LOC119745492	3986	NA	NA	NA	NA	NA	NA	NA	NA	NA	NA	NA	NA	NA	NA	NA	NA	NA	NA	NW_003124435	1631	1897	.	.	-1	.	.	-1
Peak_131	NA	peak60842	NA	NW_024037074	38168176	38168401	OG0010462	LOC119744722	-39485	OG0010059	LOC119745163	35315	NA	NA	NA	NA	NA	NA	NA	NA	NA	NA	NA	NA	NA	NA	NA	NA	NA	NA	Contig76825	773	1232	NA	NA	NA	NA	NA	NA
Peak_132	PEpeak	peak60885	NA	NW_024037074	38438227	38439016	OG0001648	LOC119745314	0	OG0001648	LOC119745314	0	NW_022145611	24309948	24310018	OG0001648	LOC589211	0	OG0001648	LOC589211	0	NA	NA	NA	NA	NA	NA	NA	NA	NA	NW_003122910	267253	267647	OG0001648	LOC100375815	0	OG0001648	LOC100375815	0
Peak_133	NA	peak61049	NA	NW_024037074	39929297	39929581	OG0002478	LOC119745945	0	OG0002478	LOC119745945	0	NA	NA	NA	NA	NA	NA	NA	NA	NA	Sc0000173	305571	306395	OG0002478	1	0	OG0002478	1	0	NW_003106602	381369	381448	OG0002478	LOC100375408	0	OG0002478	LOC100375408	0
Peak_134	NA	peak61073	NA	NW_024037074	40186059	40186281	OG0006840	LOC119745656	-2347	OG0011211	LOC119745173	6877	NA	NA	NA	NA	NA	NA	NA	NA	NA	NA	NA	NA	NA	NA	NA	NA	NA	NA	NW_003135354	342963	343213	OG0001431	LOC100378277	0	OG0001431	LOC100378277	0
Peak_135	NA	peak63064	NA	NW_024037075	5893505	5893826	OG0003549	LOC119719378	0	OG0003549	LOC119719378	0	NA	NA	NA	NA	NA	NA	NA	NA	NA	NA	NA	NA	NA	NA	NA	NA	NA	NA	NW_003132352	101102	102344	OG0003549	LOC100371419	0	OG0003549	LOC100371419	0
Peak_136	NA	peak63726	NA	NW_024037075	11871586	11871895	OG0005640	LOC119719588	-6723	OG0002974	LOC119719673	4700	NW_022145604	25360450	25360508	OG0005640	LOC581998	-29979	OG0005184	LOC115918073	7958	NA	NA	NA	NA	NA	NA	NA	NA	NA	NW_003156738	361748	362419	OG0015194	LOC100374807	-68744	OG0005640	PTF	3738
Peak_137	PEpeak	peak65872	NA	NW_024037076	20999960	21000348	OG0003209	LOC119719965	0	OG0003209	LOC119719965	0	NW_022145612	15171201	15171371	OG0003209	LOC581837	0	OG0003209	LOC581837	0	NA	NA	NA	NA	NA	NA	NA	NA	NA	NW_003156242	64850	64893	OG0003209	LOC100374204	0	OG0003209	LOC100374204	0
Peak_138	NA	peak65920	NA	NW_024037076	21318123	21318764	OG0003489	LOC119720694	-11197	OG0004037	LOC119720141	12368	NA	NA	NA	NA	NA	NA	NA	NA	NA	NA	NA	NA	NA	NA	NA	NA	NA	NA	NW_003134838	814518	814586	OG0004037	LOC102809269	0	OG0004037	LOC102809269	0
Peak_139	NA	peak66112	NA	NW_024037076	23265167	23265368	OG0008046	LOC119720714	0	OG0008046	LOC119720714	0	NA	NA	NA	NA	NA	NA	NA	NA	NA	NA	NA	NA	NA	NA	NA	NA	NA	NA	NW_003125886	114548	114759	OG0007815	LOC100374923	-529	OG0009016	CCT7	592
Peak_14	peak47062	peak50059	yes	NW_024037072	15836783	15837466	OG0003354	LOC119740355	0	OG0003354	LOC119740355	0	NW_022145615	21979787	21980033	OG0003354	LOC578894	0	OG0003354	LOC578894	0	Sc0000082	906543	906933	OG0003354	1	-1806	OG0008482	1	178	NW_003132366	127648	127780	OG0003354	LOC100366712	0	OG0003354	LOC100366712	0
Peak_140	NA	peak7106	NA	NW_024037051	15187639	15187904	OG0000162	LOC119721372	-253072	OG0001869	LOC119721376	59937	NA	NA	NA	NA	NA	NA	NA	NA	NA	NA	NA	NA	NA	NA	NA	NA	NA	NA	NW_003105101	3727	3850	.	.	-1	OG0011387	LOC102802072	36571
Peak_141	NA	peak7108	NA	NW_024037051	15199998	15200869	OG0000162	LOC119721372	-265431	OG0001869	LOC119721376	46972	NA	NA	NA	NA	NA	NA	NA	NA	NA	NA	NA	NA	NA	NA	NA	NA	NA	NA	NW_003105101	7774	7961	.	.	-1	OG0011387	LOC102802072	32460
Peak_142	NA	peak7735	NA	NW_024037052	6363615	6364084	OG0007422	LOC119721979	0	OG0007422	LOC119721979	0	NA	NA	NA	NA	NA	NA	NA	NA	NA	NA	NA	NA	NA	NA	NA	NA	NA	NA	NW_003135341	500433	501182	OG0003374	TOP2B	-2064	OG0007422	LOC100371471	38
Peak_143	NA	peak8516	NA	NW_024037053	2008020	2008226	OG0001994	LOC119722378	0	OG0001994	LOC119722378	0	NA	NA	NA	NA	NA	NA	NA	NA	NA	NA	NA	NA	NA	NA	NA	NA	NA	NA	NW_003105604	254165	255909	OG0001994	LOC100375054	0	OG0001994	LOC100375054	0
Peak_144	NA	peak8683	NA	NW_024037053	3044296	3044654	OG0005931	LOC119722428	0	OG0005931	LOC119722428	0	NA	NA	NA	NA	NA	NA	NA	NA	NA	NA	NA	NA	NA	NA	NA	NA	NA	NA	NW_003124918	62247	62326	OG0008024	LOC100373318	0	OG0008024	LOC100373318	0
Peak_144	NA	peak8683	NA	NW_024037053	3044296	3044654	OG0005931	LOC119722428	0	OG0008024	LOC119722429	0	NA	NA	NA	NA	NA	NA	NA	NA	NA	NA	NA	NA	NA	NA	NA	NA	NA	NA	NW_003124918	62247	62326	OG0008024	LOC100373318	0	OG0008024	LOC100373318	0
Peak_144	NA	peak8683	NA	NW_024037053	3044296	3044654	OG0008024	LOC119722429	0	OG0005931	LOC119722428	0	NA	NA	NA	NA	NA	NA	NA	NA	NA	NA	NA	NA	NA	NA	NA	NA	NA	NA	NW_003124918	62247	62326	OG0008024	LOC100373318	0	OG0008024	LOC100373318	0
Peak_144	NA	peak8683	NA	NW_024037053	3044296	3044654	OG0008024	LOC119722429	0	OG0008024	LOC119722429	0	NA	NA	NA	NA	NA	NA	NA	NA	NA	NA	NA	NA	NA	NA	NA	NA	NA	NA	NW_003124918	62247	62326	OG0008024	LOC100373318	0	OG0008024	LOC100373318	0
Peak_145	NA	peak8723	yes	NW_024037053	3309430	3310795	OG0001274	LOC119722444	0	OG0001274	LOC119722444	0	NW_022145533	26368	26718	OG0001274	LOC115918562	0	OG0001274	LOC115918562	0	Sc0000001	2796763	2797814	OG0001274	1	0	OG0001274	1	0	Contig94868	554	611	NA	NA	NA	NA	NA	NA
Peak_15	peak33405	peak52437	yes	NW_024037072	33143680	33144132	OG0008477	LOC119740793	0	OG0008477	LOC119740793	0	NW_022145611	7501010	7501360	OG0010295	LOC100889813	0	OG0010295	LOC100889813	0	Sc0000047	1854143	1854529	OG0008477	1	0	OG0008477	1	0	NW_003132868	72050	72577	OG0008477	LOC102804708	0	OG0008477	LOC102804708	0
Peak_16	peak35447	peak54503	yes	NW_024037073	11849426	11849611	OG0002372	LOC119742672	0	OG0002372	LOC119742672	0	NW_022145611	34436102	34436793	OG0002372	LOC585260	0	OG0002372	LOC585260	0	xfSc0001040	1952	3063	.	.	-1	.	.	-1	NW_003115965	51279	51560	OG0002372	LOC100378059	0	OG0002372	LOC100378059	0
Peak_17	peak34859	peak6120	NA	NW_024037051	5760412	5760974	OG0000524	LOC119720980	0	OG0000524	LOC119720980	0	NW_022145611	28162886	28163480	OG0000524	Six1	0	OG0000524	Six1	0	NA	NA	NA	NA	NA	NA	NA	NA	NA	Contig8064	530	638	NA	NA	NA	NA	NA	NA
Peak_18	peak31507	peak65117	NA	NW_024037076	12793118	12794229	OG0008947	LOC119720154	0	OG0008947	LOC119720154	0	NW_022145610	8635919	8636969	OG0016968	LOC115929354	0	OG0016968	LOC115929354	0	NA	NA	NA	NA	NA	NA	NA	NA	NA	NW_003125906	213204	213785	OG0000817	pbx	0	OG0000817	pbx	0
Peak_18	peak31507	peak65117	NA	NW_024037076	12793118	12794229	OG0008947	LOC119720154	0	OG0016968	LOC119720155	0	NW_022145610	8635919	8636969	OG0016968	LOC115929354	0	OG0016968	LOC115929354	0	NA	NA	NA	NA	NA	NA	NA	NA	NA	NW_003125906	213204	213785	OG0000817	pbx	0	OG0000817	pbx	0
Peak_18	peak31507	peak65117	NA	NW_024037076	12793118	12794229	OG0016968	LOC119720155	0	OG0008947	LOC119720154	0	NW_022145610	8635919	8636969	OG0016968	LOC115929354	0	OG0016968	LOC115929354	0	NA	NA	NA	NA	NA	NA	NA	NA	NA	NW_003125906	213204	213785	OG0000817	pbx	0	OG0000817	pbx	0
Peak_18	peak31507	peak65117	NA	NW_024037076	12793118	12794229	OG0016968	LOC119720155	0	OG0016968	LOC119720155	0	NW_022145610	8635919	8636969	OG0016968	LOC115929354	0	OG0016968	LOC115929354	0	NA	NA	NA	NA	NA	NA	NA	NA	NA	NW_003125906	213204	213785	OG0000817	pbx	0	OG0000817	pbx	0
Peak_19	peak24045	peak28285	NA	NW_024037061	17672408	17672543	OG0006035	LOC119730439	0	OG0006035	LOC119730439	0	NW_022145605	18994645	18995605	OG0006035	LOC577163	0	OG0006035	LOC577163	0	NA	NA	NA	NA	NA	NA	NA	NA	NA	NW_003105111	302741	303763	OG0010471	LOC100370190	0	OG0010471	LOC100370190	0
Peak_19	peak24045	peak28285	NA	NW_024037061	17672408	17672543	OG0006035	LOC119730439	0	OG0006035	LOC119730439	0	NW_022145605	18994645	18995605	OG0006035	LOC577163	0	OG0009466	LOC576981	0	NA	NA	NA	NA	NA	NA	NA	NA	NA	NW_003105111	302741	303763	OG0010471	LOC100370190	0	OG0010471	LOC100370190	0
Peak_19	peak24045	peak28285	NA	NW_024037061	17672408	17672543	OG0006035	LOC119730439	0	OG0006035	LOC119730439	0	NW_022145605	18994645	18995605	OG0009466	LOC576981	0	OG0006035	LOC577163	0	NA	NA	NA	NA	NA	NA	NA	NA	NA	NW_003105111	302741	303763	OG0010471	LOC100370190	0	OG0010471	LOC100370190	0
Peak_19	peak24045	peak28285	NA	NW_024037061	17672408	17672543	OG0006035	LOC119730439	0	OG0006035	LOC119730439	0	NW_022145605	18994645	18995605	OG0009466	LOC576981	0	OG0009466	LOC576981	0	NA	NA	NA	NA	NA	NA	NA	NA	NA	NW_003105111	302741	303763	OG0010471	LOC100370190	0	OG0010471	LOC100370190	0
Peak_2	peak28003	peak10439	yes	NW_024037054	10014540	10014785	OG0003203	LOC119722959	0	OG0003203	LOC119722959	0	NW_022145607	23638757	23640350	OG0003203	LOC580818	0	OG0003203	LOC580818	0	Sc0000254	345425	346353	OG0003203	1	0	OG0003203	1	0	NW_003120920	283136	283377	OG0003203	LOC100370652	-133	OG0013924	LOC100370800	1151
Peak_20	peak29343	peak42194	NA	NW_024037069	28043673	28044067	OG0001132	LOC119738214	0	OG0001132	LOC119738214	0	NW_022145609	7498772	7499927	OG0001132	LOC593225	0	OG0001132	LOC593225	0	NA	NA	NA	NA	NA	NA	NA	NA	NA	NW_003118937	26759	26820	OG0006978	LOC100374111	-647	OG0001132	LOC100374264	46
Peak_21	peak36889	peak25017	NA	NW_024037060	2562116	2562525	OG0005238	LOC119729675	-5206	OG0000965	LOC119729732	410	NW_022145612	7557546	7557701	OG0000965	gnaq	-23888	OG0002235	LOC583818	51041	NA	NA	NA	NA	NA	NA	NA	NA	NA	NW_003148772	598508	598594	OG0000965	LOC100373084	-184	OG0004866	LOC102801620	22357
Peak_22	peak44765	peak41568	yes	NW_024037069	23704789	23705377	OG0003623	LOC119738790	0	OG0003623	LOC119738790	0	NW_022145614	21153269	21153952	OG0003623	LOC590813	0	OG0003623	LOC590813	0	Sc0000168	453406	453882	OG0003623	1	0	OG0003623	1	0	NW_003112012	14619	14734	OG0004861	LOC100378154	-4693	.	.	-1
Peak_23	peak5324	peak30501	yes	NW_024037063	4947087	4947622	OG0004190	LOC119732127	0	OG0004190	LOC119732127	0	NW_022145595	16345992	16346994	OG0004190	H2A.F/Z	0	OG0004190	H2A.F/Z	0	Sc0000006	4315132	4315998	OG0004190	1	0	OG0004190	1	0	NW_003146773	182962	183007	OG0004190	LOC100376033	0	OG0004190	LOC100376033	0
Peak_26	peak11191	NA	NA	NW_024037059	36707901	36708294	OG0003412	LOC119728934	-2607	OG0006898	LOC119729139	35415	NW_022145598	17508160	17509314	OG0006410	LOC105439794	-15160	OG0017941	LOC100888879	13007	NA	NA	NA	NA	NA	NA	NA	NA	NA	NW_003108607	12618	13030	.	.	-1	OG0010060	LOC102800900	7904
Peak_27	peak14129	PEpeak	yes	NW_024037066	9453592	9453938	OG0003925	LOC119734264	0	OG0003925	LOC119734264	0	NW_022145599	36302417	36303573	OG0003925	LOC584036	0	OG0003925	LOC584036	0	Sc0000012	1081438	1082427	OG0003925	1	0	OG0003925	1	0	NW_003114467	82581	82687	OG0003925	LOC100372456	0	OG0003925	LOC100372456	0
Peak_28	peak16857	NA	NA	NW_024037051	18740826	18741354	OG0001896	LOC119721455	0	OG0001896	LOC119721455	0	NW_022145601	7189056	7189732	OG0001896	LOC753159	0	OG0001896	LOC753159	0	NA	NA	NA	NA	NA	NA	NA	NA	NA	NW_003138320	435843	435912	OG0006836	LOC100376331	-7769	OG0001896	LOC100377836	7
Peak_29	peak28011	NA	no	NW_024037054	10580687	10585155	OG0000467	LOC119722968	-10888	OG0001944	LOC119722969	757	NW_022145607	23705789	23706423	OG0000467	LOC588817	0	OG0000467	LOC588817	0	Sc0000431	163427	163938	OG0000467	1	0	OG0000467	1	0	NW_003138328	118427	118534	OG0000467	LOC102802634	0	OG0000467	LOC102802634	0
Peak_29	peak28011	NA	no	NW_024037054	10580687	10585155	OG0000467	LOC119722968	-10888	OG0001944	LOC119722969	757	NW_022145607	23705789	23706423	OG0000467	LOC588817	0	OG0000467	LOC588817	0	Sc0000431	163427	163938	OG0000467	1	0	OG0001944	1	0	NW_003138328	118427	118534	OG0000467	LOC102802634	0	OG0000467	LOC102802634	0
Peak_29	peak28011	NA	no	NW_024037054	10580687	10585155	OG0000467	LOC119722968	-10888	OG0001944	LOC119722969	757	NW_022145607	23705789	23706423	OG0000467	LOC588817	0	OG0000467	LOC588817	0	Sc0000431	163427	163938	OG0001944	1	0	OG0000467	1	0	NW_003138328	118427	118534	OG0000467	LOC102802634	0	OG0000467	LOC102802634	0
Peak_29	peak28011	NA	no	NW_024037054	10580687	10585155	OG0000467	LOC119722968	-10888	OG0001944	LOC119722969	757	NW_022145607	23705789	23706423	OG0000467	LOC588817	0	OG0000467	LOC588817	0	Sc0000431	163427	163938	OG0001944	1	0	OG0001944	1	0	NW_003138328	118427	118534	OG0000467	LOC102802634	0	OG0000467	LOC102802634	0
Peak_3	peak29673	peak10871	NA	NW_024037054	16199061	16199990	OG0002854	LOC119723257	-31808	OG0006051	LOC119723115	7049	NW_022145609	13709319	13709759	OG0002854	LOC584142	-48385	OG0006051	LOC578317	7573	NA	NA	NA	NA	NA	NA	NA	NA	NA	NW_003105613	153507	153734	OG0003764	LOC102803315	-9162	.	.	-1
Peak_31	peak29672	NA	NA	NW_024037054	16198747	16198845	OG0002854	LOC119723257	-31494	OG0006051	LOC119723115	8194	NW_022145609	13708352	13709164	OG0002854	LOC584142	-47418	OG0006051	LOC578317	8168	NA	NA	NA	NA	NA	NA	NA	NA	NA	NW_003105613	153254	153352	OG0003764	LOC102803315	-8909	.	.	-1
Peak_32	peak33318	PEpeak	yes	NW_024037049	5822506	5822646	OG0005039	LOC119743050	0	OG0005039	LOC119743050	0	NW_022145611	6521475	6522067	OG0005039	eef1G	0	OG0005039	eef1G	0	Sc0000221	425842	426457	OG0005039	1	0	OG0005039	1	0	NW_003112467	206035	206175	OG0005039	Eef1g	0	OG0005039	Eef1g	0
Peak_32	peak33318	PEpeak	yes	NW_024037049	5822506	5822646	OG0005039	LOC119743050	0	OG0005039	LOC119743050	0	NW_022145611	6521475	6522067	OG0005039	eef1G	0	OG0009014	LOC580502	0	Sc0000221	425842	426457	OG0005039	1	0	OG0005039	1	0	NW_003112467	206035	206175	OG0005039	Eef1g	0	OG0005039	Eef1g	0
Peak_32	peak33318	PEpeak	yes	NW_024037049	5822506	5822646	OG0005039	LOC119743050	0	OG0005039	LOC119743050	0	NW_022145611	6521475	6522067	OG0009014	LOC580502	0	OG0005039	eef1G	0	Sc0000221	425842	426457	OG0005039	1	0	OG0005039	1	0	NW_003112467	206035	206175	OG0005039	Eef1g	0	OG0005039	Eef1g	0
Peak_32	peak33318	PEpeak	yes	NW_024037049	5822506	5822646	OG0005039	LOC119743050	0	OG0005039	LOC119743050	0	NW_022145611	6521475	6522067	OG0009014	LOC580502	0	OG0009014	LOC580502	0	Sc0000221	425842	426457	OG0005039	1	0	OG0005039	1	0	NW_003112467	206035	206175	OG0005039	Eef1g	0	OG0005039	Eef1g	0
Peak_33	peak35889	PEpeak	NA	NW_024037073	12328936	12328997	OG0007119	LOC119742441	0	OG0007119	LOC119742441	0	NW_022145611	41925969	41926695	OG0007119	LOC580902	0	OG0007119	LOC580902	0	NA	NA	NA	NA	NA	NA	NA	NA	NA	NW_003108091	265165	265208	OG0007458	LOC100374359	0	OG0007458	LOC100374359	0
Peak_33	peak35889	PEpeak	NA	NW_024037073	12328936	12328997	OG0007119	LOC119742441	0	OG0007119	LOC119742441	0	NW_022145611	41925969	41926695	OG0007119	LOC580902	0	OG0007458	LOC580860	0	NA	NA	NA	NA	NA	NA	NA	NA	NA	NW_003108091	265165	265208	OG0007458	LOC100374359	0	OG0007458	LOC100374359	0
Peak_33	peak35889	PEpeak	NA	NW_024037073	12328936	12328997	OG0007119	LOC119742441	0	OG0007119	LOC119742441	0	NW_022145611	41925969	41926695	OG0007458	LOC580860	0	OG0007119	LOC580902	0	NA	NA	NA	NA	NA	NA	NA	NA	NA	NW_003108091	265165	265208	OG0007458	LOC100374359	0	OG0007458	LOC100374359	0
Peak_33	peak35889	PEpeak	NA	NW_024037073	12328936	12328997	OG0007119	LOC119742441	0	OG0007119	LOC119742441	0	NW_022145611	41925969	41926695	OG0007458	LOC580860	0	OG0007458	LOC580860	0	NA	NA	NA	NA	NA	NA	NA	NA	NA	NW_003108091	265165	265208	OG0007458	LOC100374359	0	OG0007458	LOC100374359	0
Peak_34	peak36384	NA	yes	NW_024037076	7944863	7945067	OG0005707	LOC119720672	-6156	OG0001526	LOC119720404	33322	NW_022145612	1968284	1969207	OG0001526	LOC100889554	-55835	OG0005707	LOC578344	9133	Sc0000000	7858495	7859555	OG0001526	1	0	OG0001526	1	0	NW_003129879	30740	31610	.	.	-1	OG0003465	LOC100378073	17940
Peak_36	peak39206	PEpeak	NA	NW_024037074	24357972	24358089	OG0003775	LOC119718905	0	OG0003775	LOC119718905	0	NW_022145612	45168174	45168444	OG0003775	LOC577868	0	OG0003775	LOC577868	0	NA	NA	NA	NA	NA	NA	NA	NA	NA	NW_003120924	145466	146345	OG0003775	MCM6	0	OG0003775	MCM6	0
Peak_37	peak39520	PEpeak	yes	NW_024037058	11452913	11453074	OG0008195	LOC119726503	0	OG0008195	LOC119726503	0	NW_022145612	50306744	50306974	OG0007591	LOC581609	-19986	OG0009574	LOC581660	4547	Sc0000047	1217149	1217389	OG0012492	1	0	OG0012492	1	0	NW_003144786	1333367	1333644	OG0009574	LOC102803236	-3088	OG0004396	LOC100375239	15372
Peak_39	peak40464	PEpeak	yes	NW_024037051	10028285	10029131	OG0002984	LOC119721237	0	OG0002984	LOC119721237	0	NW_022145613	2336245	2336941	OG0002984	LOC582578	0	OG0002984	LOC582578	0	Sc0000014	541126	542201	OG0002984	1	0	OG0002984	1	0	NW_003109580	98857	99849	OG0002984	LOC100313610	0	OG0002984	LOC100313610	0
Peak_4	peak9517	peak13414	NA	NW_024037056	4486665	4487249	OG0000586	LOC119724331	-3795	OG0002264	LOC119724332	17046	NW_022145597	22840432	22841324	OG0002264	LOC765159	-151030	OG0002985	LOC592453	18409	NA	NA	NA	NA	NA	NA	NA	NA	NA	NW_003124899	171366	171565	OG0002264	LOC100375766	0	OG0002264	LOC100375766	0
Peak_40	peak40709	NA	NA	NW_024037050	5473981	5474362	OG0001703	LOC119746215	0	OG0001703	LOC119746215	0	NW_022145613	5324503	5324795	OG0001703	LOC586488	0	OG0001703	LOC586488	0	NA	NA	NA	NA	NA	NA	NA	NA	NA	NW_003113978	69275	69487	OG0001703	LOC100372961	0	OG0001703	LOC100372961	0
Peak_41	peak41699	PEpeak	yes	NW_024037072	298278	298517	OG0010553	LOC119741447	0	OG0010553	LOC119741447	0	NW_022145613	19888333	19889216	OG0011177	LOC579133	0	OG0011177	LOC579133	0	Sc0000008	1332952	1333664	OG0005516	1	-22331	OG0007143	1	866	NW_003158224	283534	283654	OG0011177	LOC102802378	0	OG0011177	LOC102802378	0
Peak_42	peak43813	PEpeak	NA	NW_024037056	7933873	7934043	OG0001075	LOC119724469	-33592	OG0010280	LOC119724472	44005	NW_022145614	6654452	6655223	OG0001075	LOC579718	0	OG0001075	LOC579718	0	NA	NA	NA	NA	NA	NA	NA	NA	NA	NW_003155736	102414	102560	OG0003120	foxc-like	-26135	OG0001075	Foxl1	226
Peak_46	peak47065	PEpeak	NA	NW_024037072	15810043	15810627	OG0008482	LOC119740876	0	OG0008482	LOC119740876	0	NW_022145615	22015192	22016305	OG0008482	LOC578824	0	OG0008482	LOC578824	0	NA	NA	NA	NA	NA	NA	NA	NA	NA	NW_003132366	152002	152102	OG0008482	LOC100366864	0	OG0008482	LOC100366864	0
Peak_47	peak6332	PEpeak	NA	NW_024037059	5327977	5329298	OG0000720	LOC119727136	0	OG0000720	LOC119727136	0	NW_022145596	1587491	1589288	OG0000720	HMG1	0	OG0000720	HMG1	0	NA	NA	NA	NA	NA	NA	NA	NA	NA	NW_003130870	42761	42855	OG0000720	LOC100329022	0	OG0000720	LOC100329022	0
[truncated: 84 more rows]

## Sheet: ST7_Associated genes
Supplementary Table 7: Transphyletic pCREs associated genes
Ancestral Peak ID	Orthogroup	Stratum	Human orthologs
Peak_1	OG0003203	Ambulacraria	ARID1A, ARID1B
[truncated: 110 more rows]

## Sheet: ST8_GOs_ALL_MF
GO.ID	Term	Annotated	Significant	Expected	classicFisher	TermFull	Ontology	FDR	ES
[truncated: 20 more rows]

[truncated: 6 more sheets: ST9_GOs_ALL_BP, ST10_GOs_Deu_MF, ST11_GOs_Deu_BP, ST12_GOs_Amb_MF, ST13_GOs_Amb_BP, ST14_Primer_List]
